# Supplementary material for: In silico approach to designing rational metagenomic libraries for functional studies
Source: BMC Bioinformatics. 2017 May 22;18:267. doi: 10.1186/s12859-017-1668-y (PMC5441078; doi:10.1186/s12859-017-1668-y)
Supplement: Supplementary file 2 — Families created based on HMMs and their associated HMMs. (ZIP 226 kb) [file 12859_2017_1668_MOESM2_ESM.zip › Additional_File_2_List_of_HHM_based_families.csv]

#Family Identifier: Internal family identifier assigned in this study. FUMEFAM000001-FUMEFAM4129 are assigned to mcl-based families.
#Domain Identifier: Domain family identifier of HMM from PFAM A (PF......)	PFAM B (PB......) (Release 27.0) or TIGRFAMs (TIGR.....) (Release 14.0). If family was created from multiple HMMs	these are separated by semicolons.
#Description: Description according to PFAM or TIGRFAMs
Family Identifier	Domain Identifier	Description
FUMEFAM004130	PB003882
FUMEFAM004131	TIGR00124	[citrate (pro-3S)-lyase] ligase
FUMEFAM004132	PB000489
FUMEFAM004133	PF00339.24	Arrestin (or S-antigen), N-terminal domain
FUMEFAM004134	PB003833
FUMEFAM004135	PB018926
FUMEFAM004136	PF12934.2	FTO C-terminal domain
FUMEFAM004137	PB008081
FUMEFAM004138	PB003385
FUMEFAM004139	PB013132
FUMEFAM004140	PF09547.5	Stage IV sporulation protein A (spore_IV_A)
FUMEFAM004141	PF08453.5	Peptidase family M9 N-terminal
FUMEFAM004142	PB005205
FUMEFAM004143	PB003932
FUMEFAM004144	PB009568
FUMEFAM004145	PF09440.5	eIF3 subunit 6 N terminal domain
FUMEFAM004146	TIGR02648	DNA replication terminus site-binding protein
FUMEFAM004147	PB007806
FUMEFAM004148	PB004040
FUMEFAM004149	PB018085
FUMEFAM004150	PB005727
FUMEFAM004151	PB001236
FUMEFAM004152	PB010785
FUMEFAM004153	PF03936.11	Terpene synthase family, metal binding domain
FUMEFAM004154	PB009175
FUMEFAM004155	PF08492.7	SRP72 RNA-binding domain
FUMEFAM004156	PF10711.4	Hypothetical protein (DUF2513)
FUMEFAM004157	PF02792.9	Mago nashi protein
FUMEFAM004158	PB012502
FUMEFAM004159	PF07926.7	TPR/MLP1/MLP2-like protein
FUMEFAM004160	TIGR01506	riboflavin synthase
FUMEFAM004161	PF10229.4	Uncharacterized conserved protein (DUF2246)
FUMEFAM004162	PB007966
FUMEFAM004163	PF05529.7	B-cell receptor-associated protein 31-like
FUMEFAM004164	PB006522
FUMEFAM004165	PB005189
FUMEFAM004166	PB014585
FUMEFAM004167	PB003199
FUMEFAM004168	PB004518
FUMEFAM004169	PF08427.5	Domain of unknown function (DUF1741)
FUMEFAM004170	PB007038
FUMEFAM004171	PF10601.4	LITAF-like zinc ribbon domain
FUMEFAM004172	PF06935.6	Protein of unknown function (DUF1284)
FUMEFAM004173	PB010274
FUMEFAM004174	PB015918
FUMEFAM004175	PF14750.1	Integrator complex subunit 2
FUMEFAM004176	PF05370.6	Domain of unknown function (DUF749)
FUMEFAM004177	PF12639.2	DNase/tRNase domain of colicin-like bacteriocin
FUMEFAM004178	PB017507
FUMEFAM004179	TIGR03878	KaiC domain protein AF_0795 family
FUMEFAM004180	PF11647.3	C-terminal region of Pasteurella multocida toxin residues 569-1285
FUMEFAM004181	PB010744
FUMEFAM004182	PB017005
FUMEFAM004183	PB001024
FUMEFAM004184	PB005964
FUMEFAM004185	TIGR02751	phosphoenolpyruvate carboxylase
FUMEFAM004186	PB002812
FUMEFAM004187	PB002344
FUMEFAM004188	PF05581.7	Vibrio chemotaxis protein N terminus
FUMEFAM004189	PF04554.8	Extensin-like region
FUMEFAM004190	PB015715
FUMEFAM004191	PF09325.5	Vps5 C terminal like
FUMEFAM004192	PB012263
FUMEFAM004193	PB010110
FUMEFAM004194	PB001176
FUMEFAM004195	TIGR00672	CDP-diacylglycerol pyrophosphatase
FUMEFAM004196	PB010973
FUMEFAM004197	PB017926
FUMEFAM004198	PB019500
FUMEFAM004199	PB015890
FUMEFAM004200	PF06139.7	BphX-like
FUMEFAM004201	PB009900
FUMEFAM004202	TIGR02714	ring-opening amidohydrolases
FUMEFAM004203	PF00878.13	Cation-independent mannose-6-phosphate receptor repeat
FUMEFAM004204	PF08155.6	NOGCT (NUC087) domain
FUMEFAM004205	PF00151.14	Lipase
FUMEFAM004206	TIGR03917	Frankia-40 domain
FUMEFAM004207	PF08789.5	PBCV-specific basic adaptor domain
FUMEFAM004208	PB016717
FUMEFAM004209	PB002491
FUMEFAM004210	PF04925.10	SHQ1 protein
FUMEFAM004211	PB001997
FUMEFAM004212	PF00373.13	FERM central domain
FUMEFAM004213	TIGR04505	phosphate ABC transporter substrate-binding protein
FUMEFAM004214	TIGR04099	probable biosynthetic protein Pnap_2097 family
FUMEFAM004215	PB013002
FUMEFAM004216	PF11559.3	Afadin- and alpha -actinin-Binding
FUMEFAM004217	PB018218
FUMEFAM004218	PB004659
FUMEFAM004219	PF06519.6	TolA C-terminal
FUMEFAM004220	PB019818
FUMEFAM004221	PF11295.3	Protein of unknown function (DUF3096)
FUMEFAM004222	PB012341
FUMEFAM004223	PB000569
FUMEFAM004224	PF06800.7	Sugar transport protein
FUMEFAM004225	PB014941
FUMEFAM004226	PB017532
FUMEFAM004227	PB001501
FUMEFAM004228	PB003468
FUMEFAM004229	PF05020.10	NPL4 family, putative zinc binding region
FUMEFAM004230	PF02786.12	Carbamoyl-phosphate synthase L chain, ATP binding domain
FUMEFAM004231	PB015873
FUMEFAM004232	PF07810.8	TMC domain
FUMEFAM004233	PB019516
FUMEFAM004234	TIGR02112	cyd operon protein YbgE
FUMEFAM004235	PF04726.8	Microvirus J protein
FUMEFAM004236	PB006238
FUMEFAM004237	PB018749
FUMEFAM004238	PB010147
FUMEFAM004239	PF12922.2	non-SMC mitotic condensation complex subunit 1, N-term
FUMEFAM004240	PF14461.1	Prokaryotic E2 family B
FUMEFAM004241	PF05106.7	Phage holin family (Lysis protein S)
FUMEFAM004242	PF02753.12	Pili assembly chaperone PapD, C-terminal domain
FUMEFAM004243	PB009738
FUMEFAM004244	PB015056
FUMEFAM004245	PB001371
FUMEFAM004246	PB011064
FUMEFAM004247	PB018701
FUMEFAM004248	PF10006.4	Uncharacterized conserved protein (DUF2249)
FUMEFAM004249	PB003037
FUMEFAM004250	TIGR02526	PduT-like ethanolamine utilization protein
FUMEFAM004251	PB011425
FUMEFAM004252	PB015149
FUMEFAM004253	PF04492.8	Bacteriophage replication protein O
FUMEFAM004254	PF10197.4	N-terminal domain of CBF1 interacting co-repressor CIR
FUMEFAM004255	PB010605
FUMEFAM004256	PB002938
FUMEFAM004257	PB019083
FUMEFAM004258	PB005738
FUMEFAM004259	PF05650.6	Domain of unknown function (DUF802)
FUMEFAM004260	PF07938.7	Fungal fucose-specific lectin
FUMEFAM004261	PB003226
FUMEFAM004262	PF00617.14	RasGEF domain
FUMEFAM004263	TIGR01677	plant-specific FAD-dependent oxidoreductase
FUMEFAM004264	PB005939
FUMEFAM004265	PB011132
FUMEFAM004266	PF05785.7	Rho-activating domain of cytotoxic necrotizing factor
FUMEFAM004267	PB008348
FUMEFAM004268	PB002907
FUMEFAM004269	PB005126
FUMEFAM004270	PB014646
FUMEFAM004271	PB006642
FUMEFAM004272	PB013245
FUMEFAM004273	PF10797.4	Protein of unknown function
FUMEFAM004274	PB010346
FUMEFAM004275	PB003876
FUMEFAM004276	TIGR01761	thiazolinyl imide reductase
FUMEFAM004277	PB004628
FUMEFAM004278	PF08518.6	Spa2 homology domain (SHD) of GIT
FUMEFAM004279	PF04741.7	InvH outer membrane lipoprotein
FUMEFAM004280	PF03008.9	Archaea bacterial proteins of unknown function
FUMEFAM004281	PB006517
FUMEFAM004282	PB013216
FUMEFAM004283	PF09724.4	Uncharacterized conserved protein (DUF2036)
FUMEFAM004284	PF14853.1	Fis1 C-terminal tetratricopeptide repeat
FUMEFAM004285	PF00261.15	Tropomyosin
FUMEFAM004286	PB000797
FUMEFAM004287	PB009385
FUMEFAM004288	PB008250
FUMEFAM004289	PB018367
FUMEFAM004290	PF12912.2	NLPC_P60 stabilising domain, N term
FUMEFAM004291	PB017989
FUMEFAM004292	PF14844.1	PH domain associated with Beige/BEACH
FUMEFAM004293	PB013843
FUMEFAM004294	TIGR02860	stage IV sporulation protein B
FUMEFAM004295	PB000702
FUMEFAM004296	PF11831.3	pre-mRNA splicing factor component
FUMEFAM004297	PB012766
FUMEFAM004298	PB001762
FUMEFAM004299	PB000645
FUMEFAM004300	PF05029.8	Timeless protein C terminal region
FUMEFAM004301	PB009670
FUMEFAM004302	PF14618.1	Domain of unknown function (DUF4452)
FUMEFAM004303	PB006775
FUMEFAM004304	PF05485.7	THAP domain
FUMEFAM004305	PB016554
FUMEFAM004306	PB000580
FUMEFAM004307	PF06173.7	Protein of unknown function (DUF986)
FUMEFAM004308	PB002702
FUMEFAM004309	PB014129
FUMEFAM004310	PF11877.3	Protein of unknown function (DUF3397)
FUMEFAM004311	PB006461
FUMEFAM004312	PB013636
FUMEFAM004313	PF04439.7	Streptomycin adenylyltransferase
FUMEFAM004314	PB008405
FUMEFAM004315	PF09952.4	Uncharacterized protein conserved in bacteria (DUF2186)
FUMEFAM004316	PF03811.8	InsA N-terminal domain
FUMEFAM004317	PB010749
FUMEFAM004318	PF09941.4	Uncharacterized conserved protein (DUF2173)
FUMEFAM004319	TIGR01165	cobalt transport protein
FUMEFAM004320	PB003921
FUMEFAM004321	PB005247
FUMEFAM004322	PF12601.3	Rubivirus non-structural protein
FUMEFAM004323	PF11019.3	Protein of unknown function (DUF2608)
FUMEFAM004324	PF09475.5	Dot/Icm secretion system protein (dot_icm_IcmQ)
FUMEFAM004325	PF07356.7	Protein of unknown function (DUF1481)
FUMEFAM004326	PF06777.6	Protein of unknown function (DUF1227)
FUMEFAM004327	PB001330
FUMEFAM004328	PB014298
FUMEFAM004329	PB006003
FUMEFAM004330	TIGR02263	benzoyl-CoA reductase subunit C
FUMEFAM004331	PF10956.3	Protein of unknown function (DUF2756)
FUMEFAM004332	PB005682
FUMEFAM004333	PF02157.10	Mannose-6-phosphate receptor
FUMEFAM004334	PF00379.18	Insect cuticle protein
FUMEFAM004335	PB017235
FUMEFAM004336	PB011911
FUMEFAM004337	PB001715
FUMEFAM004338	PB002686
FUMEFAM004339	PF11806.3	Domain of unknown function (DUF3327)
FUMEFAM004340	TIGR02307	RNA ligase Rnl2 family
FUMEFAM004341	PF06148.6	COG (conserved oligomeric Golgi) complex component, COG2
FUMEFAM004342	PB010798
FUMEFAM004343	PF09169.5	BRCA2, helical
FUMEFAM004344	PB004085
FUMEFAM004345	PB000638
FUMEFAM004346	PF06371.8	Diaphanous GTPase-binding Domain
FUMEFAM004347	PF13739.1	Domain of unknown function (DUF4163)
FUMEFAM004348	PF00229.13	TNF(Tumour Necrosis Factor) family
FUMEFAM004349	PB010040
FUMEFAM004350	PF14427.1	Pput_2613-like deaminase
FUMEFAM004351	PB013603
FUMEFAM004352	PF07434.6	CblD like pilus biogenesis initiator
FUMEFAM004353	PF04528.8	Adenovirus early E4 34 kDa protein conserved region
FUMEFAM004354	PB011357
FUMEFAM004355	PF00362.13	Integrin, beta chain
FUMEFAM004356	PF13324.1	Grap2 and cyclin-D-interacting
FUMEFAM004357	PF02303.12	Helix-destabilising protein
FUMEFAM004358	PB015791
FUMEFAM004359	PF05385.6	Mastadenovirus early E4 13 kDa protein
FUMEFAM004360	PF07037.6	Putative transcription regulator (DUF1323)
FUMEFAM004361	PF13272.1	Protein of unknown function (DUF4063)
FUMEFAM004362	PF00524.13	E1 Protein, N terminal domain
FUMEFAM004363	PB018017
FUMEFAM004364	PF13767.1	Domain of unknown function (DUF4168)
FUMEFAM004365	PB014031
FUMEFAM004366	PB007086
FUMEFAM004367	PF01473.15	Putative cell wall binding repeat
FUMEFAM004368	PF13988.1	Protein of unknown function (DUF4225)
FUMEFAM004369	PF04441.8	Poxvirus early transcription factor (VETF), large subunit
FUMEFAM004370	PB016288
FUMEFAM004371	PF03896.11	Translocon-associated protein (TRAP), alpha subunit
FUMEFAM004372	PB009968
FUMEFAM004373	PF13827.1	Domain of unknown function (DUF4189)
FUMEFAM004374	PF07871.6	Protein of unknown function (DUF1658)
FUMEFAM004375	PF07773.6	Protein of unknown function (DUF1619)
FUMEFAM004376	PB011130
FUMEFAM004377	PB006145
FUMEFAM004378	PF09420.5	Ribosome biogenesis protein Nop16
FUMEFAM004379	PF11259.3	Protein of unknown function (DUF3060)
FUMEFAM004380	TIGR02165	CRISPR-associated protein GSU0054 csb2 Dpsyc system
FUMEFAM004381	PB011466
FUMEFAM004382	PF10453.4	Nuclear fragile X mental retardation-interacting protein 1 (NUFIP1)
FUMEFAM004383	PB013926
FUMEFAM004384	PF14456.1	Alpha-helical domain 2
FUMEFAM004385	PF07752.6	S-layer protein
FUMEFAM004386	TIGR01053	zinc finger domain LSD1 subclass
FUMEFAM004387	PB013044
FUMEFAM004388	PF10272.4	Putative transmembrane protein precursor
FUMEFAM004389	PF08183.6	Stage V sporulation protein family
FUMEFAM004390	PB004132
FUMEFAM004391	PF11938.3	TLR4 regulator and MIR-interacting MSAP
FUMEFAM004392	PB003872
FUMEFAM004393	PB005253
FUMEFAM004394	PB017578
FUMEFAM004395	PB014907
FUMEFAM004396	PB018424
FUMEFAM004397	PB011323
FUMEFAM004398	PF15335.1	Caspase activity and apoptosis inhibitor 1
FUMEFAM004399	PB007494
FUMEFAM004400	PF07215.6	Protein of unknown function (DUF1419)
FUMEFAM004401	PF03452.9	Anp1
FUMEFAM004402	PB011819
FUMEFAM004403	PB014586
FUMEFAM004404	PF11294.3	Protein of unknown function (DUF3095)
FUMEFAM004405	PB002479
FUMEFAM004406	TIGR01907	CRISPR-associated protein Cas6 Cse3 CasE subtype I-E ECOLI
FUMEFAM004407	TIGR02739	type-F conjugative transfer system pilin assembly protein TraF
FUMEFAM004408	PF08065.7	K167R (NUC007) repeat
FUMEFAM004409	PF03628.8	PapG chaperone-binding domain
FUMEFAM004410	PF09234.5	Domain of unknown function (DUF1963)
FUMEFAM004411	PB006349
FUMEFAM004412	PF00142.13	4Fe-4S iron sulfur cluster binding proteins, NifH/frxC family
FUMEFAM004413	PF08928.5	Domain of unknown function (DUF1910)
FUMEFAM004414	PF08986.5	Domain of unknown function (DUF1889)
FUMEFAM004415	PB003781
FUMEFAM004416	PB006787
FUMEFAM004417	PB016170
FUMEFAM004418	PB012371
FUMEFAM004419	PB008590
FUMEFAM004420	PF13117.1	Cag pathogenicity island protein Cag12
FUMEFAM004421	PB001124
FUMEFAM004422	PB007964
FUMEFAM004423	PB017202
FUMEFAM004424	PB017648
FUMEFAM004425	PB003220
FUMEFAM004426	PF04738.8	Lantibiotic dehydratase, C terminus
FUMEFAM004427	PB014668
FUMEFAM004428	PF14961.1	Broad-minded protein
FUMEFAM004429	PB008668
FUMEFAM004430	PB005983
FUMEFAM004431	PF06367.11	Diaphanous FH3 Domain
FUMEFAM004432	PB015629
FUMEFAM004433	PB014868
FUMEFAM004434	TIGR02839	stage V sporulation protein AE
FUMEFAM004435	TIGR03728	glycosyltransferase SP_1767 family
FUMEFAM004436	PF02689.9	Helicase
FUMEFAM004437	PF14391.1	Domain of unknown function (DUF4421)
FUMEFAM004438	PF13046.1	Protein of unknown function (DUF3906)
FUMEFAM004439	PF14629.1	Origin recognition complex (ORC) subunit 4 C-terminus
FUMEFAM004440	PB014112
FUMEFAM004441	PB007637
FUMEFAM004442	PB007095
FUMEFAM004443	PF12572.3	Protein of unknown function (DUF3752)
FUMEFAM004444	PB004711
FUMEFAM004445	PF07042.6	TrfA protein
FUMEFAM004446	PF05155.10	Phage X family
FUMEFAM004447	PB012478
FUMEFAM004448	TIGR03360	type VI secretion-associated protein VC_A0118 family
FUMEFAM004449	PF09125.5	Cytochrome C oxidase subunit II, transmembrane
FUMEFAM004450	PB008802
FUMEFAM004451	PB008233
FUMEFAM004452	PB003670
FUMEFAM004453	PB011789
FUMEFAM004454	PF10516.4	SHNi-TPR
FUMEFAM004455	PF14018.1	Domain of unknown function (DUF4234)
FUMEFAM004456	PB015160
FUMEFAM004457	PB002230
FUMEFAM004458	PB010839
FUMEFAM004459	PF11684.3	Protein of unknown function (DUF2380)
FUMEFAM004460	PF14253.1	Bacteriophage abortive infection AbiH
FUMEFAM004461	PF08357.6	SEFIR domain
FUMEFAM004462	PF10062.4	Predicted secreted protein (DUF2300)
FUMEFAM004463	PF07011.6	Protein of unknown function (DUF1313)
FUMEFAM004464	PB005391
FUMEFAM004465	PB019932
FUMEFAM004466	PB003729
FUMEFAM004467	PB000190
FUMEFAM004468	PF02519.9	Auxin responsive protein
FUMEFAM004469	PB000644
FUMEFAM004470	PB014787
FUMEFAM004471	PF15203.1	TMEM95 family
FUMEFAM004472	PB014791
FUMEFAM004473	PF12743.2	Oestrogen-type nuclear receptor final C-terminal
FUMEFAM004474	PF14790.1	Tetrahydrodipicolinate N-succinyltransferase N-terminal
FUMEFAM004475	PF13992.1	YecR-like lipoprotein
FUMEFAM004476	PF15619.1	Ciliary protein causing Leber congenital amaurosis disease
FUMEFAM004477	PF08877.5	MepB protein
FUMEFAM004478	PB018532
FUMEFAM004479	PB019522
FUMEFAM004480	PB007593
FUMEFAM004481	PF07900.6	Protein of unknown function (DUF1670)
FUMEFAM004482	PB002929
FUMEFAM004483	PF04096.9	Nucleoporin autopeptidase
FUMEFAM004484	PB001615
FUMEFAM004485	PB000386
FUMEFAM004486	PF05365.7	Ubiquinol-cytochrome C reductase, UQCRX/QCR9 like
FUMEFAM004487	PB013564
FUMEFAM004488	PF12805.2	FUSC-like inner membrane protein yccS
FUMEFAM004489	PF08573.5	DNA repair protein endonuclease SAE2/CtIP C-terminus
FUMEFAM004490	PF12982.2	Protein of unknown function (DUF3866)
FUMEFAM004491	PB000712
FUMEFAM004492	PF02234.14	Cyclin-dependent kinase inhibitor
FUMEFAM004493	PB002231
FUMEFAM004494	PF00354.12	Pentaxin family
FUMEFAM004495	PB019113
FUMEFAM004496	PB018340
FUMEFAM004497	PB010762
FUMEFAM004498	TIGR01538	phage portal protein SPP1 family
FUMEFAM004499	PB016780
FUMEFAM004500	PB017477
FUMEFAM004501	PB001195
FUMEFAM004502	PB015806
FUMEFAM004503	PF06152.6	Phage minor capsid protein 2
FUMEFAM004504	PF08873.6	Domain of unknown function (DUF1834)
FUMEFAM004505	PF09191.5	CD4, extracellular
FUMEFAM004506	PB008503
FUMEFAM004507	PF13725.1	Possible tRNA binding domain
FUMEFAM004508	PF12855.2	Life-span regulatory factor
FUMEFAM004509	PF10381.4	Autophagocytosis associated protein C-terminal
FUMEFAM004510	PB009530
FUMEFAM004511	TIGR04491	diol dehydratase reactivase alpha subunit
FUMEFAM004512	PB018205
FUMEFAM004513	PF08775.5	ParB family
FUMEFAM004514	PB009593
FUMEFAM004515	PB015186
FUMEFAM004516	PB003476
FUMEFAM004517	PF04398.7	Protein of unknown function, DUF538
FUMEFAM004518	PB009378
FUMEFAM004519	PB009355
FUMEFAM004520	PB019375
FUMEFAM004521	PB011792
FUMEFAM004522	PB006284
FUMEFAM004523	PB001008
FUMEFAM004524	PF10799.3	Biofilm formation protein (YliH/bssR)
FUMEFAM004525	TIGR02171	fibrobacter succinogenes paralogous family TIGR02171
FUMEFAM004526	TIGR04006	colanic acid biosynthesis pyruvyl transferase WcaK
FUMEFAM004527	PF08068.7	DKCLD (NUC011) domain
FUMEFAM004528	PF05375.8	Pacifastin inhibitor (LCMII)
FUMEFAM004529	PF07142.7	Repeat of unknown function (DUF1388)
FUMEFAM004530	PB008690
FUMEFAM004531	PB007559
FUMEFAM004532	PF02551.10	Acyl-CoA thioesterase
FUMEFAM004533	PB002612
FUMEFAM004534	PF04869.9	Uso1 / p115 like vesicle tethering protein, head region
FUMEFAM004535	PF11923.3	Domain of unknown function (DUF3441)
FUMEFAM004536	PB004413
FUMEFAM004537	PF06549.7	Protein of unknown function (DUF1118)
FUMEFAM004538	PF04658.8	TAFII55 protein conserved region
FUMEFAM004539	PB005797
FUMEFAM004540	TIGR02960	RNA polymerase sigma-70 factor TIGR02960 family
FUMEFAM004541	PB009513
FUMEFAM004542	PB006337
FUMEFAM004543	PB010150
FUMEFAM004544	PB004429
FUMEFAM004545	PB007399
FUMEFAM004546	PB018093
FUMEFAM004547	PF08642.5	Histone deacetylation protein Rxt3
FUMEFAM004548	PB008620
FUMEFAM004549	PB005979
FUMEFAM004550	PB000903
FUMEFAM004551	PF09735.4	Membrane-associated apoptosis protein
FUMEFAM004552	PB015036
FUMEFAM004553	PB009938
FUMEFAM004554	PB013454
FUMEFAM004555	PB012658
FUMEFAM004556	PB007527
FUMEFAM004557	PB000431
FUMEFAM004558	PB015007
FUMEFAM004559	PF08218.6	Citrate lyase ligase C-terminal domain
FUMEFAM004560	PF07271.6	Cytadhesin P30/P32
FUMEFAM004561	PB007582
FUMEFAM004562	PB001768
FUMEFAM004563	PB000719
FUMEFAM004564	PF10149.4	Transmembrane protein 231
FUMEFAM004565	PB000955
FUMEFAM004566	PF15159.1	Phosphatidylinositol N-acetylglucosaminyltransferase subunit Y
FUMEFAM004567	PF12998.2	Inhibitor of growth proteins N-terminal histone-binding
FUMEFAM004568	PB005416
FUMEFAM004569	PF13226.1	Domain of unknown function (DUF4034)
FUMEFAM004570	PB004692
FUMEFAM004571	PB000748
FUMEFAM004572	PB012129
FUMEFAM004573	PF09412.5	Endoribonuclease XendoU
FUMEFAM004574	PB008778
FUMEFAM004575	PB018727
FUMEFAM004576	PB000073
FUMEFAM004577	PB009493
FUMEFAM004578	PB019946
FUMEFAM004579	PB006471
FUMEFAM004580	PF11884.3	Domain of unknown function (DUF3404)
FUMEFAM004581	TIGR03735	PRTRC system protein A
FUMEFAM004582	PB000590
FUMEFAM004583	PB000664
FUMEFAM004584	PF08147.7	DBP10CT (NUC160) domain
FUMEFAM004585	PB016521
FUMEFAM004586	PB000421
FUMEFAM004587	PF09556.5	HaeIII restriction endonuclease
FUMEFAM004588	PB006648
FUMEFAM004589	PB002374
FUMEFAM004590	PF11338.3	Protein of unknown function (DUF3140)
FUMEFAM004591	PF08861.5	Domain of unknown function DUF1828
FUMEFAM004592	PF13805.1	Eisosome component PIL1
FUMEFAM004593	PF12430.3	Abscisic acid G-protein coupled receptor
FUMEFAM004594	PF14781.1	Ciliary BBSome complex subunit 2, N-terminal
FUMEFAM004595	PF09455.5	CRISPR-associated (Cas) DxTHG family
FUMEFAM004596	PB015423
FUMEFAM004597	PF04494.10	WD40 associated region in TFIID subunit
FUMEFAM004598	PB001540
FUMEFAM004599	PF14934.1	Domain of unknown function (DUF4499)
FUMEFAM004600	PB006098
FUMEFAM004601	PB009005
FUMEFAM004602	PF02765.12	Telomeric single stranded DNA binding POT1/CDC13
FUMEFAM004603	PF12528.3	Prepilin peptidase dependent protein C (DUF3728)
FUMEFAM004604	PB018499
FUMEFAM004605	PB001502
FUMEFAM004606	PF01929.12	Ribosomal protein L14
FUMEFAM004607	PB002199
FUMEFAM004608	PF09465.5	Lamin-B receptor of TUDOR domain
FUMEFAM004609	PF13284.1	Domain of unknown function (DUF4072)
FUMEFAM004610	PF07742.7	BTG family
FUMEFAM004611	PF13281.1	Domain of unknown function (DUF4071)
FUMEFAM004612	PB002775
FUMEFAM004613	PB007483
FUMEFAM004614	PB007264
FUMEFAM004615	PF13001.2	Proteasome stabiliser
FUMEFAM004616	PB013090
FUMEFAM004617	PB018704
FUMEFAM004618	PB008454
FUMEFAM004619	PF08767.6	CRM1 C terminal
FUMEFAM004620	PB011125
FUMEFAM004621	PB010621
FUMEFAM004622	PB019168
FUMEFAM004623	PB004592
FUMEFAM004624	PF10026.4	Predicted Zn-dependent protease (DUF2268)
FUMEFAM004625	PF12473.3	Kinesin protein
FUMEFAM004626	TIGR01248	daunorubicin resistance protein C
FUMEFAM004627	PF08557.5	Sphingolipid Delta4-desaturase (DES)
FUMEFAM004628	PB010184
FUMEFAM004629	PB018492
FUMEFAM004630	PB010485
FUMEFAM004631	TIGR04017	colanic acid biosynthesis glycosyltransferase WcaA
FUMEFAM004632	PB001089
FUMEFAM004633	PB010827
FUMEFAM004634	PB019136
FUMEFAM004635	PF13878.1	zinc-finger of acetyl-transferase ESCO
FUMEFAM004636	TIGR04150	pseudo-rSAM protein GG-Bacteroidales system
FUMEFAM004637	PB017490
FUMEFAM004638	PF14296.1	O-antigen polysaccharide polymerase Wzy
FUMEFAM004639	PB011778
FUMEFAM004640	PF01858.12	Retinoblastoma-associated protein A domain
FUMEFAM004641	PB005436
FUMEFAM004642	PB003494
FUMEFAM004643	PB008798
FUMEFAM004644	PB005704
FUMEFAM004645	PB010460
FUMEFAM004646	PF03834.9	Binding domain of DNA repair protein Ercc1 (rad10/Swi10)
FUMEFAM004647	PB002177
FUMEFAM004648	PB000357
FUMEFAM004649	PB013328
FUMEFAM004650	PB004723
FUMEFAM004651	PF15610.1	PRTase ComF-like
FUMEFAM004652	PF06855.7	Protein of unknown function (DUF1250)
FUMEFAM004653	PF10858.3	Protein of unknown function (DUF2659)
FUMEFAM004654	PF05758.7	Ycf1
FUMEFAM004655	PF14516.1	AAA-like domain
FUMEFAM004656	PF02335.10	Cytochrome c552
FUMEFAM004657	PB016846
FUMEFAM004658	PB001310
FUMEFAM004659	PB018341
FUMEFAM004660	PB000964
FUMEFAM004661	PB007166
FUMEFAM004662	PF12891.2	Glycoside hydrolase family 44
FUMEFAM004663	PB006260
FUMEFAM004664	PF02758.11	PAAD/DAPIN/Pyrin domain
FUMEFAM004665	PB000202
FUMEFAM004666	PF12690.2	Intracellular proteinase inhibitor
FUMEFAM004667	TIGR00910	glutamate gamma-aminobutyrate antiporter
FUMEFAM004668	PB011475
FUMEFAM004669	PF11904.3	GPCR-chaperone
FUMEFAM004670	PB015375
FUMEFAM004671	PB016052
FUMEFAM004672	PB000881
FUMEFAM004673	PB006686
FUMEFAM004674	PB004288
FUMEFAM004675	PF08623.5	TATA-binding protein interacting (TIP20)
FUMEFAM004676	PB007620
FUMEFAM004677	PF08329.5	Chitinase A, N-terminal domain
FUMEFAM004678	PF11626.3	TRF2-interacting telomeric protein/Rap1 - C terminal domain
FUMEFAM004679	PB013107
FUMEFAM004680	PF08773.6	Cathepsin C exclusion domain
FUMEFAM004681	PF03599.11	CO dehydrogenase/acetyl-CoA synthase delta subunit
FUMEFAM004682	PF15277.1	Exocyst complex component SEC3 N-terminal PIP2 binding PH
FUMEFAM004683	PB005220
FUMEFAM004684	PB008669
FUMEFAM004685	PB000466
FUMEFAM004686	PB013808
FUMEFAM004687	PB002542
FUMEFAM004688	PB011196
FUMEFAM004689	PB002179
FUMEFAM004690	PB001085
FUMEFAM004691	PB004783
FUMEFAM004692	PF04802.10	Component of IIS longevity pathway SMK-1
FUMEFAM004693	PB002843
FUMEFAM004694	PB008425
FUMEFAM004695	TIGR01664	DNA 3 -phosphatase
FUMEFAM004696	PB015548
FUMEFAM004697	TIGR03118	TIGR03118 family protein
FUMEFAM004698	PB002737
FUMEFAM004699	PF07953.7	Clostridium neurotoxin, N-terminal receptor binding
FUMEFAM004700	PB019428
FUMEFAM004701	PB013426
FUMEFAM004702	PB012573
FUMEFAM004703	PB007085
FUMEFAM004704	PB019722
FUMEFAM004705	PB007492
FUMEFAM004706	PF11692.3	Protein of unknown function (DUF3289)
FUMEFAM004707	PB004560
FUMEFAM004708	PF06544.7	Protein of unknown function (DUF1115)
FUMEFAM004709	PF08571.5	Yos1-like
FUMEFAM004710	PB006152
FUMEFAM004711	PB002127
FUMEFAM004712	PF04485.7	Phycobilisome degradation protein nblA
FUMEFAM004713	PB019268
FUMEFAM004714	PB005257
FUMEFAM004715	PB015575
FUMEFAM004716	PF05369.7	Monomethylamine methyltransferase MtmB
FUMEFAM004717	PB010887
FUMEFAM004718	PF09519.5	HindVP restriction endonuclease
FUMEFAM004719	PB002833
FUMEFAM004720	PF07713.8	Protein of unknown function (DUF1604)
FUMEFAM004721	TIGR03563	peroxiredoxin SACOL1771 subfamily
FUMEFAM004722	PB005537
FUMEFAM004723	PB013935
FUMEFAM004724	PB017463
FUMEFAM004725	PF07572.7	Bucentaur or craniofacial development
FUMEFAM004726	PF07575.8	Nup85 Nucleoporin
FUMEFAM004727	PB000332
FUMEFAM004728	PF10547.4	P22_AR N-terminal domain
FUMEFAM004729	PB000496
FUMEFAM004730	PB019961
FUMEFAM004731	PF06717.6	Protein of unknown function (DUF1202)
FUMEFAM004732	PF01735.13	Lysophospholipase catalytic domain
FUMEFAM004733	PB015762
FUMEFAM004734	PF08412.5	Ion transport protein N-terminal
FUMEFAM004735	PF09805.4	Nucleolar protein 12 (25kDa)
FUMEFAM004736	PB011810
FUMEFAM004737	PF08918.5	PhoQ Sensor
FUMEFAM004738	TIGR03891	thiopeptide-type bacteriocin biosynthesis domain
FUMEFAM004739	PB014003
FUMEFAM004740	PB006612
FUMEFAM004741	PB002252
FUMEFAM004742	PB001867
FUMEFAM004743	PF10347.4	RNA pol II promoter Fmp27 protein domain
FUMEFAM004744	PF03114.13	BAR domain
FUMEFAM004745	PF10295.4	Uncharacterised protein (DUF2406)
FUMEFAM004746	PB003408
FUMEFAM004747	PF09168.5	X-Prolyl dipeptidyl aminopeptidase PepX, N-terminal
FUMEFAM004748	PB012352
FUMEFAM004749	PF08337.7	Plexin cytoplasmic RasGAP domain
FUMEFAM004750	PB008886
FUMEFAM004751	PB005823
FUMEFAM004752	PF12589.3	Methyltransferase involved in Williams-Beuren syndrome
FUMEFAM004753	PB004270
FUMEFAM004754	PB013349
FUMEFAM004755	PB009567
FUMEFAM004756	PF14858.1	Domain of unknown function (DUF4486)
FUMEFAM004757	PB000264
FUMEFAM004758	PB007178
FUMEFAM004759	PB006166
FUMEFAM004760	PB011124
FUMEFAM004761	PB010258
FUMEFAM004762	PB016362
FUMEFAM004763	PF07846.6	Metallothionein family
FUMEFAM004764	PB002631
FUMEFAM004765	PF00527.13	E7 protein, Early protein
FUMEFAM004766	PB005803
FUMEFAM004767	PB018872
FUMEFAM004768	PF08696.6	DNA replication factor Dna2
FUMEFAM004769	PB004863
FUMEFAM004770	PB002788
FUMEFAM004771	PB007639
FUMEFAM004772	PF11312.3	Protein of unknown function (DUF3115)
FUMEFAM004773	PB007652
FUMEFAM004774	PB017804
FUMEFAM004775	PB013880
FUMEFAM004776	PB010519
FUMEFAM004777	PB018777
FUMEFAM004778	PB009367
FUMEFAM004779	PB010055
FUMEFAM004780	PB010991
FUMEFAM004781	PB017188
FUMEFAM004782	PB016066
FUMEFAM004783	PF05625.6	PAXNEB protein
FUMEFAM004784	PB001204
FUMEFAM004785	PF02226.11	Picornavirus coat protein (VP4)
FUMEFAM004786	PF00823.14	PPE family
FUMEFAM004787	PF04737.8	Lantibiotic dehydratase, N terminus
FUMEFAM004788	PB013390
FUMEFAM004789	PB007688
FUMEFAM004790	PF05046.9	Mitochondrial large subunit ribosomal protein (Img2)
FUMEFAM004791	PB013934
FUMEFAM004792	PF07166.6	Protein of unknown function (DUF1398)
FUMEFAM004793	PF14774.1	FAM177 family
FUMEFAM004794	PB016092
FUMEFAM004795	PB007157
FUMEFAM004796	PB000832
FUMEFAM004797	PB004710
FUMEFAM004798	PB009934
FUMEFAM004799	PF13329.1	Autophagy-related protein 2 CAD motif
FUMEFAM004800	PF14091.1	Domain of unknown function (DUF4269)
FUMEFAM004801	PF06573.6	Churchill protein
FUMEFAM004802	PF09515.5	Thiamine transporter protein (Thia_YuaJ)
FUMEFAM004803	PB006676
FUMEFAM004804	PB005826
FUMEFAM004805	PB008010
FUMEFAM004806	PB002191
FUMEFAM004807	TIGR01918	selenoprotein B glycine betaine sarcosine D-proline reductase family
FUMEFAM004808	PF01111.14	Cyclin-dependent kinase regulatory subunit
FUMEFAM004809	PB004035
FUMEFAM004810	PB000593
FUMEFAM004811	PB006149
FUMEFAM004812	PB001044
FUMEFAM004813	PB003796
FUMEFAM004814	PB005177
FUMEFAM004815	PB013443
FUMEFAM004816	PF04184.7	ST7 protein
FUMEFAM004817	PF04807.7	Geminivirus AC4/5 conserved region
FUMEFAM004818	PF08533.5	Beta-galactosidase C-terminal domain
FUMEFAM004819	PF08266.7	Cadherin-like
FUMEFAM004820	PF06099.6	Phenol hydroxylase subunit
FUMEFAM004821	PB014642
FUMEFAM004822	PB006586
FUMEFAM004823	PF06278.6	Protein of unknown function (DUF1032)
FUMEFAM004824	PB015900
FUMEFAM004825	PF08311.7	Mad3/BUB1 homology region 1
FUMEFAM004826	PF09093.6	Lyase, catalytic
FUMEFAM004827	PB008838
FUMEFAM004828	PF02291.10	Transcription initiation factor IID, 31kD subunit
FUMEFAM004829	PF09545.5	AccI restriction endonuclease
FUMEFAM004830	PF10045.4	Uncharacterized conserved protein (DUF2280)
FUMEFAM004831	PB017471
FUMEFAM004832	PB011536
FUMEFAM004833	PB012730
FUMEFAM004834	PB004200
FUMEFAM004835	PB001035
FUMEFAM004836	PF10995.3	Protein of unknown function (DUF2819)
FUMEFAM004837	PB003208
FUMEFAM004838	PB011056
FUMEFAM004839	PB013168
FUMEFAM004840	PB015220
FUMEFAM004841	PB011394
FUMEFAM004842	PF00614.17	Phospholipase D Active site motif
FUMEFAM004843	PB001083
FUMEFAM004844	PB003497
FUMEFAM004845	PF11901.3	Protein of unknown function (DUF3421)
FUMEFAM004846	PB013691
FUMEFAM004847	PF11679.3	Protein of unknown function (DUF3275)
FUMEFAM004848	PF12469.3	CRISPR-associated protein
FUMEFAM004849	PB015507
FUMEFAM004850	PB009516
FUMEFAM004851	PB011222
FUMEFAM004852	PF13975.1	gag-polyprotein putative aspartyl protease
FUMEFAM004853	PB016985
FUMEFAM004854	PB016687
FUMEFAM004855	PB007729
FUMEFAM004856	PB012455
FUMEFAM004857	PB002272
FUMEFAM004858	PB006221
FUMEFAM004859	PF12422.3	Condensin II non structural maintenance of chromosomes subunit
FUMEFAM004860	PB018355
FUMEFAM004861	PB010042
FUMEFAM004862	TIGR00123	cobalamin biosynthesis protein CbiM
FUMEFAM004863	PB000792
FUMEFAM004864	PB016168
FUMEFAM004865	PF10058.4	Predicted integral membrane metal-binding protein (DUF2296)
FUMEFAM004866	PB008857
FUMEFAM004867	PB016322
FUMEFAM004868	PB005414
FUMEFAM004869	PB014873
FUMEFAM004870	PB017921
FUMEFAM004871	PB005529
FUMEFAM004872	PF07022.8	Bacteriophage CI repressor helix-turn-helix domain
FUMEFAM004873	PF02194.10	PXA domain
FUMEFAM004874	PB000208
FUMEFAM004875	PF07848.7	PaaX-like protein
FUMEFAM004876	PF05270.8	Alpha-L-arabinofuranosidase B (ABFB)
FUMEFAM004877	PB017862
FUMEFAM004878	PF11682.3	Protein of unknown function (DUF3279)
FUMEFAM004879	PF07194.6	P2 response regulator binding domain
FUMEFAM004880	PF08313.7	SCA7, zinc-binding domain
FUMEFAM004881	PB006672
FUMEFAM004882	PB016443
FUMEFAM004883	PB008296
FUMEFAM004884	PB000760
FUMEFAM004885	PF10597.4	U5-snRNA binding site 2 of PrP8
FUMEFAM004886	PB008190
FUMEFAM004887	PB015440
FUMEFAM004888	PF10914.3	Protein of unknown function (DUF2781)
FUMEFAM004889	PF06398.6	Integral peroxisomal membrane peroxin
FUMEFAM004890	PF02269.11	Transcription initiation factor IID, 18kD subunit
FUMEFAM004891	PF13910.1	Domain of unknown function (DUF4209)
FUMEFAM004892	PF04627.8	Mitochondrial ATP synthase epsilon chain
FUMEFAM004893	PB006410
FUMEFAM004894	PB006333
FUMEFAM004895	PF02252.13	Proteasome activator pa28 beta subunit
FUMEFAM004896	PF14661.1	HAUS augmin-like complex subunit 6 N-terminus
FUMEFAM004897	PB007484
FUMEFAM004898	PB004422
FUMEFAM004899	PF07962.7	Replication Fork Protection Component Swi3
FUMEFAM004900	PB008208
FUMEFAM004901	PB000471
FUMEFAM004902	PB003463
FUMEFAM004903	PB006761
FUMEFAM004904	PB000483
FUMEFAM004905	PB013318
FUMEFAM004906	PB011278
FUMEFAM004907	PB012868
FUMEFAM004908	PB011318
FUMEFAM004909	PF11999.3	Protein of unknown function (DUF3494)
FUMEFAM004910	TIGR04365	autonomous glycyl radical cofactor GrcA
FUMEFAM004911	PB000045
FUMEFAM004912	PB007027
FUMEFAM004913	PB003634
FUMEFAM004914	PB015317
FUMEFAM004915	PB018522
FUMEFAM004916	PB015951
FUMEFAM004917	PB004122
FUMEFAM004918	PB000153
FUMEFAM004919	TIGR02105	type III secretion apparatus needle protein
FUMEFAM004920	TIGR02810	D-tagatose-bisphosphate aldolase class II non-catalytic subunit
FUMEFAM004921	PF07701.9	Heme NO binding associated
FUMEFAM004922	PB007838
FUMEFAM004923	PF14752.1	Retinol binding protein receptor
FUMEFAM004924	PF13101.1	Protein of unknown function (DUF3945)
FUMEFAM004925	PB002170
FUMEFAM004926	PB002532
FUMEFAM004927	PB018950
FUMEFAM004928	PF02289.11	Cyclohydrolase (MCH)
FUMEFAM004929	PB018731
FUMEFAM004930	PB001776
FUMEFAM004931	PB011587
FUMEFAM004932	PB013210
FUMEFAM004933	PF06141.6	Phage minor tail protein U
FUMEFAM004934	PB000730
FUMEFAM004935	PB001833
FUMEFAM004936	PF13791.1	Sigma factor regulator C-terminal
FUMEFAM004937	PB012079
FUMEFAM004938	PF14077.1	Alternative WD40 repeat motif
FUMEFAM004939	PB011332
FUMEFAM004940	PF04005.7	Hus1-like protein
FUMEFAM004941	PF12778.2	PXPV repeat (3 copies)
FUMEFAM004942	PB018359
FUMEFAM004943	PF10568.4	Outer mitochondrial membrane transport complex protein
FUMEFAM004944	PB000556
FUMEFAM004945	PB017461
FUMEFAM004946	PB009971
FUMEFAM004947	PF09669.5	Phage regulatory protein Rha (Phage_pRha)
FUMEFAM004948	PB013242
FUMEFAM004949	PB009182
FUMEFAM004950	PB006128
FUMEFAM004951	PB007517
FUMEFAM004952	PB011010
FUMEFAM004953	PB006267
FUMEFAM004954	PF04081.8	DNA polymerase delta, subunit 4
FUMEFAM004955	PF04801.8	Sin-like protein conserved region
FUMEFAM004956	PF11265.3	Mediator complex subunit 25 von Willebrand factor type A
FUMEFAM004957	PF04082.13	Fungal specific transcription factor domain
FUMEFAM004958	PB000718
FUMEFAM004959	PB012144
FUMEFAM004960	PB000244
FUMEFAM004961	PB004374
FUMEFAM004962	PB001600
FUMEFAM004963	PB008893
FUMEFAM004964	PB019039
FUMEFAM004965	PF14664.1	Rapamycin-insensitive companion of mTOR, N-term
FUMEFAM004966	PB008807
FUMEFAM004967	PF08111.6	Pea-VEAacid family
FUMEFAM004968	PF05268.6	Phage tail fibre adhesin Gp38
FUMEFAM004969	PF07756.7	Protein of unknown function (DUF1612)
FUMEFAM004970	PB004343
FUMEFAM004971	PF15346.1	Arginine and glutamate-rich 1
FUMEFAM004972	PF08346.7	AntA/AntB antirepressor
FUMEFAM004973	PB012731
FUMEFAM004974	PB014767
FUMEFAM004975	PB008079
FUMEFAM004976	PB017505
FUMEFAM004977	PB017607
FUMEFAM004978	PF06221.8	Putative zinc finger motif, C2HC5-type
FUMEFAM004979	PB003775
FUMEFAM004980	PB008397
FUMEFAM004981	PB000480
FUMEFAM004982	PB008917
FUMEFAM004983	PB006134
FUMEFAM004984	PF12244.3	Protein of unknown function (DUF3606)
FUMEFAM004985	PB007604
FUMEFAM004986	PF08953.6	Domain of unknown function (DUF1899)
FUMEFAM004987	PF09406.5	Protein of unknown function (DUF2004)
FUMEFAM004988	PF11573.3	Mediator complex subunit 23
FUMEFAM004989	PB011961
FUMEFAM004990	PB001271
FUMEFAM004991	PB001642
FUMEFAM004992	TIGR02649	ribonuclease BN
FUMEFAM004993	PB008210
FUMEFAM004994	PB002900
FUMEFAM004995	PB004306
FUMEFAM004996	PB004731
FUMEFAM004997	PF11389.3	Leptospira porin protein OmpL1
FUMEFAM004998	PB008526
FUMEFAM004999	PB016703
FUMEFAM005000	PB015789
FUMEFAM005001	PB006117
FUMEFAM005002	PB002054
FUMEFAM005003	PF07724.9	AAA domain (Cdc48 subfamily)
FUMEFAM005004	PF14668.1	Rapamycin-insensitive companion of mTOR, domain 5
FUMEFAM005005	TIGR03059	photosystem I protein PsaO
FUMEFAM005006	PB016250
FUMEFAM005007	PB008427
FUMEFAM005008	PF03787.10	RAMP superfamily
FUMEFAM005009	PF03199.10	Eukaryotic glutathione synthase
FUMEFAM005010	PF10041.4	Uncharacterized conserved protein (DUF2277)
FUMEFAM005011	PB002139
FUMEFAM005012	PB013263
FUMEFAM005013	PB012566
FUMEFAM005014	PB001092
FUMEFAM005015	PF05811.8	Eukaryotic protein of unknown function (DUF842)
FUMEFAM005016	PB013665
FUMEFAM005017	PF10772.4	Protein of unknown function (DUF2597)
FUMEFAM005018	PB018998
FUMEFAM005019	PF00880.13	Nebulin repeat
FUMEFAM005020	PF06470.8	SMC proteins Flexible Hinge Domain
FUMEFAM005021	PB010562
FUMEFAM005022	PF08799.6	pre-mRNA processing factor 4 (PRP4) like
FUMEFAM005023	PB007785
FUMEFAM005024	PF04363.7	Protein of unknown function (DUF496)
FUMEFAM005025	PB006390
FUMEFAM005026	PB016317
FUMEFAM005027	PB017170
FUMEFAM005028	PF04113.9	Gpi16 subunit, GPI transamidase component
FUMEFAM005029	PF11675.3	Protein of unknown function (DUF3271)
FUMEFAM005030	PF12234.3	RAVE protein 1 C terminal
FUMEFAM005031	PB014062
FUMEFAM005032	PB019179
FUMEFAM005033	TIGR01542	phage portal protein putative A118 family
FUMEFAM005034	PB016708
FUMEFAM005035	PF02462.10	Opacity family porin protein
FUMEFAM005036	PB009925
FUMEFAM005037	PB004490
FUMEFAM005038	PF12931.2	Sec23-binding domain of Sec16
FUMEFAM005039	PF08683.6	Microtubule-binding calmodulin-regulated spectrin-associated
FUMEFAM005040	PB001816
FUMEFAM005041	PB002223
FUMEFAM005042	PF12157.3	Protein of unknown function (DUF3591)
FUMEFAM005043	PB000725
FUMEFAM005044	PF01443.13	Viral (Superfamily 1) RNA helicase
FUMEFAM005045	PB007446
FUMEFAM005046	PB000853
FUMEFAM005047	PB013202
FUMEFAM005048	PB012156
FUMEFAM005049	PF04195.7	Putative gypsy type transposon
FUMEFAM005050	PB003345
FUMEFAM005051	PF15247.1	Histone RNA hairpin-binding protein RNA-binding domain
FUMEFAM005052	PB016810
FUMEFAM005053	PB014167
FUMEFAM005054	PF07539.7	Down-regulated in metastasis
FUMEFAM005055	PF12984.2	Domain of unknown function, B. Theta Gene description (DUF3868)
FUMEFAM005056	PB009074
FUMEFAM005057	PF07373.6	CAMP factor (Cfa)
FUMEFAM005058	PB010795
FUMEFAM005059	PB011818
FUMEFAM005060	TIGR00205	flagellar hook-basal body complex protein FliE
FUMEFAM005061	TIGR00779	cadmium resistance transporter family protein
FUMEFAM005062	PF10192.4	Rhodopsin-like GPCR transmembrane domain
FUMEFAM005063	PB008823
FUMEFAM005064	PB000564
FUMEFAM005065	PB001567
FUMEFAM005066	PB010279
FUMEFAM005067	PB000635
FUMEFAM005068	PF15191.1	Synaptonemal complex central element protein 3
FUMEFAM005069	PB019005
FUMEFAM005070	TIGR04144	archaeosortase B
FUMEFAM005071	PF13874.1	Nucleoporin complex subunit 54
FUMEFAM005072	PF14783.1	Ciliary BBSome complex subunit 2, middle region
FUMEFAM005073	PF04693.7	Archaeal putative transposase ISC1217
FUMEFAM005074	PF09971.4	Predicted membrane protein (DUF2206)
FUMEFAM005075	PB000536
FUMEFAM005076	PF02149.14	Kinase associated domain 1
FUMEFAM005077	PB005625
FUMEFAM005078	PB016393
FUMEFAM005079	PB000476
FUMEFAM005080	PF14502.1	Helix-turn-helix domain
FUMEFAM005081	PB000907
FUMEFAM005082	PB018560
FUMEFAM005083	PF12481.3	Aluminium induced protein
FUMEFAM005084	PB017022
FUMEFAM005085	PF11735.3	Cryptococcal mannosyltransferase 1
FUMEFAM005086	PB005553
FUMEFAM005087	PB008619
FUMEFAM005088	PB010294
FUMEFAM005089	PB002169
FUMEFAM005090	PB017073
FUMEFAM005091	PB019292
FUMEFAM005092	PB003695
FUMEFAM005093	PB004195
FUMEFAM005094	PB016079
FUMEFAM005095	PF12183.3	Restriction endonuclease NotI
FUMEFAM005096	PB003366
FUMEFAM005097	TIGR03578	conserved hypothetical protein EF_0831 AHA_3912
FUMEFAM005098	PB003548
FUMEFAM005099	PB019582
FUMEFAM005100	PB005326
FUMEFAM005101	PB000181
FUMEFAM005102	PB010796
FUMEFAM005103	PB009128
FUMEFAM005104	PB010639
FUMEFAM005105	PF13982.1	YbfN-like lipoprotein
FUMEFAM005106	PF00647.14	Elongation factor 1 gamma, conserved domain
FUMEFAM005107	PB011489
FUMEFAM005108	TIGR03016	uncharacterized protein PEP-CTERM system associated
FUMEFAM005109	PF11076.3	Putative inner membrane protein YbhQ
FUMEFAM005110	PB002347
FUMEFAM005111	PB001966
FUMEFAM005112	PB007390
FUMEFAM005113	PF05664.6	Protein of unknown function (DUF810)
FUMEFAM005114	PF07183.6	Protein of unknown function (DUF1403)
FUMEFAM005115	PB019373
FUMEFAM005116	PF09129.6	Cholesterol oxidase, substrate-binding
FUMEFAM005117	PF13552.1	Protein of unknown function (DUF4127)
FUMEFAM005118	PF05709.6	Phage tail protein
FUMEFAM005119	PB009764
FUMEFAM005120	PB001497
FUMEFAM005121	PF08170.7	POPLD (NUC188) domain
FUMEFAM005122	PB015074
FUMEFAM005123	PB012078
FUMEFAM005124	PB000163
FUMEFAM005125	PB002162
FUMEFAM005126	PF05548.6	Gametolysin peptidase M11
FUMEFAM005127	PB001559
FUMEFAM005128	PB010398
FUMEFAM005129	PB017943
FUMEFAM005130	PB014261
FUMEFAM005131	PF00711.14	Beta defensin
FUMEFAM005132	PF10725.4	Protein of unknown function (DUF2517)
FUMEFAM005133	PF02099.12	Josephin
FUMEFAM005134	PF06120.6	Tail length tape measure protein
FUMEFAM005135	PF03034.10	Phosphatidyl serine synthase
FUMEFAM005136	PF10232.4	Mediator of RNA polymerase II transcription complex subunit 8
FUMEFAM005137	PF08652.6	RAI1 like PD-(D/E)XK nuclease
FUMEFAM005138	PF06131.6	Schizosaccharomyces pombe repeat of unknown function (DUF963)
FUMEFAM005139	TIGR02912	sulfite reductase subunit C
FUMEFAM005140	PB003739
FUMEFAM005141	PB000679
FUMEFAM005142	PB011066
FUMEFAM005143	PF08565.6	Cdc37 Hsp90 binding domain
FUMEFAM005144	PF09799.4	Predicted membrane protein
FUMEFAM005145	PF14438.1	Ataxin 2 SM domain
FUMEFAM005146	PF03656.8	Pam16
FUMEFAM005147	PF07303.8	Occludin homology domain
FUMEFAM005148	PF01348.16	Type II intron maturase
FUMEFAM005149	TIGR04263	SasC Mrp FmtB intercellular aggregation domain
FUMEFAM005150	PB012979
FUMEFAM005151	PB015694
FUMEFAM005152	PB006911
FUMEFAM005153	PF11634.3	Nuclease inhibitor from bacteriophage T4
FUMEFAM005154	PB000417
FUMEFAM005155	PF06012.7	Domain of Unknown Function (DUF908)
FUMEFAM005156	PB016309
FUMEFAM005157	PF14878.1	Death-like domain of SPT6
FUMEFAM005158	PB007787
FUMEFAM005159	PB002074
FUMEFAM005160	PF12675.2	Protein of unknown function (DUF3795)
FUMEFAM005161	PB003994
FUMEFAM005162	PB001523
FUMEFAM005163	PF12813.2	XPG domain containing
FUMEFAM005164	PB015017
FUMEFAM005165	PB008318
FUMEFAM005166	PB019275
FUMEFAM005167	PF06368.6	Methylaspartate mutase E chain (MutE)
FUMEFAM005168	PB012120
FUMEFAM005169	PB002142
FUMEFAM005170	PB014460
FUMEFAM005171	PB019030
FUMEFAM005172	PB007006
FUMEFAM005173	PB014871
FUMEFAM005174	PB001508
FUMEFAM005175	PF05129.8	Transcription elongation factor Elf1 like
FUMEFAM005176	PB013845
FUMEFAM005177	PB005561
FUMEFAM005178	PF04987.9	Phosphatidylinositolglycan class N (PIG-N)
FUMEFAM005179	TIGR04074	3 terminal RNA ribose 2 -O-methyltransferase Hen1
FUMEFAM005180	PF04437.8	RINT-1 / TIP-1 family
FUMEFAM005181	PB014302
FUMEFAM005182	PB004320
FUMEFAM005183	PF07472.6	Fucose-binding lectin II (PA-IIL)
FUMEFAM005184	PF07337.6	DC-EC Repeat
FUMEFAM005185	PB004694
FUMEFAM005186	PB005263
FUMEFAM005187	PB012503
FUMEFAM005188	PB008194
FUMEFAM005189	PF07352.7	Bacteriophage Mu Gam like protein
FUMEFAM005190	PB006918
FUMEFAM005191	PF07476.6	Methylaspartate ammonia-lyase C-terminus
FUMEFAM005192	PF00585.13	C-terminal regulatory domain of Threonine dehydratase
FUMEFAM005193	PB000103
FUMEFAM005194	PF02030.10	Hypothetical lipoprotein (MG045 family)
FUMEFAM005195	PF14913.1	DPCD protein family
FUMEFAM005196	PB004690
FUMEFAM005197	PB015410
FUMEFAM005198	PB005304
FUMEFAM005199	PB014785
FUMEFAM005200	PB008704
FUMEFAM005201	TIGR03495	phage lysis regulatory protein LysB family
FUMEFAM005202	PF14204.1	Ribosomal L18 C-terminal region
FUMEFAM005203	PB001199
FUMEFAM005204	PF09382.5	RQC domain
FUMEFAM005205	PB012763
FUMEFAM005206	PB009232
FUMEFAM005207	PB008552
FUMEFAM005208	PB009373
FUMEFAM005209	PB000720
FUMEFAM005210	PF04875.7	Protein of unknown function, DUF645
FUMEFAM005211	PF11766.3	Cell-wall agglutinin N-terminal ligand-sugar binding
FUMEFAM005212	PB012274
FUMEFAM005213	PB001755
FUMEFAM005214	PB003137
FUMEFAM005215	PB010379
FUMEFAM005216	PB018049
FUMEFAM005217	PB001753
FUMEFAM005218	PB019202
FUMEFAM005219	PB014148
FUMEFAM005220	PF10694.4	Protein of unknown function (DUF2500)
FUMEFAM005221	PF11600.3	Chromatin assembly factor 1 complex p150 subunit, N-terminal
FUMEFAM005222	PB011082
FUMEFAM005223	PF00002.19	7 transmembrane receptor (Secretin family)
FUMEFAM005224	PB015345
FUMEFAM005225	PB006819
FUMEFAM005226	PF07985.7	SRR1
FUMEFAM005227	PF11797.3	Protein of unknown function C-terminal (DUF3324)
FUMEFAM005228	PB016987
FUMEFAM005229	PB007781
FUMEFAM005230	PB007950
FUMEFAM005231	PF08822.6	Protein of unknown function (DUF1804)
FUMEFAM005232	PB010616
FUMEFAM005233	PF12779.2	YXWGXW repeat (2 copies)
FUMEFAM005234	PB016682
FUMEFAM005235	PB010231
FUMEFAM005236	PF13917.1	Zinc knuckle
FUMEFAM005237	PB003127
FUMEFAM005238	PB010287
FUMEFAM005239	PB015045
FUMEFAM005240	PB007849
FUMEFAM005241	PF10270.4	Membrane magnesium transporter
FUMEFAM005242	PB000296
FUMEFAM005243	PF08616.5	Stabilization of polarity axis
FUMEFAM005244	PF07843.6	Protein of unknown function (DUF1634)
FUMEFAM005245	PB000938
FUMEFAM005246	PB016929
FUMEFAM005247	PB010102
FUMEFAM005248	PF14262.1	Domain of unknown function (DUF4353)
FUMEFAM005249	PB010515
FUMEFAM005250	PF02076.10	Pheromone A receptor
FUMEFAM005251	PF05348.6	Proteasome maturation factor UMP1
FUMEFAM005252	PF03141.11	Putative S-adenosyl-L-methionine-dependent methyltransferase
FUMEFAM005253	PF12400.3	Vaculolar membrane protein
FUMEFAM005254	PB012179
FUMEFAM005255	PB001252
FUMEFAM005256	PB007679
FUMEFAM005257	PF10208.4	Degradation arginine-rich protein for mis-folding
FUMEFAM005258	PF13014.1	KH domain
FUMEFAM005259	PF09741.4	Uncharacterized conserved protein (DUF2045)
FUMEFAM005260	PB002336
FUMEFAM005261	PF09262.6	Peroxisome biogenesis factor 1, N-terminal
FUMEFAM005262	PB009020
FUMEFAM005263	PF07881.7	L-fucose isomerase, first N-terminal domain
FUMEFAM005264	PF10910.3	Protein of unknown function (DUF2744)
FUMEFAM005265	PB014667
FUMEFAM005266	PB002853
FUMEFAM005267	PB009614
FUMEFAM005268	PF08439.5	Oligopeptidase F
FUMEFAM005269	PB010226
FUMEFAM005270	PF10820.3	Protein of unknown function (DUF2543)
FUMEFAM005271	PF15088.1	NADH dehydrogenase [ubiquinone] 1 subunit C1, mitochondrial
FUMEFAM005272	PB013753
FUMEFAM005273	PB005403
FUMEFAM005274	PB009092
FUMEFAM005275	PB003615
FUMEFAM005276	PB010078
FUMEFAM005277	PB000320
FUMEFAM005278	PF04346.7	Ethanolamine utilisation protein, EutH
FUMEFAM005279	PB016374
FUMEFAM005280	PF06644.6	ATP11 protein
FUMEFAM005281	PF06985.6	Heterokaryon incompatibility protein (HET)
FUMEFAM005282	PF05819.6	NolX protein
FUMEFAM005283	PB005879
FUMEFAM005284	PF12367.3	Pyruvate ferredoxin oxidoreductase beta subunit C terminal
FUMEFAM005285	PB000779
FUMEFAM005286	PB007198
FUMEFAM005287	PF00876.13	Innexin
FUMEFAM005288	PB009467
FUMEFAM005289	PB000715
FUMEFAM005290	PB017787
FUMEFAM005291	PB003532
FUMEFAM005292	PB019378
FUMEFAM005293	PB018915
FUMEFAM005294	PB004376
FUMEFAM005295	PB001380
FUMEFAM005296	PF12553.3	Protein of unknown function (DUF3742)
FUMEFAM005297	PB013680
FUMEFAM005298	PF12284.3	Hox protein A13 N terminal
FUMEFAM005299	PB009121
FUMEFAM005300	PB014575
FUMEFAM005301	PF03871.9	RNA polymerase Rpb5, N-terminal domain
FUMEFAM005302	PB010143
FUMEFAM005303	PF11064.3	Protein of unknown function (DUF2865)
FUMEFAM005304	PB000544
FUMEFAM005305	PF08954.6	Domain of unknown function (DUF1900)
FUMEFAM005306	PF14010.1	Phosphoenolpyruvate carboxylase
FUMEFAM005307	PF12866.2	Protein of unknown function (DUF3823)
FUMEFAM005308	PB001306
FUMEFAM005309	PB018129
FUMEFAM005310	PF04223.7	Citrate lyase, alpha subunit (CitF)
FUMEFAM005311	PF14570.1	RING/Ubox like zinc-binding domain
FUMEFAM005312	PF06454.6	Protein of unknown function (DUF1084)
FUMEFAM005313	PB008728
FUMEFAM005314	PB010759
FUMEFAM005315	PB007025
FUMEFAM005316	PB004927
FUMEFAM005317	PB003987
FUMEFAM005318	PF11144.3	Protein of unknown function (DUF2920)
FUMEFAM005319	TIGR04255	TIGR04255 family protein
FUMEFAM005320	PB013178
FUMEFAM005321	PB009120
FUMEFAM005322	PB007293
FUMEFAM005323	TIGR03080	methane monooxygenase ammonia monooxygenase subunit A
FUMEFAM005324	PB015089
FUMEFAM005325	PB000598
FUMEFAM005326	PF03154.10	Atrophin-1 family
FUMEFAM005327	PF04725.7	Photosystem II 10 kDa polypeptide PsbR
FUMEFAM005328	PB006771
FUMEFAM005329	PB010553
FUMEFAM005330	PB004184
FUMEFAM005331	PB018142
FUMEFAM005332	TIGR03667	PPOX class probable F420-dependent enzyme Rv3369 family
FUMEFAM005333	PB000630
FUMEFAM005334	PF14738.1	Solute carrier (proton/amino acid symporter), TRAMD3 or PAT1
FUMEFAM005335	PB004941
FUMEFAM005336	PF06951.6	Group XII secretory phospholipase A2 precursor (PLA2G12)
FUMEFAM005337	PB001958
FUMEFAM005338	PB018159
FUMEFAM005339	PB000106
FUMEFAM005340	PB013751
FUMEFAM005341	PB017177
FUMEFAM005342	PB006982
FUMEFAM005343	PF04825.8	N terminus of Rad21 / Rec8 like protein
FUMEFAM005344	PB007595
FUMEFAM005345	PB004191
FUMEFAM005346	TIGR03835	terminal organelle assembly protein TopJ
FUMEFAM005347	PF14540.1	Nucleotidyltransferase-like
FUMEFAM005348	PF10247.4	Reactive mitochondrial oxygen species modulator 1
FUMEFAM005349	PF07432.8	Histone H1-like protein Hc1
FUMEFAM005350	PB015121
FUMEFAM005351	PB007172
FUMEFAM005352	PF10187.4	N-terminal domain of NEFA-interacting nuclear protein NIP30
FUMEFAM005353	PF03443.9	Glycosyl hydrolase family 61
FUMEFAM005354	PB017251
FUMEFAM005355	PB013716
FUMEFAM005356	PF15047.1	Protein of unknown function (DUF4533)
FUMEFAM005357	PB008995
FUMEFAM005358	PB008581
FUMEFAM005359	PF14814.1	Bifunctional transglycosylase second domain
FUMEFAM005360	PF13839.1	GDSL/SGNH-like Acyl-Esterase family found in Pmr5 and Cas1p
FUMEFAM005361	PB010247
FUMEFAM005362	PF05093.8	Cytokine-induced anti-apoptosis inhibitor 1, Fe-S biogenesis
FUMEFAM005363	PF08358.5	Carlavirus coat
FUMEFAM005364	PB000790
FUMEFAM005365	PF00780.17	CNH domain
FUMEFAM005366	PB018684
FUMEFAM005367	PF09757.4	Arb2 domain
FUMEFAM005368	PB016897
FUMEFAM005369	PB005039
FUMEFAM005370	PF06896.6	Protein of unknown function (DUF1268)
FUMEFAM005371	PB014702
FUMEFAM005372	PB012425
FUMEFAM005373	PF07200.8	Modifier of rudimentary (Mod(r)) protein
FUMEFAM005374	TIGR04401	twin-arginine translocation signalCys-rich four helix bundle protein
FUMEFAM005375	PF09499.5	ApaLI-like restriction endonuclease
FUMEFAM005376	PB003996
FUMEFAM005377	PF07491.6	Protein phosphatase inhibitor
FUMEFAM005378	PB008698
FUMEFAM005379	PF12325.3	TATA element modulatory factor 1 TATA binding
FUMEFAM005380	PF14996.1	Retinal Maintenance
FUMEFAM005381	PB000327
FUMEFAM005382	PB002505
FUMEFAM005383	PF04180.9	Low temperature viability protein
FUMEFAM005384	PB018725
FUMEFAM005385	TIGR04501	microcompartment protein PduB
FUMEFAM005386	PB007312
FUMEFAM005387	PB009695
FUMEFAM005388	PB001935
FUMEFAM005389	PF00634.13	BRCA2 repeat
FUMEFAM005390	PF03464.10	eRF1 domain 2
FUMEFAM005391	PB018404
FUMEFAM005392	PF05377.6	Flagella accessory protein C (FlaC)
FUMEFAM005393	PB004133
FUMEFAM005394	PB001748
FUMEFAM005395	PB005825
FUMEFAM005396	PB003939
FUMEFAM005397	PB003263
FUMEFAM005398	PF03527.9	RHS protein
FUMEFAM005399	PF04587.10	ADP-specific Phosphofructokinase/Glucokinase conserved region
FUMEFAM005400	PB008245
FUMEFAM005401	PF04106.7	Autophagy protein Apg5
FUMEFAM005402	PB011093
FUMEFAM005403	PF04309.7	Glycerol-3-phosphate responsive antiterminator
FUMEFAM005404	PB011185
FUMEFAM005405	PB007540
FUMEFAM005406	PB003961
FUMEFAM005407	TIGR04439	putative histamine N-monooxygenase
FUMEFAM005408	PF10138.4	vWA found in TerF C terminus
FUMEFAM005409	PB002020
FUMEFAM005410	PF12971.2	Alpha-N-acetylglucosaminidase (NAGLU) N-terminal domain
FUMEFAM005411	PB005875
FUMEFAM005412	PF05983.6	MED7 protein
FUMEFAM005413	PB010190
FUMEFAM005414	PB011725
FUMEFAM005415	TIGR00314	CO dehydrogenase acetyl-CoA synthase complex epsilon subunit
FUMEFAM005416	TIGR04437	3-deoxy-D-manno-oct-2-ulosonate III transferase WaaZ
FUMEFAM005417	PF09810.4	Exonuclease V - a 5 deoxyribonuclease
FUMEFAM005418	PB002949
FUMEFAM005419	PF04934.9	MED6 mediator sub complex component
FUMEFAM005420	PF00451.14	Scorpion short toxin, BmKK2
FUMEFAM005421	PB012817
FUMEFAM005422	PB008303
FUMEFAM005423	TIGR02102	pullulanase extracellular
FUMEFAM005424	PF08318.7	COG4 transport protein
FUMEFAM005425	PB004154
FUMEFAM005426	PF13813.1	Membrane bound O-acyl transferase family
FUMEFAM005427	PB019234
FUMEFAM005428	PB007082
FUMEFAM005429	PB015158
FUMEFAM005430	PB011337
FUMEFAM005431	PB007947
FUMEFAM005432	TIGR04040	glycine radical enzyme YjjI family
FUMEFAM005433	PF09126.5	Restriction endonuclease NaeI
FUMEFAM005434	PF01287.15	Eukaryotic elongation factor 5A hypusine, DNA-binding OB fold
FUMEFAM005435	PB005483
FUMEFAM005436	PF01530.13	Zinc finger, C2HC type
FUMEFAM005437	PB007251
FUMEFAM005438	PB006048
FUMEFAM005439	PB010567
FUMEFAM005440	PF03633.10	Glycosyl hydrolase family 65, C-terminal domain
FUMEFAM005441	PF05452.6	Clavanin
FUMEFAM005442	PB012196
FUMEFAM005443	PB001030
FUMEFAM005444	PB015188
FUMEFAM005445	PF06584.8	DIRP
FUMEFAM005446	PB001509
FUMEFAM005447	PB004489
FUMEFAM005448	PB004938
FUMEFAM005449	PF07156.9	Prenylcysteine lyase
FUMEFAM005450	PF03701.9	Uncharacterised protein family (UPF0181)
FUMEFAM005451	PB000174
FUMEFAM005452	PB007821
FUMEFAM005453	PB004760
FUMEFAM005454	PF03245.8	Bacteriophage Rz lysis protein
FUMEFAM005455	PF09477.5	Bacterial type II secretion system chaperone protein (type_III_yscG)
FUMEFAM005456	PF04938.7	Survival motor neuron (SMN) interacting protein 1 (SIP1)
FUMEFAM005457	PF14926.1	Domain of unknown function (DUF4498)
FUMEFAM005458	PB004547
FUMEFAM005459	PB004205
FUMEFAM005460	PF14589.1	Polysulfide reductase
FUMEFAM005461	PF13731.1	WxL domain surface cell wall-binding
FUMEFAM005462	PF06437.6	IMP-specific 5 -nucleotidase
FUMEFAM005463	PB004186
FUMEFAM005464	TIGR04496	radical SAMSPASM domain peptide maturase, XyeB family
FUMEFAM005465	PB006063
FUMEFAM005466	PB010030
FUMEFAM005467	PB014482
FUMEFAM005468	PB003013
FUMEFAM005469	PB013449
FUMEFAM005470	PF08924.6	Domain of unknown function (DUF1906)
FUMEFAM005471	TIGR02914	EpsI family protein
FUMEFAM005472	PB018811
FUMEFAM005473	PB006941
FUMEFAM005474	PB000215
FUMEFAM005475	PF10967.3	Protein of unknown function (DUF2769)
FUMEFAM005476	PF00130.17	Phorbol esters/diacylglycerol binding domain (C1 domain)
FUMEFAM005477	PB000880
FUMEFAM005478	PF03212.9	Pertactin
FUMEFAM005479	PB008022
FUMEFAM005480	PB015839
FUMEFAM005481	PF08190.7	pre-RNA processing PIH1/Nop17
FUMEFAM005482	PB018712
FUMEFAM005483	PB015157
FUMEFAM005484	PB008725
FUMEFAM005485	TIGR03238	DNA phosphorothioation-dependent restriction protein DptF
FUMEFAM005486	PF07324.6	DiGeorge syndrome critical region 6 (DGCR6) protein
FUMEFAM005487	PB006360
FUMEFAM005488	PB004657
FUMEFAM005489	PB012379
FUMEFAM005490	PF01770.13	Reduced folate carrier
FUMEFAM005491	TIGR02809	phasin family protein
FUMEFAM005492	PF05871.7	ESCRT-II complex subunit
FUMEFAM005493	PB012551
FUMEFAM005494	PB009717
FUMEFAM005495	PB002652
FUMEFAM005496	PB015991
FUMEFAM005497	PB019910
FUMEFAM005498	PB000574
FUMEFAM005499	PB007758
FUMEFAM005500	PF09171.5	Domain of unknown function (DUF1886)
FUMEFAM005501	PF08432.5	AAA-ATPase Vps4-associated protein 1
FUMEFAM005502	PF11820.3	Protein of unknown function (DUF3339)
FUMEFAM005503	PB006270
FUMEFAM005504	PF05800.6	Gas vesicle synthesis protein GvpO
FUMEFAM005505	PB010285
FUMEFAM005506	PB011908
FUMEFAM005507	PB008792
FUMEFAM005508	PB013083
FUMEFAM005509	PB007513
FUMEFAM005510	PF01342.16	SAND domain
FUMEFAM005511	PB017510
FUMEFAM005512	PB009445
FUMEFAM005513	PB011340
FUMEFAM005514	TIGR03704	putative protein-(glutamine-N5) methyltransferase unknown substrate-specific
FUMEFAM005515	PB010494
FUMEFAM005516	TIGR03058	chlorosome envelope protein H
FUMEFAM005517	PF00104.25	Ligand-binding domain of nuclear hormone receptor
FUMEFAM005518	PF14893.1	PNMA
FUMEFAM005519	PB013155
FUMEFAM005520	PB016307
FUMEFAM005521	PF07106.8	Tat binding protein 1(TBP-1)-interacting protein (TBPIP)
FUMEFAM005522	PB015115
FUMEFAM005523	PB015616
FUMEFAM005524	PF12898.2	Stc1 domain
FUMEFAM005525	PF15630.1	Kinetochore component CENP-S
FUMEFAM005526	PB000981
FUMEFAM005527	PB002135
FUMEFAM005528	PB000149
FUMEFAM005529	PF06624.7	Ribosome associated membrane protein RAMP4
FUMEFAM005530	PB012702
FUMEFAM005531	PB009222
FUMEFAM005532	PB000954
FUMEFAM005533	PF06788.8	Uncharacterised protein family (UPF0257)
FUMEFAM005534	PF02197.12	Regulatory subunit of type II PKA R-subunit
FUMEFAM005535	PF07840.7	FadR C-terminal domain
FUMEFAM005536	PB011546
FUMEFAM005537	PF08466.5	Inward rectifier potassium channel N-terminal
FUMEFAM005538	PF10699.4	Male gamete fusion factor
FUMEFAM005539	PF09178.5	Domain of unknown function (DUF1945)
FUMEFAM005540	PB002184
FUMEFAM005541	PB006712
FUMEFAM005542	PF14279.1	HNH endonuclease
FUMEFAM005543	PB008316
FUMEFAM005544	PB004070
FUMEFAM005545	PF09535.5	Protein of unknown function (Gmx_para_CXXCG)
FUMEFAM005546	PB009783
FUMEFAM005547	PB004181
FUMEFAM005548	PB000875
FUMEFAM005549	PF04885.8	Stigma-specific protein, Stig1
FUMEFAM005550	PF07250.6	Glyoxal oxidase N-terminus
FUMEFAM005551	PB001121
FUMEFAM005552	PB014277
FUMEFAM005553	PF03731.10	Ku70/Ku80 N-terminal alpha/beta domain
FUMEFAM005554	PF02349.10	Major surface glycoprotein
FUMEFAM005555	PB013650
FUMEFAM005556	PF15588.1	Immunity protein 7
FUMEFAM005557	PF12930.2	Family of unknown function (DUF3836)
FUMEFAM005558	PB004752
FUMEFAM005559	PB012735
FUMEFAM005560	PF14835.1	zf-RING of BARD1-type protein
FUMEFAM005561	PB012253
FUMEFAM005562	PB002045
FUMEFAM005563	PF14560.1	Ubiquitin-like domain
FUMEFAM005564	PF13504.1	Leucine rich repeat
FUMEFAM005565	PB018809
FUMEFAM005566	PB002235
FUMEFAM005567	PB003770
FUMEFAM005568	PB014423
FUMEFAM005569	PB017052
FUMEFAM005570	PB015147
FUMEFAM005571	PB003678
FUMEFAM005572	PB006746
FUMEFAM005573	PF03941.10	Inner centromere protein, ARK binding region
FUMEFAM005574	PB014209
FUMEFAM005575	PB009474
FUMEFAM005576	PB010702
FUMEFAM005577	PB018171
FUMEFAM005578	PF13861.1	FlgD Tudor-like domain
FUMEFAM005579	PB005863
FUMEFAM005580	PB003280
FUMEFAM005581	PF04300.8	F-box associated region
FUMEFAM005582	PB004800
FUMEFAM005583	PB012910
FUMEFAM005584	PB005644
FUMEFAM005585	PF12371.3	Protein of unknown function (DUF3651)
FUMEFAM005586	PB005548
FUMEFAM005587	PB006652
FUMEFAM005588	PB004904
FUMEFAM005589	PF08992.6	Quinohemoprotein amine dehydrogenase, gamma subunit
FUMEFAM005590	PB010292
FUMEFAM005591	PB007942
FUMEFAM005592	PB011249
FUMEFAM005593	PB005582
FUMEFAM005594	PB005152
FUMEFAM005595	PB000387
FUMEFAM005596	PB007614
FUMEFAM005597	PB006331
FUMEFAM005598	PB011436
FUMEFAM005599	PF06273.6	Plant specific eukaryotic initiation factor 4B
FUMEFAM005600	TIGR01634	phage tail protein I
FUMEFAM005601	PB006965
FUMEFAM005602	PF07054.6	Pericardin like repeat
FUMEFAM005603	PF03564.10	Protein of unknown function (DUF1759)
FUMEFAM005604	PF07882.7	L-fucose isomerase, second N-terminal domain
FUMEFAM005605	PB004324
FUMEFAM005606	PB004648
FUMEFAM005607	PF02920.10	DNA binding domain of tn916 integrase
FUMEFAM005608	PF09751.4	Nuclear protein Es2
FUMEFAM005609	PB009028
FUMEFAM005610	PF09284.5	Rhamnogalacturonase B, N-terminal
FUMEFAM005611	PF13990.1	YjcZ-like protein
FUMEFAM005612	PB005732
FUMEFAM005613	PB006298
FUMEFAM005614	PF14704.1	Dermatopontin
FUMEFAM005615	PF09379.5	FERM N-terminal domain
FUMEFAM005616	PF09883.4	Uncharacterized protein conserved in archaea (DUF2110)
FUMEFAM005617	PB016302
FUMEFAM005618	PF06504.6	Replication protein C (RepC)
FUMEFAM005619	TIGR00766	inner membrane protein YhjD
FUMEFAM005620	PB000326
FUMEFAM005621	PF12388.3	Dual-action HEIGH metallo-peptidase
FUMEFAM005622	PF12253.3	Chromatin assembly factor 1 subunit A
FUMEFAM005623	PB015721
FUMEFAM005624	PF03589.8	Antitermination protein
FUMEFAM005625	PB013599
FUMEFAM005626	PB010183
FUMEFAM005627	PB001752
FUMEFAM005628	PF04275.9	Phosphomevalonate kinase
FUMEFAM005629	PB018057
FUMEFAM005630	PB017013
FUMEFAM005631	PB002961
FUMEFAM005632	PF03234.9	Cdc37 N terminal kinase binding
FUMEFAM005633	PB001207
FUMEFAM005634	PF09068.6	EF hand
FUMEFAM005635	PF01267.12	F-actin capping protein alpha subunit
FUMEFAM005636	PF07919.7	Gryzun, putative trafficking through Golgi
FUMEFAM005637	PF01356.14	Alpha amylase inhibitor
FUMEFAM005638	PB001154
FUMEFAM005639	PB007358
FUMEFAM005640	TIGR03383	urate oxidase
FUMEFAM005641	PB017304
FUMEFAM005642	TIGR02585	CRISPR-associated protein Cas7 Cst2 DevR subtype I-B TNEAP
FUMEFAM005643	PB006532
FUMEFAM005644	PB018184
FUMEFAM005645	PF07253.6	Gypsy protein
FUMEFAM005646	PB004394
FUMEFAM005647	PB018298
FUMEFAM005648	PB017640
FUMEFAM005649	PF05301.6	Touch receptor neuron protein Mec-17
FUMEFAM005650	PB014792
FUMEFAM005651	PB013780
FUMEFAM005652	PF15645.1	Dermonecrotoxin of the Papain-like fold
FUMEFAM005653	PF03980.9	Nnf1
FUMEFAM005654	PB005329
FUMEFAM005655	PB003625
FUMEFAM005656	PF03142.10	Chitin synthase
FUMEFAM005657	PB009508
FUMEFAM005658	PB000218
FUMEFAM005659	TIGR03659	heme ABC transporter heme-binding protein isdE
FUMEFAM005660	TIGR02470	sucrose synthase
FUMEFAM005661	PB000921
FUMEFAM005662	PF00519.12	Papillomavirus helicase
FUMEFAM005663	PB003769
FUMEFAM005664	PF02174.12	PTB domain (IRS-1 type)
FUMEFAM005665	PB018768
FUMEFAM005666	TIGR01869	CRISPR-associated protein Cas7 Cse4 CasC subtype I-E ECOLI
FUMEFAM005667	PB005292
FUMEFAM005668	PB011161
FUMEFAM005669	PB010068
FUMEFAM005670	PF09767.4	Predicted membrane protein (DUF2053)
FUMEFAM005671	PB015857
FUMEFAM005672	PB011396
FUMEFAM005673	PB012556
FUMEFAM005674	PB007450
FUMEFAM005675	PB000048
FUMEFAM005676	PB004414
FUMEFAM005677	PF13912.1	C2H2-type zinc finger
FUMEFAM005678	PB010366
FUMEFAM005679	PF09970.4	Nucleotidyl transferase of unknown function (DUF2204)
FUMEFAM005680	PF10551.4	MULE transposase domain
FUMEFAM005681	PB005069
FUMEFAM005682	PB012723
FUMEFAM005683	PB011822
FUMEFAM005684	PB012660
FUMEFAM005685	TIGR03783	Bacteroides conjugation system ATPase TraG family
FUMEFAM005686	PB004466
FUMEFAM005687	PB000257
FUMEFAM005688	PB002552
FUMEFAM005689	PF07004.7	Sperm-tail PG-rich repeat
FUMEFAM005690	PF09077.6	Mu B transposition protein, C terminal
FUMEFAM005691	PF10713.4	Protein of unknown function (DUF2509)
FUMEFAM005692	PF10110.4	Membrane domain of glycerophosphoryl diester phosphodiesterase
FUMEFAM005693	PB001621
FUMEFAM005694	PB015981
FUMEFAM005695	PB009992
FUMEFAM005696	PB011583
FUMEFAM005697	PB012378
FUMEFAM005698	PF14613.1	Protein of unknown function (DUF4449)
FUMEFAM005699	PB005859
FUMEFAM005700	PB008472
FUMEFAM005701	PB008043
FUMEFAM005702	PF03744.8	6-carboxyhexanoate--CoA ligase
FUMEFAM005703	PB013703
FUMEFAM005704	PF06440.6	DNA polymerase III, theta subunit
FUMEFAM005705	PB000158
FUMEFAM005706	PB004226
FUMEFAM005707	PB006124
FUMEFAM005708	PF05123.7	S-layer like family, N-terminal region
FUMEFAM005709	PB001981
FUMEFAM005710	TIGR01649	hnRNP-L PTB hephaestus splicing factor family
FUMEFAM005711	PB007229
FUMEFAM005712	PF01426.13	BAH domain
FUMEFAM005713	PB006694
FUMEFAM005714	PF12671.2	Putative amidase domain
FUMEFAM005715	PB019511
FUMEFAM005716	PF11299.3	Protein of unknown function (DUF3100)
FUMEFAM005717	PB002303
FUMEFAM005718	PB001065
FUMEFAM005719	PB007563
FUMEFAM005720	PB018100
FUMEFAM005721	PB008926
FUMEFAM005722	PF04775.9	Acyl-CoA thioester hydrolase/BAAT N-terminal region
FUMEFAM005723	PB006947
FUMEFAM005724	PB010477
FUMEFAM005725	PB010707
FUMEFAM005726	PB010853
FUMEFAM005727	PF13349.1	Domain of unknown function (DUF4097)
FUMEFAM005728	PB014453
FUMEFAM005729	PB006985
FUMEFAM005730	PF07657.8	N terminus of Notch ligand
FUMEFAM005731	PB002051
FUMEFAM005732	PB005999
FUMEFAM005733	PB013414
FUMEFAM005734	PB004296
FUMEFAM005735	PB018917
FUMEFAM005736	PB016715
FUMEFAM005737	PF02298.12	Plastocyanin-like domain
FUMEFAM005738	PF05645.8	RNA polymerase III subunit RPC82
FUMEFAM005739	PF12842.2	Domain of unknown function (DUF3819)
FUMEFAM005740	PF14635.1	Helix-hairpin-helix motif
FUMEFAM005741	TIGR01754	putative ribonucleotide reductase-associated flavodoxin
FUMEFAM005742	PF11557.3	Protein of unknown function (DUF3233)
FUMEFAM005743	PB010275
FUMEFAM005744	PB003235
FUMEFAM005745	PB006411
FUMEFAM005746	PF14771.1	Domain of unknown function (DUF4476)
FUMEFAM005747	PB001009
FUMEFAM005748	PB016868
FUMEFAM005749	PB007946
FUMEFAM005750	PB001611
FUMEFAM005751	PF13232.1	Complex1_LYR-like
FUMEFAM005752	PB018151
FUMEFAM005753	PB012592
FUMEFAM005754	PB009239
FUMEFAM005755	PB002126
FUMEFAM005756	PB019897
FUMEFAM005757	PB007789
FUMEFAM005758	PB016433
FUMEFAM005759	PB002257
FUMEFAM005760	PB000402
FUMEFAM005761	PF09640.5	Domain of unknown function (DUF2027)
FUMEFAM005762	PF03520.9	KCNQ voltage-gated potassium channel
FUMEFAM005763	PB019457
FUMEFAM005764	PF08441.7	Integrin alpha
FUMEFAM005765	PF09099.5	Quinohemoprotein amine dehydrogenase, alpha subunit domain III
FUMEFAM005766	PF07254.7	Protein of unknown function (DUF1434)
FUMEFAM005767	PF12640.2	UPF0489 domain
FUMEFAM005768	PB005150
FUMEFAM005769	PF13164.1	Protein of unknown function (DUF4002)
FUMEFAM005770	PB001893
FUMEFAM005771	PF12248.3	Farnesoic acid 0-methyl transferase
FUMEFAM005772	PB011313
FUMEFAM005773	PF09595.5	Metaviral_G glycoprotein
FUMEFAM005774	PF05975.7	Bacterial ABC transporter protein EcsB
FUMEFAM005775	PB009644
FUMEFAM005776	PB014632
FUMEFAM005777	PB000695
FUMEFAM005778	PB003997
FUMEFAM005779	PB004882
FUMEFAM005780	PB010936
FUMEFAM005781	PF13167.1	GTP-binding GTPase N-terminal
FUMEFAM005782	PF02387.10	IncFII RepA protein family
FUMEFAM005783	PB003999
FUMEFAM005784	PB011254
FUMEFAM005785	PF11322.3	Protein of unknown function (DUF3124)
FUMEFAM005786	PF14386.1	Domain of unknown function (DUF4417)
FUMEFAM005787	PF14414.1	A nuclease of the HNH/ENDO VII superfamily with conserved WHH
FUMEFAM005788	PF07932.7	D-aminopeptidase, domain C
FUMEFAM005789	PB009999
FUMEFAM005790	PF02330.11	Mitochondrial glycoprotein
FUMEFAM005791	PB003830
FUMEFAM005792	TIGR01299	synaptic vesicle protein SV2
FUMEFAM005793	TIGR03117	CRISPR type AFERR-associated DEAD DEAH-box helicase Csf4
FUMEFAM005794	PF06391.8	CDK-activating kinase assembly factor MAT1
FUMEFAM005795	PB004838
FUMEFAM005796	PB015994
FUMEFAM005797	PB005104
FUMEFAM005798	PF12275.3	Protein of unknown function (DUF3616)
FUMEFAM005799	PB014986
FUMEFAM005800	PB009185
FUMEFAM005801	PB002022
FUMEFAM005802	PF12330.3	Domain of unknown function (DUF3635)
FUMEFAM005803	PB018918
FUMEFAM005804	PB000197
FUMEFAM005805	PB018233
FUMEFAM005806	PB006313
FUMEFAM005807	PF06483.6	Chitinase C
FUMEFAM005808	PB019574
FUMEFAM005809	PB001821
FUMEFAM005810	PB010847
FUMEFAM005811	PB003821
FUMEFAM005812	PF04597.9	Ribophorin I
FUMEFAM005813	PB007022
FUMEFAM005814	PF14408.1	Ribosomally synthesized peptide in actinomycetes
FUMEFAM005815	PF07856.7	Mediator of CRAC channel activity
FUMEFAM005816	PB000150
FUMEFAM005817	PF14874.1	Flagellar-associated PapD-like
FUMEFAM005818	PF10809.3	Protein of unknown function (DUF2732)
FUMEFAM005819	PB005077
FUMEFAM005820	PB017762
FUMEFAM005821	PF10060.4	Uncharacterized membrane protein (DUF2298)
FUMEFAM005822	PB010701
FUMEFAM005823	PF15306.1	LIN37
FUMEFAM005824	PF08064.8	UME (NUC010) domain
FUMEFAM005825	PF08428.5	Rib/alpha-like repeat
FUMEFAM005826	PB000249
FUMEFAM005827	PB012437
FUMEFAM005828	PB011569
FUMEFAM005829	PF14881.1	Tubulin domain
FUMEFAM005830	PF06949.6	Protein of unknown function (DUF1292)
FUMEFAM005831	PF13160.1	Protein of unknown function (DUF3995)
FUMEFAM005832	PF09634.5	Protein of unknown function (DUF2025)
FUMEFAM005833	PF02841.9	Guanylate-binding protein, C-terminal domain
FUMEFAM005834	PB007791
FUMEFAM005835	PF10296.4	Putative integral membrane protein conserved region (DUF2404)
FUMEFAM005836	PF01091.13	PTN/MK heparin-binding protein family, C-terminal domain
FUMEFAM005837	PB003538
FUMEFAM005838	PB000025
FUMEFAM005839	PB003339
FUMEFAM005840	PB019937
FUMEFAM005841	PF10160.4	Predicted membrane protein
FUMEFAM005842	PB008001
FUMEFAM005843	PF15149.1	Cation channel sperm-associated protein subunit beta protein family
FUMEFAM005844	PB007896
FUMEFAM005845	TIGR04443	coenzyme gamma-F420-2alpha-L-glutamate ligase
FUMEFAM005846	PB008583
FUMEFAM005847	PB004953
FUMEFAM005848	PB012822
FUMEFAM005849	PB000877
FUMEFAM005850	PB002776
FUMEFAM005851	PF09759.4	Spinocerebellar ataxia type 10 protein domain
FUMEFAM005852	PF03345.9	Oligosaccharyltransferase 48 kDa subunit beta
FUMEFAM005853	PB001965
FUMEFAM005854	PF07538.6	Clostridial hydrophobic W
FUMEFAM005855	PB013078
FUMEFAM005856	PB005262
FUMEFAM005857	PB000241
FUMEFAM005858	PB008710
FUMEFAM005859	PB005932
FUMEFAM005860	PF11752.3	Protein of unknown function (DUF3309)
FUMEFAM005861	PB014651
FUMEFAM005862	PB008347
FUMEFAM005863	PB002456
FUMEFAM005864	PB002214
FUMEFAM005865	PB017261
FUMEFAM005866	PF14371.1	Domain of unknown function (DUF4412)
FUMEFAM005867	PB009078
FUMEFAM005868	PB017970
FUMEFAM005869	PF07533.11	BRK domain
FUMEFAM005870	PB019912
FUMEFAM005871	PF11701.3	Myosin-binding striated muscle assembly central
FUMEFAM005872	PF05346.6	Eukaryotic membrane protein family
FUMEFAM005873	PB012911
FUMEFAM005874	PF09073.5	BUD22
FUMEFAM005875	PF12071.3	Protein of unknown function (DUF3551)
FUMEFAM005876	PB004423
FUMEFAM005877	PB010236
FUMEFAM005878	PB001702
FUMEFAM005879	PF10539.4	Development and cell death domain
FUMEFAM005880	PB018266
FUMEFAM005881	PF12262.3	Bacterial virulence factor lipase N-terminal
FUMEFAM005882	PB015535
FUMEFAM005883	PB006597
FUMEFAM005884	PF02341.10	RbcX protein
FUMEFAM005885	PF06241.7	Protein of unknown function (DUF1012)
FUMEFAM005886	PB007123
FUMEFAM005887	PB011120
FUMEFAM005888	PB016845
FUMEFAM005889	PB000905
FUMEFAM005890	PF06903.7	VirK protein
FUMEFAM005891	PB011034
FUMEFAM005892	PF15615.1	TerB-C domain
FUMEFAM005893	PB002401
FUMEFAM005894	PF07791.6	Protein of unknown function (DUF1629)
FUMEFAM005895	PF11218.3	Protein of unknown function (DUF3011)
FUMEFAM005896	PB002645
FUMEFAM005897	PB006459
FUMEFAM005898	PF13634.1	Nucleoporin FG repeat region
FUMEFAM005899	PB000374
FUMEFAM005900	PB006217
FUMEFAM005901	PF08898.5	Domain of unknown function (DUF1843)
FUMEFAM005902	PB014829
FUMEFAM005903	PB012176
FUMEFAM005904	PB014106
FUMEFAM005905	PF11069.3	Protein of unknown function (DUF2870)
FUMEFAM005906	PB013551
FUMEFAM005907	PF06107.6	Bacterial protein of unknown function (DUF951)
FUMEFAM005908	PB012137
FUMEFAM005909	PB002398
FUMEFAM005910	PF07322.6	Seadornavirus Vp10
FUMEFAM005911	PB006930
FUMEFAM005912	PB006387
FUMEFAM005913	PB015303
FUMEFAM005914	TIGR03741	PRTRC system protein E
FUMEFAM005915	PF09909.4	Uncharacterized protein conserved in bacteria (DUF2138)
FUMEFAM005916	PF11470.3	GLUT4 regulating protein TUG
FUMEFAM005917	PB015541
FUMEFAM005918	PB003747
FUMEFAM005919	PF05622.7	HOOK protein
FUMEFAM005920	PB000324
FUMEFAM005921	PB019652
FUMEFAM005922	PB016669
FUMEFAM005923	PB008515
FUMEFAM005924	PB001531
FUMEFAM005925	PB001583
FUMEFAM005926	PF01582.15	TIR domain
FUMEFAM005927	PB001187
FUMEFAM005928	PF07912.8	ERp29, N-terminal domain
FUMEFAM005929	PB012999
FUMEFAM005930	PF12537.3	Protein of unknown function (DUF3735)
FUMEFAM005931	PF03231.8	Bunyavirus non-structural protein NS-S
FUMEFAM005932	PF03221.11	Tc5 transposase DNA-binding domain
FUMEFAM005933	PB009436
FUMEFAM005934	PB000277
FUMEFAM005935	PB007403
FUMEFAM005936	PB002596
FUMEFAM005937	PB003377
FUMEFAM005938	PB003466
FUMEFAM005939	PB017650
FUMEFAM005940	PB016652
FUMEFAM005941	PF08151.7	FerI (NUC094) domain
FUMEFAM005942	PB001327
FUMEFAM005943	PB017175
FUMEFAM005944	PF14676.1	FANCI solenoid 2
FUMEFAM005945	PF13696.1	Zinc knuckle
FUMEFAM005946	PB005276
FUMEFAM005947	PB008956
FUMEFAM005948	TIGR02369	trimethylamine corrinoid methyltransferase
FUMEFAM005949	PF00396.13	Granulin
FUMEFAM005950	PF03226.9	Yippee zinc-binding/DNA-binding /Mis18, centromere assembly
FUMEFAM005951	PF13967.1	Late exocytosis, associated with Golgi transport
FUMEFAM005952	PB009397
FUMEFAM005953	PF07187.6	Protein of unknown function (DUF1405)
FUMEFAM005954	TIGR04159	methanobactin biosynthesis cassette protein MbnB
FUMEFAM005955	PF06675.6	Protein of unknown function (DUF1177)
FUMEFAM005956	PF05677.7	Chlamydia CHLPS protein (DUF818)
FUMEFAM005957	PB015759
FUMEFAM005958	PB009167
FUMEFAM005959	PB000550
FUMEFAM005960	PB012443
FUMEFAM005961	PB011668
FUMEFAM005962	PF07847.7	Protein of unknown function (DUF1637)
FUMEFAM005963	PB005977
FUMEFAM005964	PB012533
FUMEFAM005965	PB007920
FUMEFAM005966	PF10946.3	Protein of unknown function DUF2625
FUMEFAM005967	PB000884
FUMEFAM005968	PB007902
FUMEFAM005969	PF05449.6	Protein of unknown function (DUF754)
FUMEFAM005970	PB010582
FUMEFAM005971	PF05479.6	Photosystem I reaction centre subunit N (PSAN or PSI-N)
FUMEFAM005972	PF08693.5	Transmembrane alpha-helix domain
FUMEFAM005973	PB000105
FUMEFAM005974	PB001780
FUMEFAM005975	PF14472.1	Domain of unknown function (DUF4429)
FUMEFAM005976	PF11606.3	Family 31 carbohydrate binding protein
FUMEFAM005977	PF06335.7	Protein of unknown function (DUF1054)
FUMEFAM005978	PF07712.7	Stress up-regulated Nod 19
FUMEFAM005979	PF14922.1	Protein of unknown function
FUMEFAM005980	PB003995
FUMEFAM005981	PB018703
FUMEFAM005982	PB003267
FUMEFAM005983	PF13092.1	Kinetochore complex Sim4 subunit Fta1
FUMEFAM005984	PB001184
FUMEFAM005985	PF08331.5	Domain of unknown function (DUF1730)
FUMEFAM005986	PB001225
FUMEFAM005987	PB014974
FUMEFAM005988	PB015101
FUMEFAM005989	PB008004
FUMEFAM005990	PB015712
FUMEFAM005991	PF00965.12	Tissue inhibitor of metalloproteinase
FUMEFAM005992	PF15024.1	Glycosyltransferase family 18
FUMEFAM005993	PB013593
FUMEFAM005994	PF05764.8	YL1 nuclear protein
FUMEFAM005995	PB014662
FUMEFAM005996	PF12862.2	Anaphase-promoting complex subunit 5
FUMEFAM005997	PB015470
FUMEFAM005998	PB015556
FUMEFAM005999	PF14796.1	Clathrin-adaptor complex-3 beta-1 subunit C-terminal
FUMEFAM006000	PB010521
FUMEFAM006001	PF14411.1	A nuclease of the HNH/ENDO VII superfamily with conserved LHH
FUMEFAM006002	PF09320.6	Domain of unknown function (DUF1977)
FUMEFAM006003	PB017099
FUMEFAM006004	PF02921.9	Ubiquinol cytochrome reductase transmembrane region
FUMEFAM006005	PB008712
FUMEFAM006006	PF11816.3	Domain of unknown function (DUF3337)
FUMEFAM006007	PB009572
FUMEFAM006008	PF12014.3	Domain of unknown function (DUF3506)
FUMEFAM006009	TIGR02979	phage shock protein PspD
FUMEFAM006010	PB001913
FUMEFAM006011	PB014019
FUMEFAM006012	PB016566
FUMEFAM006013	TIGR00625	transcription factor Tfb2
FUMEFAM006014	PB001282
FUMEFAM006015	PB011044
FUMEFAM006016	PB012216
FUMEFAM006017	PF15428.1	Immunity protein 14
FUMEFAM006018	PB000987
FUMEFAM006019	PB013039
FUMEFAM006020	PF10692.4	Protein of unknown function (DUF2498)
FUMEFAM006021	PF09797.4	N-acetyltransferase B complex (NatB) non catalytic subunit
FUMEFAM006022	PB000009
FUMEFAM006023	PB012851
FUMEFAM006024	PF02731.10	SKIP/SNW domain
FUMEFAM006025	PF02453.12	Reticulon
FUMEFAM006026	PB004071
FUMEFAM006027	TIGR02455	trehalose synthase
FUMEFAM006028	TIGR02564	CRISPR type I-F YPEST-associated protein Csy1
FUMEFAM006029	PF05925.7	Enterobacterial virulence protein IpgD
FUMEFAM006030	PF07000.6	Protein of unknown function (DUF1308)
FUMEFAM006031	PF06572.7	Protein of unknown function (DUF1131)
FUMEFAM006032	PB000392
FUMEFAM006033	PB003767
FUMEFAM006034	PB001313
FUMEFAM006035	PF08572.5	pre-mRNA processing factor 3 (PRP3)
FUMEFAM006036	PB010918
FUMEFAM006037	PB010676
FUMEFAM006038	PB016276
FUMEFAM006039	PB002608
FUMEFAM006040	PF06870.7	A49-like RNA polymerase I associated factor
FUMEFAM006041	PB007363
FUMEFAM006042	PF02524.9	KID repeat
FUMEFAM006043	PB013472
FUMEFAM006044	PB015716
FUMEFAM006045	PF14747.1	Domain of unknown function (DUF4473)
FUMEFAM006046	TIGR02574	putative addiction module component TIGR02574 family
FUMEFAM006047	PB010968
FUMEFAM006048	PB012395
FUMEFAM006049	PF14047.1	Dppa2/4 conserved region
FUMEFAM006050	PF09134.5	Invasin, domain 3
FUMEFAM006051	PB001573
FUMEFAM006052	PF09960.4	Uncharacterized protein conserved in bacteria (DUF2194)
FUMEFAM006053	PB006171
FUMEFAM006054	PB012914
FUMEFAM006055	PF08892.6	YqcI/YcgG family
FUMEFAM006056	PF13880.1	ESCO1/2 acetyl-transferase
FUMEFAM006057	PB007328
FUMEFAM006058	PF07617.6	Protein of unknown function (DUF1579)
FUMEFAM006059	PB003236
FUMEFAM006060	PB008492
FUMEFAM006061	PB003193
FUMEFAM006062	PB008744
FUMEFAM006063	PF12808.2	Micro-tubular organiser Mto1 C-term Mto2-binding region
FUMEFAM006064	PB000527
FUMEFAM006065	PB002549
FUMEFAM006066	PB011105
FUMEFAM006067	PB011428
FUMEFAM006068	PB009803
FUMEFAM006069	PB012547
FUMEFAM006070	PF15604.1	Putative toxin 43
FUMEFAM006071	PB000504
FUMEFAM006072	TIGR03439	probable methyltransferase domain EasF family
FUMEFAM006073	PB008671
FUMEFAM006074	PB011114
FUMEFAM006075	PB000256
FUMEFAM006076	PF08539.6	HbrB-like
FUMEFAM006077	PB010361
FUMEFAM006078	PB009016
FUMEFAM006079	PB008530
FUMEFAM006080	PB000706
FUMEFAM006081	PF08738.5	Gon7 family
FUMEFAM006082	PB003190
FUMEFAM006083	PB013016
FUMEFAM006084	PB011073
FUMEFAM006085	PB015594
FUMEFAM006086	PF07588.6	Protein of unknown function (DUF1554)
FUMEFAM006087	PB015840
FUMEFAM006088	PB007741
FUMEFAM006089	PB001572
FUMEFAM006090	PB005841
FUMEFAM006091	PB009488
FUMEFAM006092	PB003053
FUMEFAM006093	PF02914.10	Bacteriophage Mu transposase
FUMEFAM006094	PB001098
FUMEFAM006095	PB006894
FUMEFAM006096	PF13691.1	tRNase Z endonuclease
FUMEFAM006097	PF04212.13	MIT (microtubule interacting and transport) domain
FUMEFAM006098	PB008772
FUMEFAM006099	TIGR01239	galactose-1-phosphate uridylyltransferase
FUMEFAM006100	TIGR03490	mycoides cluster lipoprotein LppA P72 family
FUMEFAM006101	PF07744.8	SPOC domain
FUMEFAM006102	PB002564
FUMEFAM006103	PB013994
FUMEFAM006104	PF13918.1	PLD-like domain
FUMEFAM006105	PB012625
FUMEFAM006106	PB013173
FUMEFAM006107	PF08507.5	COPI associated protein
FUMEFAM006108	PF10268.4	Predicted transmembrane protein 161AB
FUMEFAM006109	PB004309
FUMEFAM006110	PB007967
FUMEFAM006111	PF14514.1	Transcriptional regulator, TetR, C-terminal
FUMEFAM006112	PB005171
FUMEFAM006113	PB000478
FUMEFAM006114	PB004151
FUMEFAM006115	PF13079.1	Protein of unknown function (DUF3916)
FUMEFAM006116	PF05263.6	Protein of unknown function (DUF722)
FUMEFAM006117	PF13822.1	Acyl-CoA carboxylase epsilon subunit
FUMEFAM006118	TIGR03318	putative selenium-binding protein YdfZ
FUMEFAM006119	PF07825.6	Excisionase-like protein
FUMEFAM006120	PB001101
FUMEFAM006121	PB006628
FUMEFAM006122	PF06932.6	Protein of unknown function (DUF1283)
FUMEFAM006123	PB009403
FUMEFAM006124	PF07574.8	Nse1 non-SMC component of SMC5-6 complex
FUMEFAM006125	PF12196.3	FHA Ki67 binding domain of hNIFK
[truncated: 12,311 more rows]
[truncated: 4 more columns]
