# Supplementary material for: In silico approach to designing rational metagenomic libraries for functional studies
Source: BMC Bioinformatics. 2017 May 22;18:267. doi: 10.1186/s12859-017-1668-y (PMC5441078; doi:10.1186/s12859-017-1668-y)
Supplement: Supplementary file 4 — Classes based on MCL clustering. (ZIP 17128 kb) [file 12859_2017_1668_MOESM4_ESM.zip › Additional_File_4_Result_of_mcl_clustering.csv]

#Class Identifier: Internal class identifier assigned in this study to mcl-based classes. Class identifiers < FUME60000000 were assigned to HMM-based classes.
#NCBI accession number: NCBI accession number obtained from scaffolds downloaded from GeneBank (ftp.ncbi.nih.gov/genbank/wgs/gbcon[33-108].seq). Left blank where no scaffold was available.
#NCBI gi number: NCBI gi number obtained from NCBI BioProject 13694
Class Identifier	NCBI accession number	NCBI gi number
FUME60000000	EBX86043.1	138121031
FUME60000000	EDB32681.1	142893037
FUME60000000	EBZ43954.1	138404821
FUME60000000	ECQ77927.1	141266725
FUME60000000	EBH04920.1	135350529
FUME60000000	ECF79032.1	139543546
FUME60000000	ECV64640.1	142107832
FUME60000000	EDB50172.1	142916907
FUME60000000	EBM82446.1	136240154
FUME60000000	EDE68257.1	143382195
FUME60000000	ECT74666.1	141858999
FUME60000000	ECU08099.1	141906615
FUME60000000	EDG52730.1	143738044
FUME60000000	EDF76754.1	143593520
FUME60000000	EBQ21633.1	136759412
FUME60000000	ECK57877.1	140254215
FUME60000000	ECC52094.1	138942488
FUME60000000	EBQ33695.1	136777191
FUME60000000	EBF87691.1	135159965
FUME60000000	EBW98529.1	137960642
FUME60000000	ECA20268.1	138526405
FUME60000000	ECW67938.1	142245227
FUME60000000	ECX66484.1	142382203
FUME60000000	ECN94074.1	140852727
FUME60000000	EBS01153.1	137065382
FUME60000000	ECG01623.1	139576037
FUME60000000	EBD77648.1	134840394
FUME60000000	EBU82250.1	137572009
FUME60000000	EBW50044.1	137875078
FUME60000000	EBQ32679.1	136775645
FUME60000000	EBQ90893.1	136862985
FUME60000000	ECU61794.1	141983587
FUME60000000	EBY80805.1	138288347
FUME60000000	EBA56873.1	134312499
FUME60000000	EBQ74189.1	136838035
FUME60000000	EDH92211.1	143967746
FUME60000000	ECE23405.1	139219979
FUME60000000	EBT35300.1	137305281
FUME60000000	EBL18529.1	135990264
FUME60000000	ECA70416.1	138598166
FUME60000000	ECQ78159.1	141267118
FUME60000000	EBU47015.1	137507715
FUME60000000	EBI93016.1	135640250
FUME60000000	EBA59717.1	134316607
FUME60000000	EBV44087.1	137684290
FUME60000000	EBI60483.1	135587717
FUME60000000	EBL44665.1	136031195
FUME60000000	EBM09667.1	136127081
FUME60000000		141577116
FUME60000000	ECD24673.1	139076301
FUME60000000	ECA49085.1	138567342
FUME60000000	EBQ34655.1	136778622
FUME60000000	EBQ65249.1	136824628
FUME60000000	EBC14803.1	134573103
FUME60000000	ECM52250.1	140644366
FUME60000000	ECP86472.1	141133972
FUME60000000	EBL69977.1	136068842
FUME60000000	EBM45931.1	136185886
FUME60000000	EBQ96097.1	136870723
FUME60000000	EDD89317.1	143249962
FUME60000000	EBP74640.1	136687613
FUME60000000	ECA89945.1	138626172
FUME60000000	EBK81389.1	135934933
FUME60000000	EBW70576.1	137910912
FUME60000000	EBB31594.1	134432348
FUME60000000	ECG91826.1	139707624
FUME60000000	EBM15415.1	136137104
FUME60000000	ECQ46657.1	141222492
FUME60000000	EBY24590.1	138181092
FUME60000000	ECC07924.1	138834508
FUME60000000	EDE58521.1	143366058
FUME60000000	EBV94415.1	137778135
FUME60000000	EBQ57918.1	136813622
FUME60000000	ECP81064.1	141126447
FUME60000000	EDH09863.1	143853158
FUME60000000	EBQ39221.1	136785500
FUME60000000	EBM97059.1	136261811
FUME60000000	ECP89261.1	141138314
FUME60000000	ECM98039.1	140710083
FUME60000000	ECN99467.1	140860335
FUME60000000	EBA59289.1	134315970
FUME60000000	EBN04827.1	136272847
FUME60000000	EBK06432.1	135822579
FUME60000000	EBY08377.1	138157942
FUME60000000	ECO83367.1	140982677
FUME60000000	EBL36466.1	136018906
FUME60000000	EDD96435.1	143259834
FUME60000000	EBW41200.1	137859607
FUME60000000	EBL76191.1	136078025
FUME60000000	ECI35632.1	139917475
FUME60000000	EBJ63377.1	135754021
FUME60000000	EDG68049.1	143766911
FUME60000000	ECH06683.1	139728751
FUME60000000	ECQ28318.1	141196034
FUME60000000	EDG75876.1	143782638
FUME60000000	EBY82195.1	138290645
FUME60000000	EBU24415.1	137463814
FUME60000000	ECE07078.1	139196207
FUME60000000	ECK28856.1	140211675
FUME60000000	EBL88891.1	136096716
FUME60000000	ECN67726.1	140811537
FUME60000000	ECR07788.1	141328761
FUME60000000	ECF06705.1	139431273
FUME60000000	EDD67440.1	143218669
FUME60000000	EDD33156.1	143171486
FUME60000000	EBQ36914.1	136782032
FUME60000000	ECI57316.1	139949383
FUME60000000	EBX51613.1	138059453
FUME60000000	ECM09740.1	140523331
FUME60000000	ECF93276.1	139564139
FUME60000000	EDC43305.1	143047911
FUME60000000	EDD36572.1	143176325
FUME60000000	ECA59938.1	138583167
FUME60000000	EBM33171.1	136166467
FUME60000000	ECU52153.1	141969870
FUME60000000	ECA31417.1	138542267
FUME60000000	EDF41928.1	143517354
FUME60000000	EDC79024.1	143096736
FUME60000000	ECP12200.1	141025813
FUME60000000		141674096
FUME60000000	ECW41461.1	142209784
FUME60000000	EDG63693.1	143758737
FUME60000000	ECK57661.1	140253888
FUME60000000	EBF47839.1	135097895
FUME60000000	ECI90323.1	139996491
FUME60000000	EBA58995.1	134315537
FUME60000000	EBG96271.1	135337638
FUME60000000	EBD74223.1	134835056
FUME60000000	EDD50001.1	143194802
FUME60000000	EBI53735.1	135576950
FUME60000000	EBW53710.1	137881491
FUME60000000	EDD41534.1	143183221
FUME60000000		141447308
FUME60000000	EBD92268.1	134862950
FUME60000000		141548285
FUME60000000	ECG30086.1	139618076
FUME60000000	ECI83559.1	139986831
FUME60000000	ECY28001.1	142465784
FUME60000000	ECG83327.1	139695393
FUME60000000	EBQ72084.1	136834878
FUME60000000	EBU79019.1	137566349
FUME60000000	EBB64011.1	134487684
FUME60000000	ECQ90753.1	141292709
FUME60000000	EBW48047.1	137871610
FUME60000000	EBN27396.1	136306093
FUME60000000	ECN75820.1	140823035
FUME60000000	ECM01349.1	140494908
FUME60000000	ECQ77915.1	141266705
FUME60000000	EBF65898.1	135126066
FUME60000000	ECV76615.1	142124095
FUME60000000	EDE97954.1	143442097
FUME60000000	EBM35310.1	136169733
FUME60000000	EBV33098.1	137665104
FUME60000000	EBC14225.1	134572064
FUME60000000	ECY39254.1	142480734
FUME60000000	EBC44311.1	134622215
FUME60000000	ECV69030.1	142113621
FUME60000000	EBI40290.1	135556019
FUME60000000	EBH12980.1	135362566
FUME60000000	EBN10247.1	136280889
FUME60000000	EDH33971.1	143886117
FUME60000000	EDB20640.1	142875894
FUME60000000	ECH69710.1	139821250
FUME60000000	ECJ45102.1	140087294
FUME60000000	EDF91272.1	143622562
FUME60000000	EBH71002.1	135448962
FUME60000000	EBH67650.1	135443943
FUME60000000	EBU05505.1	137429840
FUME60000000	EDI78018.1	144087929
FUME60000000	EBN01529.1	136268147
FUME60000000	EDF87492.1	143615048
FUME60000000	EBV14054.1	137628554
FUME60000000	ECO19802.1	140889463
FUME60000000	EBC14614.1	134572775
FUME60000000	ECU46329.1	141961624
FUME60000000	EDI65042.1	144069805
FUME60000000	EBQ31882.1	136774460
FUME60000000	ECI55294.1	139945398
FUME60000000	EBC41387.1	134617420
FUME60000000	EBS52081.1	137156845
FUME60000000	ECB50016.1	138714153
FUME60000000	ECM45064.1	140632131
FUME60000000	ECA74915.1	138604424
FUME60000000	EBY82765.1	138291655
FUME60000000	ECP62475.1	141099969
FUME60000000	EBV55284.1	137704389
FUME60000000	EBM37810.1	136173558
FUME60000000	ECL31996.1	140372083
FUME60000000	ECL53426.1	140402790
FUME60000000	EDB04630.1	142849558
FUME60000000	EDD62043.1	143211261
FUME60000000	ECN95444.1	140854750
FUME60000000	EDI39465.1	144034846
FUME60000000	EDJ66591.1	144209884
FUME60000000	ECP89025.1	141137925
FUME60000000	ECD12881.1	139059287
FUME60000000	EBQ19305.1	136755817
FUME60000000	ECY21951.1	142457556
FUME60000000	EBW08597.1	137803348
FUME60000000	EDI33638.1	144026582
FUME60000000	ECX26823.1	142325016
FUME60000000	ECZ20452.1	142595391
FUME60000000	EDF02902.1	143450426
FUME60000000	EBY95974.1	138321167
FUME60000000	EBM55191.1	136199812
FUME60000000		141629824
FUME60000000	EDD37931.1	143178254
FUME60000000	EBV72770.1	137736699
FUME60000000	ECB80170.1	138767880
FUME60000000	EBC82097.1	134686455
FUME60000000	ECL39567.1	140382641
FUME60000000	ECQ01457.1	141155871
FUME60000000	EBM26996.1	136156966
FUME60000000	ECT84180.1	141872223
FUME60000000	ECH91374.1	139851873
FUME60000000	ECD51390.1	139114697
FUME60000000	ECH03776.1	139724355
FUME60000000	ECX41234.1	142344585
FUME60000000	EBU08153.1	137434488
FUME60000000	ECT61619.1	141840324
FUME60000000	EBL76751.1	136078837
FUME60000000	EDE87248.1	143422653
FUME60000000	EBZ96359.1	138486351
FUME60000000	EBX15310.1	137990198
FUME60000000	EBU00274.1	137420649
FUME60000000	ECR41136.1	141378544
FUME60000000	EDG60626.1	143752270
FUME60000000	EBC84611.1	134690808
FUME60000000	EBJ31478.1	135702509
FUME60000000	EBM80329.1	136237045
FUME60000000	EDB10882.1	142862494
FUME60000000	EBW32845.1	137845133
FUME60000000	EDD30074.1	143167162
FUME60000000	ECM77335.1	140680056
FUME60000000	ECI21323.1	139897339
FUME60000000	EBV43393.1	137683087
FUME60000000	ECV67633.1	142111736
FUME60000000	EBZ18144.1	138365091
FUME60000000	ECO19460.1	140888989
FUME60000000	EBT98615.1	137417752
FUME60000000	EDI22023.1	144009871
FUME60000000		141621374
FUME60000000	EDE11462.1	143283963
FUME60000000	EBV56016.1	137705770
FUME60000000	ECM76008.1	140678170
FUME60000000	EBZ67873.1	138438579
FUME60000000	ECA34551.1	138546638
FUME60000000	ECC98402.1	139038658
FUME60000000	EBN11886.1	136283308
FUME60000000	ECC71894.1	138995364
FUME60000000	ECP62473.1	141099967
FUME60000000		141697699
FUME60000000	EBM84927.1	136243836
FUME60000000	EBI42209.1	135558976
FUME60000000	ECL56568.1	140407335
FUME60000000	EBM39447.1	136176047
FUME60000000	EBU95491.1	137595729
FUME60000000	ECU86719.1	142016820
FUME60000000	ECO74802.1	140970308
FUME60000000	EBM14059.1	136133834
FUME60000000	ECC35225.1	138902852
FUME60000000	EDC97403.1	143121908
FUME60000000	ECL19665.1	140353978
FUME60000000	EBL29814.1	136009370
FUME60000000	EDD35171.1	143174313
FUME60000000	EBN02544.1	136269594
FUME60000000	EBH46046.1	135411724
FUME60000000	ECM89253.1	140697139
FUME60000000	ECU43362.1	141956889
FUME60000000	ECM08396.1	140517832
FUME60000000	ECP64276.1	141102522
FUME60000000	EBF28738.1	135068019
FUME60000000	EBV35219.1	137668863
FUME60000000	ECG02120.1	139576764
FUME60000000	ECX38345.1	142340619
FUME60000000	EBV93028.1	137775640
FUME60000000	EBL50895.1	136040481
FUME60000000	ECM44100.1	140630471
FUME60000000	EDD58874.1	143206915
FUME60000000	ECK52204.1	140246055
FUME60000000	EBV03573.1	137610043
FUME60000000	ECV59640.1	142100916
FUME60000000		141583852
FUME60000000	EBM88557.1	136249215
FUME60000000		141432613
FUME60000000	EBA62268.1	134320420
FUME60000000	ECI59168.1	139951951
FUME60000000	ECN89115.1	140842403
FUME60000000	EBX75141.1	138101590
FUME60000000	EBB82676.1	134519434
FUME60000000	ECN34587.1	140763784
FUME60000000	ECM29072.1	140582304
FUME60000000	ECB65591.1	138736231
FUME60000000	EBU51079.1	137515726
FUME60000000	EDC80050.1	143098124
FUME60000000	EDE00482.1	143265487
FUME60000000	EBX69245.1	138090832
FUME60000000	EDI41151.1	144037292
FUME60000000	EDI06004.1	143987898
FUME60000000	ECQ71778.1	141257855
FUME60000000	EBO23772.1	136449536
FUME60000000	ECF73804.1	139535767
FUME60000000	ECH70728.1	139822672
FUME60000000	ECI93945.1	140002995
FUME60000000	EDB40824.1	142904198
FUME60000000	EBN73741.1	136374451
FUME60000000	EDD84771.1	143243440
FUME60000000	ECC37386.1	138907609
FUME60000000	ECL12276.1	140343582
FUME60000000	EDB01727.1	142845641
FUME60000000	ECK13431.1	140189737
FUME60000000	EBL24108.1	135999802
FUME60000000	EBV82018.1	137754752
FUME60000000	ECQ78835.1	141268339
FUME60000000	EBQ26975.1	136767067
FUME60000000	ECQ78685.1	141268055
FUME60000000	EBN42756.1	136328980
FUME60000000	EDD32817.1	143171032
FUME60000000	ECR70060.1	141419956
FUME60000000	EBZ75216.1	138449455
FUME60000000	EBV22051.1	137644514
FUME60000000	ECN68111.1	140812122
FUME60000000	EBD87402.1	134855589
FUME60000000	EBN31544.1	136312168
FUME60000000	EBV81529.1	137753778
FUME60000000	EBV13776.1	137628007
FUME60000000		141589029
FUME60000000	EBX29916.1	138018232
FUME60000000	ECL34538.1	140375615
FUME60000000	ECQ79950.1	141269882
FUME60000000		141449176
FUME60000000	EDE61013.1	143370006
FUME60000000		141438774
FUME60000000	EDF55495.1	143544593
FUME60000000	ECU24711.1	141930412
FUME60000000	ECK55772.1	140251091
FUME60000000	EBO02727.1	136416936
FUME60000000	EBJ88939.1	135794826
FUME60000000	EBN92577.1	136401728
FUME60000000	EBY60705.1	138255836
FUME60000000	EBT89587.1	137401665
FUME60000000	EBN55957.1	136348387
FUME60000000	EDE39289.1	143334051
FUME60000000	EBN05225.1	136273417
FUME60000000	EBF95903.1	135172758
FUME60000000	EBM85843.1	136245189
FUME60000000		141440008
FUME60000000	EBE88657.1	135006809
FUME60000000	EBM29452.1	136160735
FUME60000000	ECN19650.1	140740706
FUME60000000	ECG23210.1	139607203
FUME60000000	ECU57650.1	141977824
FUME60000000	ECO75879.1	140971842
FUME60000000	ECJ75584.1	140131907
FUME60000000	ECM12070.1	140530399
FUME60000000	EBH71001.1	135448961
FUME60000000	EBD37538.1	134779257
FUME60000000	ECB00951.1	138644011
FUME60000000	EDD10083.1	143139176
FUME60000000	EDF23175.1	143483538
FUME60000000	EBY22980.1	138178793
FUME60000000	ECQ71698.1	141257743
FUME60000000	ECF86263.1	139553727
FUME60000000		141579865
FUME60000000	ECK33320.1	140219024
FUME60000000	EDE68258.1	143382196
FUME60000000	EBQ56330.1	136811221
FUME60000000	ECN83455.1	140833862
FUME60000000	EBI41077.1	135557226
FUME60000000	EBH93887.1	135483560
FUME60000000	EBL81227.1	136085431
FUME60000000	ECE13901.1	139206316
FUME60000000	EBZ83439.1	138461263
FUME60000000	EDD81637.1	143238812
FUME60000000	ECL20133.1	140354765
FUME60000000	EBD64900.1	134820442
FUME60000000	EBE36191.1	134928840
FUME60000000	ECL87687.1	140455802
FUME60000000	ECJ70081.1	140123727
FUME60000000	EDF65885.1	143564355
FUME60000000	EBJ69782.1	135764330
FUME60000000	ECL72955.1	140434906
FUME60000000	EDD27471.1	143163462
FUME60000000	ECG88787.1	139703235
FUME60000000	EBQ29532.1	136770896
FUME60000000	EBN95913.1	136406592
FUME60000000	EDC93567.1	143116698
FUME60000000	ECU39886.1	141952063
FUME60000000	EBK93117.1	135952372
FUME60000000	EBQ33374.1	136776699
FUME60000000	ECJ57428.1	140105765
FUME60000000	EBW66162.1	137903150
FUME60000000	EBK47697.1	135886133
FUME60000000	EBA57525.1	134313432
FUME60000000	ECH69028.1	139820294
FUME60000000	EBD38782.1	134781061
FUME60000000	EBV32562.1	137664142
FUME60000000	EBH79034.1	135460991
FUME60000000	ECR43444.1	141381762
FUME60000000	ECF93672.1	139564733
FUME60000000	EDH61940.1	143925363
FUME60000000	EBI55506.1	135579723
FUME60000000	EBZ45553.1	138407064
FUME60000000	EBQ85627.1	136855136
FUME60000000	ECK48837.1	140241326
FUME60000000	ECL87690.1	140455805
FUME60000000	ECG27436.1	139613143
FUME60000000	EDD43593.1	143186023
FUME60000000	EDD77518.1	143232668
FUME60000000	EDF03236.1	143450978
FUME60000000	EDB16772.1	142870578
FUME60000000	ECA79350.1	138610681
FUME60000000	EBJ12402.1	135671573
FUME60000000	EDI96088.1	144113411
FUME60000000	ECG01624.1	139576038
FUME60000000	EBZ98920.1	138492686
FUME60000000	ECH78609.1	139834013
FUME60000000	ECY23054.1	142459061
FUME60000000		141598997
FUME60000000	ECG79882.1	139690226
FUME60000000	EDD53448.1	143199487
FUME60000000	EDB37835.1	142900160
FUME60000000	ECC09343.1	138837494
FUME60000000	ECI58408.1	139950908
FUME60000000	ECD72728.1	139147424
FUME60000000	EDG06854.1	143650052
FUME60000000	EBD68317.1	134825811
FUME60000000	ECE23406.1	139219980
FUME60000000	ECX06250.1	142297421
FUME60000000	ECI32250.1	139912762
FUME60000000	ECD93596.1	139177221
FUME60000000	EBN89811.1	136397720
FUME60000000	EBA66665.1	134327411
FUME60000000	EBT23565.1	137284123
FUME60000000	ECB90782.1	138798202
FUME60000000	EDC18929.1	143014449
FUME60000000	ECW11165.1	142170071
FUME60000000	ECB47192.1	138710245
FUME60000000	ECI80088.1	139981619
FUME60000000	EBX42063.1	138041108
FUME60000000	EBL26869.1	136004511
FUME60000000	EBQ82856.1	136851016
FUME60000000	ECU77046.1	142005792
FUME60000000		141481347
FUME60000000	EDI96787.1	144114385
FUME60000000	ECD22358.1	139072949
FUME60000000	ECO19470.1	140889003
FUME60000000	ECN20855.1	140742451
FUME60000000	ECT61639.1	141840352
FUME60000000	EBV38916.1	137675317
FUME60000000	EBN87144.1	136393852
FUME60000000	EBI40958.1	135557048
FUME60000000	EBY12984.1	138164536
FUME60000000	EBV31481.1	137662178
FUME60000000	EDH97862.1	143975960
FUME60000000	ECX40233.1	142343159
FUME60000000	EBF23356.1	135059556
FUME60000000	EBY18503.1	138172457
FUME60000000	EBO00055.1	136412795
FUME60000000	EBA84761.1	134354715
FUME60000000	EBO32674.1	136463306
FUME60000000	EBV69929.1	137731212
FUME60000000	EBE21295.1	134906408
FUME60000000	EDF78402.1	143596319
FUME60000000	EBM70741.1	136222870
FUME60000000	ECB49789.1	138713835
FUME60000000	ECR52242.1	141394448
FUME60000000	ECF37315.1	139480650
FUME60000000	EBP50485.1	136649461
FUME60000000	EDF84028.1	143607828
FUME60000000	EDA10358.1	142722122
FUME60000000	EBE94837.1	135015970
FUME60000000	ECN39179.1	140770852
FUME60000000	EDG70515.1	143771741
FUME60000000	ECN77529.1	140825406
FUME60000000	ECF06694.1	139431257
FUME60000000	ECY77696.1	142534586
FUME60000000	EBN10615.1	136281428
FUME60000000	EBK01088.1	135814120
FUME60000000	ECV89818.1	142141989
FUME60000000	EBK96663.1	135957611
FUME60000000	ECY36873.1	142477546
FUME60000000	ECB22177.1	138674261
FUME60000000	ECH74143.1	139827480
FUME60000000	EBM24810.1	136153600
FUME60000000	EBM88611.1	136249293
FUME60000000	EBU85317.1	137577417
FUME60000000	ECB22058.1	138674099
FUME60000000	EBV18621.1	137637315
FUME60000000	ECC33838.1	138899274
FUME60000000	EBZ46756.1	138408755
FUME60000000	EDF05870.1	143454887
FUME60000000	EDD17227.1	143148935
FUME60000000	EBF95610.1	135172294
FUME60000000	ECO13056.1	140879907
FUME60000000	EBX92041.1	138131740
FUME60000000	EDB48670.1	142914862
FUME60000000	ECI64292.1	139959217
FUME60000000	EDD26969.1	143162767
FUME60000000	EBJ96476.1	135806746
FUME60000000	ECN91806.1	140849362
FUME60000000	EBG11308.1	135197004
FUME60000000	EDB12894.1	142865234
FUME60000000	EBS47464.1	137148621
FUME60000000	EBL90317.1	136098799
FUME60000000	EDH71636.1	143938554
FUME60000000	ECB49313.1	138713174
FUME60000000	EBO76998.1	136532076
FUME60000000	EBS74476.1	137197165
FUME60000000	EBC08934.1	134563345
FUME60000000	ECH45033.1	139785742
FUME60000000	EDF18262.1	143474505
FUME60000000	ECK23541.1	140204297
FUME60000000	ECL57905.1	140409837
FUME60000000	ECF86105.1	139553505
FUME60000000	EBV79769.1	137750310
FUME60000000	ECA31930.1	138542975
FUME60000000	EDA09201.1	142720494
FUME60000000	ECE81727.1	139394835
FUME60000000	EBD83257.1	134849098
FUME60000000	EDH33362.1	143885286
FUME60000000	ECE12450.1	139204323
FUME60000000	EBN00842.1	136267162
FUME60000000	EBD62540.1	134816735
FUME60000000	EBW51122.1	137876930
FUME60000000	EBY14829.1	138167107
FUME60000000	EBL69100.1	136067542
FUME60000000	ECU45913.1	141960932
FUME60000000	EBF77366.1	135143930
FUME60000000	ECQ95003.1	141303776
FUME60000000	EDD31442.1	143169130
FUME60000000	EBA90999.1	134364113
FUME60000000	ECM60739.1	140656664
FUME60000000	EBD36790.1	134778169
FUME60000000	ECE02050.1	139189180
FUME60000000	ECF25890.1	139460825
FUME60000000	ECW20856.1	142182717
FUME60000000	EBQ21781.1	136759631
FUME60000000	ECF92122.1	139562122
FUME60000000	EBM24534.1	136153179
FUME60000000	EBD32906.1	134772561
FUME60000000	EBP93753.1	136716810
FUME60000000	EBS21250.1	137101859
FUME60000000	EBA60027.1	134317079
FUME60000000	ECM19752.1	140554335
FUME60000000	ECL31685.1	140371642
FUME60000000	EBD03285.1	134722842
FUME60000000	EBI88646.1	135633225
FUME60000000	ECM23443.1	140566205
FUME60000000	EBR40999.1	136958904
FUME60000000	EDF55708.1	143544965
FUME60000000	ECD54856.1	139119666
FUME60000000	EBL86697.1	136093503
FUME60000000	EBZ09419.1	138344184
FUME60000000	EBJ27387.1	135695914
FUME60000000	EDC73177.1	143088755
FUME60000000	ECE81835.1	139394987
FUME60000000	ECD11786.1	139057778
FUME60000000	EDD98558.1	143262776
FUME60000000	EBD56138.1	134806524
FUME60000000	ECT37881.1	141806405
FUME60000000	EBD54831.1	134804453
FUME60000000	EBK37105.1	135871049
FUME60000000	EBU48307.1	137510237
FUME60000000	EBY89247.1	138305138
FUME60000000	EBK96193.1	135956921
FUME60000000	ECI49133.1	139936801
FUME60000000	ECB27031.1	138681046
FUME60000000	ECG81531.1	139692897
FUME60000000	ECN88903.1	140842110
FUME60000000	ECF26317.1	139461438
FUME60000000	EBF39500.1	135084875
FUME60000000	EBX70229.1	138092642
FUME60000000	ECH99492.1	139863820
FUME60000000	ECX85670.1	142408810
FUME60000000	EDH98279.1	143976575
FUME60000000	EDC76254.1	143092937
FUME60000000	ECM13005.1	140532186
FUME60000000	EDF08420.1	143458395
FUME60000000	ECB21997.1	138674015
FUME60000000	EBS12906.1	137086512
FUME60000000	EBX13587.1	137986912
FUME60000000	ECX96193.1	142422698
FUME60000000	ECM36880.1	140609316
FUME60000000	ECJ21250.1	140045175
FUME60000000	EBR10448.1	136895509
FUME60000000	ECE24434.1	139221396
FUME60000000	ECK55340.1	140250488
FUME60000000	ECD11785.1	139057777
FUME60000000	EDC83801.1	143103325
FUME60000000	EBX48281.1	138052928
FUME60000000	EBG49238.1	135261529
FUME60000000	ECK51734.1	140245398
FUME60000000	EDF78403.1	143596320
FUME60000000	ECL10942.1	140341748
FUME60000000	EBF23340.1	135059533
FUME60000000	EDC36108.1	143038115
FUME60000000	EDI71224.1	144078377
FUME60000000	ECM96618.1	140707776
FUME60000000	EDF15690.1	143470245
FUME60000000	EBK86195.1	135942063
FUME60000000	EBA63201.1	134321814
FUME60000000	ECP65421.1	141104161
FUME60000000	EBD36620.1	134777914
FUME60000000	ECC28309.1	138882232
FUME60000000	EBL01320.1	135964515
FUME60000000	ECM12367.1	140531095
FUME60000000	ECF26926.1	139462295
FUME60000000	EDI89625.1	144104433
FUME60000000	EBE68202.1	134976685
FUME60000000	EDH29325.1	143879692
FUME60000000	EBE66690.1	134974449
FUME60000000	EDF30713.1	143496041
FUME60000000	ECQ53992.1	141232631
FUME60000000	EBD37100.1	134778619
FUME60000000	ECT97806.1	141892212
FUME60000000	EBP36678.1	136626138
FUME60000000	ECK52475.1	140246426
FUME60000000	ECB46879.1	138709813
FUME60000000	EBD59254.1	134811541
FUME60000000	ECQ72558.1	141258941
FUME60000000	EBD14221.1	134741984
FUME60000000	EBJ47643.1	135728599
FUME60000000	EBO17599.1	136440000
FUME60000000	EBW02755.1	137793121
FUME60000000	ECQ40023.1	141212908
FUME60000000	ECN14202.1	140733007
FUME60000000	EBO00922.1	136414165
FUME60000000	EDF79595.1	143598766
FUME60000000	EBL35647.1	136017683
FUME60000000	EBV27976.1	137656087
FUME60000000	EDB35774.1	142897366
FUME60000000	EBU01346.1	137422534
FUME60000000	ECR42429.1	141380356
FUME60000000	EBC48511.1	134629329
FUME60000000	ECD18012.1	139066423
FUME60000000	EBK91892.1	135950566
FUME60000000	EDD29373.1	143166167
FUME60000000	ECI48590.1	139936054
FUME60000000	ECA31655.1	138542597
FUME60000000	ECT79748.1	141866058
FUME60000000	ECU59393.1	141980231
FUME60000000	ECD25371.1	139077254
FUME60000000	ECR12054.1	141334772
FUME60000000	EBY85464.1	138296447
FUME60000000	EBQ95687.1	136870109
FUME60000000	ECG62001.1	139664622
FUME60000000	EBB66120.1	134491113
FUME60000000	EDG91767.1	143828024
FUME60000000	ECL26635.1	140364264
FUME60000000	EBL18039.1	135989443
FUME60000000	EBK49534.1	135888747
FUME60000000	ECN74670.1	140821453
FUME60000000	EBL19476.1	135991909
FUME60000000	ECM91640.1	140700463
FUME60000000	ECF59197.1	139514183
FUME60000000	EBQ28392.1	136769198
FUME60000000	ECE33910.1	139241221
FUME60000000	EBT84405.1	137392700
FUME60000000	EBC25505.1	134590859
FUME60000000	ECG91765.1	139707540
FUME60000000	EBP63614.1	136670702
FUME60000000	EBO40339.1	136475166
FUME60000000	EDF93451.1	143626646
FUME60000000		141440681
FUME60000000	EBL01772.1	135965172
FUME60000000	EDD30699.1	143168048
FUME60000000	ECB20827.1	138672391
FUME60000000	ECF82300.1	139548210
FUME60000000	EBJ00703.1	135652669
FUME60000000	ECH44889.1	139785545
FUME60000000	ECH94206.1	139856107
FUME60000000	ECF95862.1	139567784
FUME60000000	EBN02023.1	136268842
FUME60000000	ECL38092.1	140380573
FUME60000000	EBW54810.1	137883427
FUME60000000	ECB49748.1	138713777
FUME60000000	ECX63969.1	142378535
FUME60000000	ECE86691.1	139402277
FUME60000000		141695668
FUME60000000	EDI41030.1	144037118
FUME60000000	ECN19412.1	140740369
FUME60000000	EDE28345.1	143315422
FUME60000000	EBG80151.1	135313694
FUME60000000	ECM11132.1	140527790
FUME60000000	ECU04456.1	141901438
FUME60000000	EBA89187.1	134361436
FUME60000000	ECR41712.1	141379357
FUME60000000	EBL76878.1	136079021
FUME60000000	ECI32396.1	139912968
FUME60000000	ECL85519.1	140452539
FUME60000000	ECV90166.1	142142453
FUME60000000	ECQ61439.1	141243212
FUME60000000	ECD51265.1	139114524
FUME60000000	EDI18189.1	144004513
FUME60000000	ECJ43632.1	140084712
FUME60000000	ECQ77681.1	141266282
FUME60000000	EBV33021.1	137664970
FUME60000000	ECU45910.1	141960929
FUME60000000	ECI57002.1	139948518
FUME60000000	EBL33804.1	136015055
FUME60000000	EBQ23331.1	136761844
FUME60000000	ECM35221.1	140602650
FUME60000000	EBW95585.1	137955325
FUME60000000	EBL81593.1	136085958
FUME60000000		141624220
FUME60000000	ECB42926.1	138703649
FUME60000000	ECV36932.1	142073409
FUME60000000	EBM35835.1	136170538
FUME60000000	ECA93648.1	138631568
FUME60000000	ECL14567.1	140346763
FUME60000000	ECG81446.1	139692777
FUME60000000	ECO55171.1	140942093
FUME60000000	ECX28468.1	142327220
FUME60000000	EDJ20788.1	144147212
FUME60000000	ECY32467.1	142471678
FUME60000000	EBE48202.1	134946846
FUME60000000	EBM38891.1	136175208
FUME60000000	ECD33803.1	139089419
FUME60000000	ECQ77330.1	141265650
FUME60000000	ECB20919.1	138672520
FUME60000000	ECH68579.1	139819585
FUME60000000	EDH23053.1	143871117
FUME60000000	EDF96722.1	143632725
FUME60000000	ECB62221.1	138731516
FUME60000000	EBQ44839.1	136793914
FUME60000000		141612938
FUME60000000	EBV58108.1	137709777
FUME60000000	EBB85243.1	134523766
FUME60000000	EDG24056.1	143680608
FUME60000000	ECE08423.1	139198099
FUME60000000	EBO37715.1	136471106
FUME60000000	ECI70408.1	139967950
FUME60000000	ECT78455.1	141864246
FUME60000000	ECK45069.1	140236088
FUME60000000	ECE23984.1	139220776
FUME60000000	EBJ23860.1	135690209
FUME60000000	ECM76007.1	140678169
FUME60000000	EDD29188.1	143165876
FUME60000000	ECL09067.1	140339099
FUME60000000	ECZ82668.1	142683456
FUME60000000	EBA82711.1	134351465
FUME60000000	ECB44718.1	138706268
FUME60000000	EBU21787.1	137458907
FUME60000000	EBK33279.1	135865252
FUME60000000	ECL84141.1	140450634
FUME60000000	EBB29828.1	134429290
FUME60000000	EBK46467.1	135884380
FUME60000000	ECF10517.1	139436631
FUME60000000	EBL18530.1	135990265
FUME60000000	ECE55294.1	139338025
FUME60000000	EBK60473.1	135904427
FUME60000000	EBZ79990.1	138456455
FUME60000000	EDD22275.1	143156055
FUME60000000	EDD75469.1	143229821
FUME60000000	ECN84167.1	140835003
FUME60000000	EBR32195.1	136943333
FUME60000000	ECN01161.1	140714499
FUME60000000	ECT00135.1	141731271
FUME60000000	ECC13810.1	138846719
FUME60000000	ECB61175.1	138730055
FUME60000000	ECQ26535.1	141192279
FUME60000000	EDD42484.1	143184506
FUME60000000	EBS32537.1	137121887
FUME60000000	EDJ57740.1	144197102
FUME60000000	EBP99109.1	136724981
FUME60000000	EBO07690.1	136424690
FUME60000000	ECM77876.1	140680837
FUME60000000	EBQ72487.1	136835491
FUME60000000	EBF29086.1	135068559
FUME60000000	ECE79900.1	139392277
FUME60000000	ECU44869.1	141959099
FUME60000000	EDD63201.1	143212847
FUME60000000	ECT86083.1	141875343
FUME60000000	EDD29368.1	143166162
FUME60000000	ECD83923.1	139163418
FUME60000000	ECF71338.1	139532245
FUME60000000	EBE24926.1	134911908
FUME60000000	EBJ01431.1	135653854
FUME60000000	ECK40408.1	140229336
FUME60000000	ECU62233.1	141984212
FUME60000000	EBQ35235.1	136779510
FUME60000000	EDF59943.1	143553382
FUME60000000	EBL75191.1	136076558
FUME60000000	ECF02603.1	139424918
FUME60000000	EBL25895.1	136002880
FUME60000000	EDI03762.1	143984779
FUME60000000	ECT89693.1	141880529
FUME60000000	ECY37529.1	142478428
FUME60000000	EBU04567.1	137428188
FUME60000000	EBX19449.1	137998045
FUME60000000	EBD23035.1	134758092
FUME60000000	ECO52009.1	140937481
FUME60000000	EDG30535.1	143691269
FUME60000000	ECM15249.1	140538461
FUME60000000	EBZ93771.1	138477275
FUME60000000	ECJ58126.1	140106736
FUME60000000	EBC37250.1	134610651
FUME60000000	ECM12382.1	140531115
FUME60000000	ECQ71713.1	141257764
FUME60000000	EBU73865.1	137557231
FUME60000000	EBL15883.1	135986053
FUME60000000	EBL35582.1	136017591
FUME60000000	EBU77170.1	137563146
FUME60000000	ECG09191.1	139586981
FUME60000000	ECX28395.1	142327122
FUME60000000	EBQ43093.1	136791313
FUME60000000	ECU33891.1	141943706
FUME60000000	EBT98427.1	137417424
FUME60000000	EDF12501.1	143465019
FUME60000000	EDJ45693.1	144180873
FUME60000000	ECK57382.1	140253461
FUME60000000	ECV85465.1	142136128
FUME60000000	EBN43159.1	136329589
FUME60000000	ECR67779.1	141416817
FUME60000000	ECU29817.1	141937942
FUME60000000	EBD31836.1	134771039
FUME60000000	EBK07744.1	135824682
FUME60000000	ECA61050.1	138584713
FUME60000000	EBA61596.1	134319414
FUME60000000	ECB54254.1	138720295
FUME60000000	EBB90194.1	134532082
FUME60000000	EBC14320.1	134572234
FUME60000000	EBV18501.1	137637065
FUME60000000	ECQ90755.1	141292712
FUME60000000	EBE56484.1	134959296
FUME60000000	EBW45768.1	137867641
FUME60000000	ECN88100.1	140841008
FUME60000000	ECD84024.1	139163562
FUME60000000	EBX83523.1	138116551
FUME60000000	EDG76322.1	143783591
FUME60000000	EBV23174.1	137646812
FUME60000000	ECQ03072.1	141158096
FUME60000000	EDB02793.1	142847095
FUME60000000	EBA62264.1	134320413
FUME60000000	EBP68416.1	136678099
FUME60000000	EBV23036.1	137646526
FUME60000000	ECC37850.1	138908632
FUME60000000	EBK01856.1	135815346
FUME60000000	ECE42034.1	139269523
FUME60000000	EDH49561.1	143908082
FUME60000000	ECE09966.1	139200677
FUME60000000	ECP90793.1	141140608
FUME60000000	ECK45464.1	140236635
FUME60000000	EBX28560.1	138015423
FUME60000000	EBD36218.1	134777336
FUME60000000	ECB49749.1	138713778
FUME60000000	ECN22468.1	140744888
FUME60000000	ECF03072.1	139425678
FUME60000000	ECX83136.1	142405409
FUME60000000	EBW48124.1	137871743
FUME60000000	ECT85995.1	141875196
FUME60000000	EBQ63917.1	136822628
FUME60000000	ECX65520.1	142380774
FUME60000000	EBH06663.1	135353133
FUME60000000	ECK64526.1	140264220
FUME60000000	EBC78800.1	134680938
FUME60000000	ECC53595.1	138946024
FUME60000000	ECH11356.1	139735591
FUME60000000		141430564
FUME60000000	EDJ19031.1	144144814
FUME60000000	ECW21591.1	142183693
FUME60000000	ECS89006.1	141713270
FUME60000000	ECE04165.1	139192135
FUME60000000	EBM71226.1	136223578
FUME60000000	EBN29906.1	136309745
FUME60000000	EBV21401.1	137643187
FUME60000000	ECF95127.1	139566761
FUME60000000	ECB58323.1	138726098
FUME60000000	ECB19710.1	138670837
FUME60000000	EBP92597.1	136715072
FUME60000000	ECH89249.1	139848880
FUME60000000	ECQ14412.1	141174111
FUME60000000	ECF72707.1	139534159
FUME60000000	EDD81200.1	143238183
FUME60000000	EBW74804.1	137918449
FUME60000000	EBE87250.1	135004741
FUME60000000	ECV13610.1	142045278
FUME60000000	EBO01610.1	136415214
FUME60000000	EBD51173.1	134798795
FUME60000000	ECA22370.1	138529458
FUME60000000	EBD54134.1	134803407
FUME60000000	EBK27129.1	135855473
FUME60000000	EBQ28206.1	136768920
FUME60000000	ECQ71788.1	141257869
FUME60000000	ECO49180.1	140933566
FUME60000000	ECL70036.1	140430659
FUME60000000	EDD55048.1	143201695
FUME60000000	EDB40499.1	142903763
FUME60000000	ECJ46668.1	140089687
FUME60000000		141436864
FUME60000000	ECI62409.1	139956489
FUME60000000	EDE76313.1	143402052
FUME60000000	ECC02660.1	138823869
FUME60000000	EBZ98983.1	138492886
FUME60000000	EDB25686.1	142882767
FUME60000000	EDE32268.1	143322009
FUME60000000	EBO52930.1	136494606
FUME60000000	ECH41881.1	139781351
FUME60000000	ECN28564.1	140753750
FUME60000000	EBE89401.1	135007921
FUME60000000	ECH72584.1	139825257
FUME60000000	EBQ50969.1	136803135
FUME60000000	ECL91153.1	140464925
FUME60000000	EBW74884.1	137918594
FUME60000000	ECR62518.1	141408827
FUME60000000	EBD31249.1	134770202
FUME60000000	ECM31711.1	140591877
FUME60000000	EBM35650.1	136170256
FUME60000000	EDD10085.1	143139178
FUME60000000	ECI78051.1	139978732
FUME60000000	EDG93784.1	143830833
FUME60000000	ECD42404.1	139101572
FUME60000000	ECA11361.1	138513280
FUME60000000	ECM29479.1	140583957
FUME60000000	ECK46262.1	140237736
FUME60000000	ECH46024.1	139787097
FUME60000000	EBC27581.1	134594401
FUME60000000	ECO52947.1	140938818
FUME60000000	EBW44394.1	137865242
FUME60000000	EDD40162.1	143181334
FUME60000000	ECD21224.1	139071010
FUME60000000	ECD14384.1	139061354
FUME60000000	EBX68286.1	138089083
FUME60000000	EBQ74211.1	136838070
FUME60000000	ECE57838.1	139346272
FUME60000000	ECL27862.1	140366024
FUME60000000	EBL30838.1	136010830
FUME60000000	EBM65076.1	136214529
FUME60000000	ECA50663.1	138569521
FUME60000000	EBT86035.1	137395508
FUME60000000	EBI35108.1	135547940
FUME60000000	EBX23647.1	138006082
FUME60000000	ECJ96505.1	140165907
FUME60000000	ECB60173.1	138728651
FUME60000000	ECE10851.1	139202112
FUME60000000	ECX31227.1	142330941
FUME60000000	EBY26033.1	138183257
FUME60000000	ECA83013.1	138616003
FUME60000000	EBL33244.1	136014257
FUME60000000	EDI74966.1	144083620
FUME60000000		141449906
FUME60000000	EDE40400.1	143335738
FUME60000000	ECF39055.1	139483062
FUME60000000	EBD52335.1	134800447
FUME60000000	EDC86783.1	143107471
FUME60000000	EBO52342.1	136493721
FUME60000000	EBC69923.1	134665789
FUME60000000	EBV40585.1	137678213
FUME60000000	ECO26078.1	140900499
FUME60000000		141436669
FUME60000000	ECO01414.1	140863072
FUME60000000	ECI31167.1	139911232
FUME60000000	EBN22413.1	136298775
FUME60000000	EBY34112.1	138196822
FUME60000000	EBZ70732.1	138443232
FUME60000000		141576251
FUME60000000	EBL61630.1	136056620
FUME60000000	EBV13626.1	137627724
FUME60000000	ECK34985.1	140221522
FUME60000000	ECN88940.1	140842162
FUME60000000	ECQ81372.1	141271846
FUME60000000	EDE32569.1	143322592
FUME60000000	ECC49761.1	138937135
FUME60000000	EBW33332.1	137845983
FUME60000000	EDD48578.1	143192847
FUME60000000	ECQ84185.1	141275850
FUME60000000	EBU14901.1	137446554
FUME60000000	EBJ86477.1	135790932
FUME60000000	EDB03478.1	142848014
FUME60000000	ECX26412.1	142324463
FUME60000000	EDJ21166.1	144147752
FUME60000000	ECC34344.1	138900821
FUME60000000	EBK58555.1	135901625
FUME60000000	EDI42354.1	144039044
FUME60000000	EBQ32194.1	136774917
FUME60000000	ECQ82182.1	141272973
FUME60000000	EBN57981.1	136351337
FUME60000000	ECT86462.1	141876002
FUME60000000	EBG52945.1	135267774
FUME60000000	EBP09704.1	136583295
FUME60000000	EBM83584.1	136241840
FUME60000000	ECI64615.1	139959696
FUME60000000	ECG82725.1	139694560
FUME60000000	ECH99493.1	139863821
FUME60000000	ECH65798.1	139815148
FUME60000000	ECT78509.1	141864318
FUME60000000	EBO72346.1	136524772
FUME60000000	ECQ86242.1	141280506
FUME60000000	EDG55841.1	143743006
FUME60000000	EBK39217.1	135874060
FUME60000000	EDD77579.1	143232754
FUME60000000		141474417
FUME60000000	EDE17855.1	143296816
FUME60000000	ECF15356.1	139446071
FUME60000000	ECU36096.1	141946836
FUME60000000	ECJ70898.1	140124986
FUME60000000	EBD07372.1	134729979
FUME60000000	EBU02247.1	137424110
FUME60000000	EBT05597.1	137252286
FUME60000000	EBD78209.1	134841252
FUME60000000	EBJ33577.1	135705891
FUME60000000	EBM16532.1	136139749
FUME60000000	EBV23370.1	137647219
FUME60000000	EDD58490.1	143206384
FUME60000000	EDI53117.1	144053628
FUME60000000	ECL19978.1	140354500
FUME60000000	EBL31435.1	136011678
FUME60000000	ECE73461.1	139382327
FUME60000000	ECR68580.1	141417924
FUME60000000	EDB47523.1	142913295
FUME60000000	EBF13607.1	135044260
FUME60000000	ECA12612.1	138515122
FUME60000000	EBA89946.1	134362543
FUME60000000	ECQ19791.1	141182031
FUME60000000	ECZ76284.1	142674592
FUME60000000	EBV48730.1	137692697
FUME60000000	EBQ38377.1	136784231
FUME60000000	EBO72226.1	136524580
FUME60000000	ECQ32594.1	141202251
FUME60000000	EBL21085.1	135994701
FUME60000000	ECW55570.1	142228574
FUME60000000	ECL51839.1	140400522
FUME60000000	EDB38182.1	142900633
FUME60000000	ECL20735.1	140355799
FUME60000000	ECE92197.1	139410270
FUME60000000	EBT91480.1	137404996
FUME60000000	EBT05060.1	137251343
FUME60000000	ECL08176.1	140337825
FUME60000000	ECC49925.1	138937462
FUME60000000	EDD59762.1	143208138
FUME60000000	EBQ68133.1	136828952
FUME60000000	ECW87573.1	142271878
FUME60000000	ECI35408.1	139917168
FUME60000000	ECJ63895.1	140114820
FUME60000000	EBQ73731.1	136837366
FUME60000000	ECI32363.1	139912923
FUME60000000	ECD85951.1	139166251
FUME60000000	EBO18384.1	136441214
FUME60000000	EBW25309.1	137831975
FUME60000000	EBC47108.1	134626923
FUME60000000	EBF41213.1	135087542
FUME60000000	EBZ56788.1	138423069
FUME60000000	EBD86367.1	134853966
FUME60000000	ECF23080.1	139456834
FUME60000000	EDI73003.1	144080880
FUME60000000	ECP62632.1	141100188
FUME60000000	EBE06952.1	134884807
FUME60000000	EDF27910.1	143491720
FUME60000000	ECL09133.1	140339204
FUME60000000	EBW41690.1	137860472
FUME60000000	EBZ83367.1	138461161
FUME60000000	ECE12947.1	139205002
FUME60000000	ECI35783.1	139917682
FUME60000000	EBE30939.1	134920941
FUME60000000	EDF63704.1	143560357
FUME60000000	EBV81739.1	137754204
FUME60000000	EBB90952.1	134533353
FUME60000000	ECH06682.1	139728750
FUME60000000	ECD87450.1	139168322
FUME60000000	ECU96862.1	142027538
FUME60000000	ECE72825.1	139381453
FUME60000000	EBM41200.1	136178720
FUME60000000	EBK44219.1	135881181
FUME60000000	EDI40850.1	144036857
FUME60000000	EBF45592.1	135094372
FUME60000000	ECC57661.1	138955558
FUME60000000	EDG03319.1	143644039
FUME60000000	ECU21335.1	141925758
FUME60000000	EDD33176.1	143171513
FUME60000000	ECU08771.1	141907544
FUME60000000	EBM79258.1	136235461
FUME60000000	EDI01808.1	143981913
FUME60000000	EBQ78765.1	136844921
FUME60000000	ECG56284.1	139656570
FUME60000000	EDF59882.1	143553256
FUME60000000	ECC96597.1	139036119
FUME60000000	ECJ53652.1	140100263
FUME60000000	EDJ14138.1	144138108
FUME60000000	ECC49981.1	138937611
FUME60000000	ECN72422.1	140818254
FUME60000000	EBW71312.1	137912181
FUME60000000	ECQ04422.1	141159982
FUME60000000	EBF92292.1	135167081
FUME60000000	ECP63347.1	141101190
FUME60000000	EBV22970.1	137646396
FUME60000000	EBK11244.1	135830226
FUME60000000	ECJ64417.1	140115543
FUME60000000	EBW56971.1	137887192
FUME60000000	EBL57723.1	136050632
FUME60000000	ECK07955.1	140182069
FUME60000000	EDF54950.1	143543549
FUME60000000	EBB91373.1	134534058
FUME60000000		141693790
FUME60000000	ECJ60306.1	140109785
FUME60000000	EBY90809.1	138309256
FUME60000000	EBW58810.1	137890407
FUME60000000	ECU23462.1	141928685
FUME60000000	EBY73790.1	138274683
FUME60000000	ECB65750.1	138736460
FUME60000000	ECB43576.1	138704548
FUME60000000	EBU46950.1	137507573
FUME60000000	ECM96795.1	140708089
FUME60000000	ECA67151.1	138593516
FUME60000000	EBW92483.1	137949823
FUME60000000	ECK70737.1	140276471
FUME60000000	EBL27437.1	136005471
FUME60000000	ECR72115.1	141422883
FUME60000000	ECH69411.1	139820826
FUME60000000	EDD58643.1	143206592
FUME60000000	EDD32130.1	143170078
FUME60000000	ECM08579.1	140518677
FUME60000000	EDE95038.1	143437109
FUME60000000	ECE73598.1	139382516
FUME60000000	EBA64314.1	134323594
FUME60000000	EDF18059.1	143474110
FUME60000000	ECU24201.1	141929700
FUME60000000	EBU90824.1	137587352
FUME60000000	EBI50108.1	135571286
FUME60000000	ECY62487.1	142513663
FUME60000000	EBU14639.1	137446098
FUME60000000	EBL01965.1	135965457
FUME60000000	EBC80757.1	134684182
FUME60000000	EDB07730.1	142858159
FUME60000000	EDD31622.1	143169376
FUME60000000	EBE24096.1	134910661
FUME60000000	EBB88664.1	134529499
FUME60000000	EDI32768.1	144025368
FUME60000000	ECK06679.1	140180276
FUME60000000	ECA80308.1	138612024
FUME60000000	EBD64244.1	134819416
FUME60000000	EDD33726.1	143172265
FUME60000000		141441839
FUME60000000	ECF40781.1	139485796
FUME60000000	ECX56690.1	142367490
FUME60000000	EBM19519.1	136145465
FUME60000000	EBX13654.1	137987036
FUME60000000	EBK75796.1	135926683
FUME60000000	EDA53672.1	142781456
FUME60000000	ECB20671.1	138672174
FUME60000000	EBT28725.1	137293442
FUME60000000	ECA80306.1	138612022
FUME60000000	EBV81312.1	137753328
FUME60000000	ECU65407.1	141988636
FUME60000000	EDC30173.1	143030057
FUME60000000	EBD30423.1	134768961
FUME60000000		141584506
FUME60000000	EBN02727.1	136269858
FUME60000000	EBC09138.1	134563685
FUME60000000	ECH46096.1	139787195
FUME60000000	EBW72596.1	137914449
FUME60000000	EBX44470.1	138045447
FUME60000000	ECN16964.1	140736875
FUME60000000	ECT96122.1	141889855
FUME60000000	EBA78217.1	134344559
FUME60000000	ECB67388.1	138738803
FUME60000000	EBV18441.1	137636950
FUME60000000		141531736
FUME60000000	ECT93317.1	141885727
FUME60000000	EBX12901.1	137985656
FUME60000000	ECH45780.1	139786763
FUME60000000	ECJ30285.1	140061788
FUME60000000	EBY29885.1	138188634
FUME60000000	ECU61956.1	141983816
FUME60000000	EBB55259.1	134473026
FUME60000000	EDI99995.1	144118860
FUME60000000	EDD38337.1	143178830
FUME60000000	ECI59641.1	139952606
FUME60000000	ECF73874.1	139535866
FUME60000000	EBV19228.1	137638638
FUME60000000	EBU83204.1	137573695
FUME60000000	ECN77754.1	140825716
FUME60000000	ECQ54235.1	141232967
FUME60000000	EBC74857.1	134674218
FUME60000000	ECG07388.1	139584449
FUME60000000	EBK74794.1	135925203
FUME60000000	EBD89892.1	134859481
FUME60000000	EBV18324.1	137636697
FUME60000000	EBR40959.1	136958833
FUME60000000	EBL96797.1	136108298
FUME60000000	EBL67952.1	136065870
FUME60000000	ECV35137.1	142071206
FUME60000000	ECN72421.1	140818253
FUME60000000	EDF77750.1	143595179
FUME60000000	EDI23992.1	144012681
FUME60000000	EBZ49202.1	138412115
FUME60000000	ECA57120.1	138578702
FUME60000000	EBU77321.1	137563409
FUME60000000	EDJ48868.1	144185166
FUME60000000	EBD57268.1	134808397
FUME60000000	EBX52910.1	138061992
FUME60000000	EBK72167.1	135921292
FUME60000000	EBO03743.1	136418503
FUME60000000	ECG61464.1	139663819
FUME60000000	EBZ64834.1	138434372
FUME60000000	EBN84620.1	136390208
FUME60000000	EBE70487.1	134980051
FUME60000000	ECW33289.1	142199040
FUME60000000	ECG72408.1	139679525
FUME60000000	EBX52725.1	138061628
FUME60000000	EBC23857.1	134588072
FUME60000000	EDH09096.1	143852098
FUME60000000	EBJ30415.1	135700792
FUME60000000	EBL46900.1	136034532
FUME60000000	EBA56686.1	134312243
FUME60000000	EBV59541.1	137712541
FUME60000000	EBL25893.1	136002878
FUME60000000	ECF97762.1	139570400
FUME60000000	ECN02426.1	140716280
FUME60000000	EBI01795.1	135495849
FUME60000000	ECI56664.1	139947776
FUME60000000	ECR59670.1	141404857
FUME60000000	EBZ70857.1	138443405
FUME60000000	EBU31651.1	137477651
FUME60000000	EBP25312.1	136607616
FUME60000000	EBK56686.1	135898955
FUME60000000	EBO28703.1	136457153
FUME60000000	EBH82652.1	135466394
FUME60000000	ECD21618.1	139071687
FUME60000000	EDF83874.1	143607534
FUME60000000	EBQ30911.1	136772985
FUME60000000	ECA33906.1	138545753
FUME60000000	ECQ18798.1	141180579
FUME60000000	ECD01349.1	139042702
FUME60000000	EBQ10455.1	136742286
FUME60000000	ECN68627.1	140812922
FUME60000000	EDE78269.1	143406006
FUME60000000	ECE01136.1	139187932
FUME60000000	EBV20595.1	137641544
FUME60000000	EDB28098.1	142886390
FUME60000000	ECB22040.1	138674075
FUME60000000	ECF93094.1	139563816
FUME60000000	EDD32063.1	143169985
FUME60000000	ECL24748.1	140361581
FUME60000000	ECT69639.1	141851826
FUME60000000	EBD06720.1	134728845
FUME60000000	EBA62993.1	134321505
FUME60000000	ECK50656.1	140243899
FUME60000000	EBL11386.1	135979439
FUME60000000	ECQ80434.1	141270557
FUME60000000	ECF17267.1	139448722
FUME60000000		141666030
FUME60000000	EBK68114.1	135915443
FUME60000000	EBW38945.1	137855706
FUME60000000	EDB40239.1	142903411
FUME60000000	EDH22572.1	143870464
FUME60000000	EBY75268.1	138276769
FUME60000000	ECC34188.1	138900367
FUME60000000	ECJ65233.1	140116705
FUME60000000	EBK71012.1	135919627
FUME60000000	EBV05823.1	137613974
FUME60000000	EDD31870.1	143169714
FUME60000000	EBT10835.1	137261458
FUME60000000		141551363
FUME60000000	EDE00435.1	143265421
FUME60000000	ECJ66106.1	140117937
FUME60000000	ECK97872.1	140322597
FUME60000000	ECY50383.1	142496634
FUME60000000	ECY37384.1	142478230
FUME60000000	EBC14680.1	134572890
FUME60000000	EBO31253.1	136461103
FUME60000000	EBL11168.1	135979116
FUME60000000	EBC69329.1	134664755
FUME60000000	EBW25826.1	137832853
FUME60000000	EDD43472.1	143185855
FUME60000000	ECG30953.1	139620210
FUME60000000	EBJ39710.1	135715819
FUME60000000	EBM37617.1	136173276
FUME60000000	EBK67503.1	135914558
FUME60000000	ECB44084.1	138705272
FUME60000000	EBN64034.1	136360232
FUME60000000	EBY17072.1	138170439
FUME60000000	ECU13048.1	141913970
FUME60000000	EBF81581.1	135150484
FUME60000000	EBY84759.1	138295100
FUME60000000	ECP35735.1	141059581
FUME60000000	ECP64130.1	141102305
FUME60000000	ECM34087.1	140598635
FUME60000000	EBI49573.1	135570445
FUME60000000	EBV24623.1	137649783
FUME60000000	EBY84452.1	138294441
FUME60000000	EBJ22450.1	135687921
FUME60000000	EBM88369.1	136248942
FUME60000000	EDI48957.1	144048040
FUME60000000	EBL48488.1	136036890
FUME60000000	EBJ97814.1	135808877
FUME60000000	EBJ10754.1	135668896
FUME60000000	ECC52268.1	138942943
FUME60000000	ECL80100.1	140445069
FUME60000000	ECL20410.1	140355226
FUME60000000	EBB06686.1	134387523
FUME60000000	EBY86290.1	138298081
FUME60000000	EBC67021.1	134660678
FUME60000000	ECF92704.1	139563148
FUME60000000	EBY75237.1	138276726
FUME60000000	ECG81133.1	139692339
FUME60000000	ECA59576.1	138582655
FUME60000000	EBH72710.1	135451527
FUME60000000	EBG82603.1	135317336
FUME60000000	EDE84167.1	143416670
FUME60000000	EBX46277.1	138048793
FUME60000000	EBV99695.1	137787823
FUME60000000	EBV31626.1	137662444
FUME60000000	ECF29372.1	139465927
FUME60000000	ECD89127.1	139170640
FUME60000000	EBH56109.1	135426676
FUME60000000	ECI57080.1	139948753
FUME60000000	EBK49703.1	135888995
FUME60000000	EBA70644.1	134333343
FUME60000000	EDF28456.1	143492513
FUME60000000	EBN77088.1	136379321
FUME60000000	ECF18389.1	139450268
FUME60000000	ECM08864.1	140520064
FUME60000000	EBM05905.1	136121624
FUME60000000	ECQ24120.1	141188082
FUME60000000	EBA53857.1	134308016
FUME60000000	EBL35390.1	136017323
FUME60000000	EBP84928.1	136703375
FUME60000000	EBC04822.1	134556561
FUME60000000	ECE09954.1	139200661
FUME60000000	EDF52620.1	143539149
FUME60000000	EDC51936.1	143059748
FUME60000000	EBN12333.1	136283956
FUME60000000	EBW49548.1	137874224
FUME60000000	ECQ04842.1	141160573
FUME60000000	ECR54424.1	141397573
FUME60000000		141694267
FUME60000000	EBO63312.1	136510638
FUME60000000	ECF76092.1	139539324
FUME60000000	ECD36882.1	139093667
FUME60000000	EDD90839.1	143252125
FUME60000000	ECL26070.1	140363451
FUME60000000	EBN78264.1	136381020
FUME60000000	EBW67203.1	137905022
FUME60000000	ECD86668.1	139167245
FUME60000000	EBL93975.1	136104154
FUME60000000		141434117
FUME60000000	EBB04201.1	134383768
FUME60000000	EBI53259.1	135576208
FUME60000000	EBU54192.1	137521638
FUME60000000	ECG75403.1	139683708
FUME60000000	ECO73554.1	140968550
FUME60000000	ECO48245.1	140932283
FUME60000000	EDE05908.1	143273038
FUME60000000	EDD44635.1	143187453
FUME60000000	ECG82067.1	139693635
FUME60000000	EBP81367.1	136697892
FUME60000000	EBD37744.1	134779563
FUME60000000	EDB54862.1	142923535
FUME60000000	ECL24192.1	140360813
FUME60000000	ECE67377.1	139373537
FUME60000000	EDD34355.1	143173137
FUME60000000	EBN56560.1	136349273
FUME60000000	EBL48531.1	136036955
FUME60000000	EDD48007.1	143192070
FUME60000000	EBC45872.1	134624818
FUME60000000	EBY64194.1	138260795
FUME60000000	EBD76718.1	134838949
FUME60000000	EDD40609.1	143181937
FUME60000000	EDG07058.1	143650378
FUME60000000	ECT48278.1	141821471
FUME60000000	EDD43662.1	143186115
FUME60000000	EBV57237.1	137708037
FUME60000000	EBV23383.1	137647247
FUME60000000	ECN03453.1	140717754
FUME60000000	EDD40393.1	143181643
FUME60000000	ECG76425.1	139685128
FUME60000000	EBJ73985.1	135771134
FUME60000000	EBO01972.1	136415766
FUME60000000	EBB70018.1	134497766
FUME60000000	EBN87524.1	136394402
FUME60000000	ECH76591.1	139831075
FUME60000000	EBD78514.1	134841729
FUME60000000	EBT99649.1	137419552
FUME60000000	EBY82437.1	138291077
FUME60000000	EBV21810.1	137644016
FUME60000000	EBN24028.1	136301140
FUME60000000	ECG11710.1	139590505
FUME60000000	EBD88948.1	134858006
FUME60000000	EBQ27610.1	136768021
FUME60000000	EBJ17249.1	135679476
FUME60000000	ECK26770.1	140208791
FUME60000000	EBQ11670.1	136744160
FUME60000000	EBV84519.1	137759635
FUME60000000	EDJ64100.1	144206468
FUME60000000	EBW99743.1	137962786
FUME60000000	EBC09210.1	134563806
FUME60000000	EBD85304.1	134852309
FUME60000000	EBU19497.1	137454583
FUME60000000	EBJ64046.1	135755087
FUME60000000	EBY17381.1	138170867
FUME60000000	EBC78062.1	134679688
FUME60000000	EBB67544.1	134493429
FUME60000000	ECB50769.1	138715222
FUME60000000	EDD88345.1	143248564
FUME60000000	ECP91619.1	141141759
FUME60000000	EBK55662.1	135897499
FUME60000000	ECC49181.1	138935746
FUME60000000	ECU80045.1	142009908
FUME60000000	ECY25907.1	142462949
FUME60000000	ECN89560.1	140843029
FUME60000000	ECJ59879.1	140109173
FUME60000000	ECM09507.1	140522564
FUME60000000	EBL98256.1	136110398
FUME60000000	EBR41765.1	136960287
FUME60000000	ECD93091.1	139176440
FUME60000000	EDB07718.1	142858144
FUME60000000	ECO48747.1	140932972
FUME60000000	EDD63355.1	143213062
FUME60000000	EDE30178.1	143318447
FUME60000000	EBQ76293.1	136841225
FUME60000000	EBO96699.1	136562910
FUME60000000	ECF92057.1	139562000
FUME60000000	EBO03455.1	136418064
FUME60000000	EBU53665.1	137520678
FUME60000000	EBB73959.1	134504861
FUME60000000	EBL93143.1	136102918
FUME60000000	EBI28291.1	135537235
FUME60000000	EBJ97755.1	135808782
FUME60000000	EBQ45580.1	136795023
FUME60000000	EBZ48490.1	138411137
FUME60000000	EDE86737.1	143421668
FUME60000000	ECA52903.1	138572660
FUME60000000	EBQ78994.1	136845263
FUME60000000	ECI62996.1	139957321
FUME60000000	EBP91999.1	136714170
FUME60000000	ECJ73901.1	140129435
FUME60000000	ECC43997.1	138923381
FUME60000000	ECL63215.1	140419633
FUME60000000	ECX36051.1	142337491
FUME60000000	EBU12801.1	137442873
FUME60000000	ECC35224.1	138902851
FUME60000000	EBK31106.1	135861796
FUME60000000	ECD22230.1	139072741
FUME60000000	ECK28242.1	140210839
FUME60000000	ECC45922.1	138928200
FUME60000000	ECK59247.1	140256262
FUME60000000	ECJ55484.1	140102935
FUME60000000	EBA54320.1	134308762
FUME60000000	EBQ61483.1	136818972
FUME60000000	EBR14943.1	136906181
FUME60000000	EBV90701.1	137771371
FUME60000000	ECB45282.1	138707254
FUME60000000	EBK72635.1	135921956
FUME60000000	EBV18536.1	137637139
FUME60000000	ECT86768.1	141876489
FUME60000000	ECB54495.1	138720650
FUME60000000	ECQ86954.1	141282118
FUME60000000	EBQ33790.1	136777330
FUME60000000	EBP70804.1	136681760
FUME60000000	ECY36417.1	142476932
FUME60000000	ECQ57198.1	141237054
FUME60000000	EBB35500.1	134439132
FUME60000000	ECM07990.1	140515760
FUME60000000	EBS22630.1	137104299
FUME60000000	EBQ96474.1	136871286
FUME60000000	EDG14596.1	143663789
FUME60000000	EBL81247.1	136085459
FUME60000000	ECX70053.1	142387591
FUME60000000	EBE89402.1	135007922
FUME60000000	EBV58425.1	137710389
FUME60000000	ECX16203.1	142310712
FUME60000000	ECH98352.1	139862202
FUME60000000	ECN97168.1	140857164
FUME60000000	EDF28474.1	143492538
FUME60000000	EDD06016.1	143133656
FUME60000000	ECE25523.1	139222923
FUME60000000	ECE97228.1	139417355
FUME60000000	ECE23887.1	139220641
FUME60000000	ECI60670.1	139954019
FUME60000000	EBQ68694.1	136829786
FUME60000000	EDI22967.1	144011212
FUME60000000	ECQ84849.1	141277203
FUME60000000	ECM12366.1	140531094
FUME60000000	EDH99363.1	143978199
FUME60000000	ECE27986.1	139226379
FUME60000000	ECH67412.1	139817589
FUME60000000	EBX85969.1	138120898
FUME60000000	EBL32509.1	136013197
FUME60000000	ECP35274.1	141058944
FUME60000000	EBL32764.1	136013569
FUME60000000	EBX71519.1	138095001
FUME60000000	ECF79445.1	139544118
FUME60000000	ECC52095.1	138942489
FUME60000000	EBN62905.1	136358584
FUME60000000	ECL32735.1	140373112
FUME60000000	ECT04277.1	141738865
FUME60000000	ECQ55864.1	141235202
FUME60000000	EDD28988.1	143165574
FUME60000000	EDC48343.1	143054819
FUME60000000	EBN11876.1	136283293
FUME60000000	EBL41175.1	136025988
FUME60000000	ECM72904.1	140673880
FUME60000000	ECE89296.1	139406179
FUME60000000	EBK84874.1	135940099
FUME60000000	EDD90067.1	143251057
FUME60000000	ECJ21309.1	140045258
FUME60000000	EBH09463.1	135357316
FUME60000000	EBW65641.1	137902201
FUME60000000	ECH44546.1	139785068
FUME60000000	EBP47685.1	136644727
FUME60000000	ECB19602.1	138670683
FUME60000000	EBY80875.1	138288449
FUME60000000	ECH63791.1	139812390
FUME60000000	EBL18758.1	135990655
FUME60000000	ECG47137.1	139643793
FUME60000000	EDE15439.1	143292165
FUME60000000		141669054
FUME60000000	ECH75506.1	139829465
FUME60000000	ECT94579.1	141887587
FUME60000000	ECO11572.1	140877641
FUME60000000	EBJ73539.1	135770398
FUME60000000	EBV25034.1	137650622
FUME60000000	EBW92012.1	137948994
FUME60000000	ECK27834.1	140210271
FUME60000000	ECK67998.1	140269075
FUME60000000	EDD64606.1	143214774
FUME60000000	EBY17414.1	138170914
FUME60000000	ECJ65436.1	140116993
FUME60000000	ECF06754.1	139431341
FUME60000000	ECA51587.1	138570808
FUME60000000	ECN28149.1	140753164
FUME60000000	ECW45332.1	142214826
FUME60000000	EBO41149.1	136476404
FUME60000000	ECJ58041.1	140106618
FUME60000000	ECQ52018.1	141229876
FUME60000000	EDE30162.1	143318418
FUME60000000	ECD16136.1	139063786
FUME60000000	EBQ34362.1	136778197
FUME60000000	EDD80036.1	143236331
FUME60000000	EDB37700.1	142899981
FUME60000000	EBL26037.1	136003105
FUME60000000	EBV75322.1	137741666
FUME60000000	EDH33011.1	143884784
FUME60000000	ECR66287.1	141414624
FUME60000000	ECV95955.1	142150152
FUME60000000	ECI80799.1	139982693
FUME60000000	EDH22428.1	143870268
FUME60000000	ECC28377.1	138882393
FUME60000000	EBK24143.1	135850758
FUME60000000	EBW68030.1	137906472
FUME60000000	ECI40111.1	139924020
FUME60000000	ECQ32592.1	141202249
FUME60000000	EBU29548.1	137473695
FUME60000000	EBN32107.1	136313019
FUME60000000	EDI27753.1	144018168
FUME60000000	ECO73642.1	140968676
FUME60000000	ECH93812.1	139855488
FUME60000000	EBV42113.1	137680852
FUME60000000	EDI20424.1	144007635
FUME60000000	EBE11786.1	134892070
FUME60000000	EBN91861.1	136400682
FUME60000000	EBI32896.1	135544452
FUME60000000	ECA15041.1	138518681
FUME60000000	ECC37852.1	138908634
FUME60000000	ECB63528.1	138733341
FUME60000000	ECT89275.1	141879955
FUME60000000	EBB64832.1	134489009
FUME60000000	EBQ85108.1	136854358
FUME60000000	ECU36764.1	141947753
FUME60000000	EBE04038.1	134880453
FUME60000000	EBP06658.1	136578530
FUME60000000	EDD31500.1	143169210
FUME60000000	EBY71858.1	138271990
FUME60000000	ECV39234.1	142076222
FUME60000000	EDF51955.1	143537901
FUME60000000	EBQ76203.1	136841088
FUME60000000	ECM74054.1	140675469
FUME60000000	EBL34445.1	136015967
FUME60000000	EDI11597.1	143995510
FUME60000000	EDD68245.1	143219763
FUME60000000	EBU60246.1	137532769
FUME60000000	EBY07502.1	138156741
FUME60000000	ECI34270.1	139915567
FUME60000000	EBL27044.1	136004798
FUME60000000	ECN00613.1	140713682
FUME60000000	ECK27262.1	140209478
FUME60000000	EBZ83438.1	138461262
FUME60000000	ECN98511.1	140859020
FUME60000000	EBE46940.1	134944959
FUME60000000	EBB88336.1	134528938
FUME60000000	EDG88730.1	143823800
FUME60000000	EBW61564.1	137895172
FUME60000000	EBN73024.1	136373410
FUME60000000	EBW00386.1	137789013
FUME60000000	EBA57158.1	134312913
FUME60000000	EDG57392.1	143745524
FUME60000000	EBI06393.1	135502997
FUME60000000	EBL26506.1	136003891
FUME60000000	EBD43734.1	134788186
FUME60000000	EBW79832.1	137927350
FUME60000000	ECF03933.1	139427161
FUME60000000	EBZ70652.1	138443088
FUME60000000	ECB24778.1	138677848
FUME60000000	ECQ62038.1	141244114
FUME60000000	ECQ54729.1	141233646
FUME60000000	EBV42964.1	137682334
FUME60000000	ECU64168.1	141986908
FUME60000000	EBN83391.1	136388427
FUME60000000	EDA53673.1	142781457
FUME60000000	ECQ97705.1	141311640
FUME60000000	ECU57602.1	141977759
FUME60000000	EBD55169.1	134804984
FUME60000000	ECD24937.1	139076662
FUME60000000	ECF95908.1	139567847
FUME60000000	EBD72289.1	134832051
FUME60000000	ECF99306.1	139572607
FUME60000000	EBD40620.1	134783687
FUME60000000	ECJ41003.1	140080460
FUME60000000	EBY96310.1	138321628
FUME60000000	EDE91939.1	143431828
FUME60000000	EBD98397.1	134871912
FUME60000000	ECZ76281.1	142674589
FUME60000000	ECE17871.1	139212034
FUME60000000	EBZ52990.1	138417594
FUME60000000	EBO23094.1	136448491
FUME60000000	EBL77580.1	136080066
FUME60000000	EDF95499.1	143630402
FUME60000000	EBY01206.1	138147735
FUME60000000		141635756
FUME60000000	ECH06014.1	139727746
FUME60000000	ECJ53137.1	140099497
FUME60000000	ECG06348.1	139583018
FUME60000000	EDG98032.1	143836700
FUME60000000	EBG74018.1	135303715
FUME60000000	EBD55022.1	134804750
FUME60000000	ECM19751.1	140554334
FUME60000000	EBM36816.1	136172050
FUME60000000	EDG32044.1	143694344
FUME60000000	EBV18555.1	137637184
FUME60000000	ECM13718.1	140533848
FUME60000000	EDD53632.1	143199740
FUME60000000	EBL81917.1	136086435
FUME60000000	EBL22907.1	135997799
FUME60000000	ECL83736.1	140450069
FUME60000000	EBN23657.1	136300590
FUME60000000	EDB16981.1	142870860
FUME60000000	ECJ54180.1	140101044
FUME60000000	EDI92502.1	144108416
FUME60000000	EDB49754.1	142916342
FUME60000000	EBV24000.1	137648518
FUME60000000	EBV21518.1	137643416
FUME60000000	ECT61634.1	141840345
FUME60000000	EBK01516.1	135814802
FUME60000000	EDJ47617.1	144183475
FUME60000000	ECA77385.1	138607888
FUME60000000	EBM59769.1	136206647
FUME60000000	EDE31383.1	143320558
FUME60000000	ECR44611.1	141383378
FUME60000000	ECM35222.1	140602651
FUME60000000	ECK96730.1	140321028
FUME60000000	EBQ67297.1	136827703
FUME60000000	EDD37255.1	143177306
FUME60000000	EDG27487.1	143686554
FUME60000000	EBU12669.1	137442640
FUME60000000	EDG56120.1	143743400
FUME60000000	EBU09562.1	137437094
FUME60000000	ECF13848.1	139443891
FUME60000000	ECA40849.1	138555548
FUME60000000	ECG93323.1	139709688
FUME60000000	EBM40452.1	136177588
FUME60000000	EDE96945.1	143440387
FUME60000000	EDA88628.1	142828150
FUME60000000	EBY12792.1	138164264
FUME60000000	ECI66072.1	139961842
FUME60000000	ECG27634.1	139613412
FUME60000000	EDB32020.1	142892089
FUME60000000	ECF25071.1	139459658
FUME60000000	ECL20708.1	140355752
FUME60000000	EDD67996.1	143219428
FUME60000000	ECH71166.1	139823281
FUME60000000	ECR00778.1	141317700
FUME60000000	ECV95166.1	142149095
FUME60000000	ECJ40844.1	140080241
FUME60000000	EBD42410.1	134786298
FUME60000000	EBZ96877.1	138487439
FUME60000000	ECN85296.1	140836970
FUME60000000	ECT70259.1	141852745
FUME60000000	EBK10639.1	135829261
FUME60000000	EBF34640.1	135077239
FUME60000000	EBV36084.1	137670403
FUME60000000	ECH75505.1	139829464
FUME60000000	ECI65471.1	139960966
FUME60000000	ECN97169.1	140857165
FUME60000000	ECO34245.1	140912355
FUME60000000	EBQ46606.1	136796567
FUME60000000	ECH41992.1	139781507
FUME60000000	EBE85550.1	135002249
FUME60000000	EBK62081.1	135906765
FUME60000000	EBL02958.1	135966928
FUME60000000	EBE76345.1	134988674
FUME60000000	EBM93487.1	136256628
FUME60000000	EBZ73703.1	138447324
FUME60000000	EDD80035.1	143236330
FUME60000000	ECG95397.1	139712549
FUME60000000	ECJ58301.1	140106977
FUME60000000	EBF95638.1	135172337
FUME60000000	EDD63805.1	143213679
FUME60000000		141554003
FUME60000000	ECL98811.1	140488392
FUME60000000	ECP50774.1	141083353
FUME60000000	EBR76407.1	137021569
FUME60000000	ECB49599.1	138713571
FUME60000000	EDI19198.1	144005909
FUME60000000	ECM44978.1	140631978
FUME60000000	ECK42533.1	140232546
FUME60000000	EBL26270.1	136003487
FUME60000000	ECJ62561.1	140112932
FUME60000000	EBY60014.1	138254871
FUME60000000	ECA57600.1	138579571
FUME60000000	EBC73613.1	134672148
FUME60000000	EBV57070.1	137707704
FUME60000000	EBN89828.1	136397746
FUME60000000	ECB00534.1	138643399
FUME60000000	EBU12737.1	137442756
FUME60000000	ECQ57377.1	141237301
FUME60000000	EBY21999.1	138177430
FUME60000000	ECH15268.1	139741057
FUME60000000	EBK49200.1	135888280
FUME60000000	EBS57929.1	137167246
FUME60000000	ECP91271.1	141141281
FUME60000000	ECJ34464.1	140070860
FUME60000000	EBF96762.1	135174087
FUME60000000	ECK23382.1	140204080
FUME60000000	EBV25186.1	137650930
FUME60000000	EBX70284.1	138092748
FUME60000000	EBC65135.1	134657415
FUME60000000	ECY33528.1	142473059
FUME60000000	EBL68654.1	136066888
FUME60000000	ECD16585.1	139064415
FUME60000000	ECF16756.1	139448014
FUME60000000	EBN73196.1	136373657
FUME60000000	EBO42305.1	136478200
FUME60000000		141452640
FUME60000000	ECT00976.1	141732637
FUME60000000	ECP01727.1	141008862
FUME60000000	ECQ89399.1	141289739
FUME60000000	EDI87854.1	144101966
FUME60000000	EDD31178.1	143168748
FUME60000000	ECT65719.1	141846018
FUME60000000	EDH23500.1	143871723
FUME60000000	EBZ27551.1	138380998
FUME60000000	ECT80066.1	141866507
FUME60000000	EBZ99169.1	138493456
FUME60000000	EDH06684.1	143848730
FUME60000000	EBW67806.1	137906086
FUME60000000	EBH59887.1	135432310
FUME60000000	ECL52614.1	140401641
FUME60000000	EDG60417.1	143751796
FUME60000000	EBV72885.1	137736924
FUME60000000	EBN77103.1	136379343
FUME60000000	ECL52509.1	140401493
FUME60000000	EBM38553.1	136174703
FUME60000000	EBQ87527.1	136857979
FUME60000000	EDB44719.1	142909508
FUME60000000	EBV75721.1	137742441
FUME60000000	ECA49663.1	138568128
FUME60000000	EBD36432.1	134777644
FUME60000000	EBF80958.1	135149519
FUME60000000	EDH80576.1	143951142
FUME60000000	EBQ31924.1	136774523
FUME60000000	EBK99366.1	135961623
FUME60000000	EBZ69495.1	138441104
FUME60000000	EDF83960.1	143607698
FUME60000000	ECW38945.1	142206490
FUME60000000	EDI93908.1	144110359
FUME60000000	ECU57783.1	141978007
FUME60000000	ECL73257.1	140435352
FUME60000000	ECA61892.1	138585874
FUME60000000	EBT05637.1	137252347
FUME60000000	EBD94061.1	134865492
FUME60000000	EBQ29049.1	136770180
FUME60000000	ECK06677.1	140180274
FUME60000000	EBI47502.1	135567197
FUME60000000	EBD64624.1	134820009
FUME60000000	EBM00399.1	136113544
FUME60000000	EBU08370.1	137434877
FUME60000000	ECM72935.1	140673923
FUME60000000	ECI78602.1	139979523
FUME60000000	EBU16700.1	137449698
FUME60000000	EBO03018.1	136417385
FUME60000000	ECQ09541.1	141167123
FUME60000000	EBN01057.1	136267466
FUME60000000	ECO44951.1	140927694
FUME60000000	ECQ17146.1	141178240
FUME60000000	EDE19241.1	143299534
FUME60000000	ECQ78160.1	141267119
FUME60000000	EBF00770.1	135024792
FUME60000000	EBX93396.1	138134274
FUME60000000	EBV40106.1	137677385
FUME60000000	EBW76009.1	137920545
FUME60000000	EBM02769.1	136117048
FUME60000000	EBQ36395.1	136781271
FUME60000000	ECP62474.1	141099968
FUME60000000	ECT97804.1	141892210
FUME60000000	ECL22379.1	140358292
FUME60000000	EBD82682.1	134848217
FUME60000000	EDD34354.1	143173136
FUME60000000	ECD31454.1	139086045
FUME60000000	EBT18031.1	137274275
FUME60000000	ECB53446.1	138719105
FUME60000000	EDD55050.1	143201697
FUME60000000	ECC47654.1	138932212
FUME60000000	EBL37305.1	136020176
FUME60000000	EDG93014.1	143829776
FUME60000000	EBH18034.1	135370101
FUME60000000	EBT98101.1	137416864
FUME60000000	EBX80536.1	138111277
FUME60000000	EBZ46694.1	138408670
FUME60000000	EBV41072.1	137679056
FUME60000000	EBE51063.1	134951160
FUME60000000	EBQ60991.1	136818233
FUME60000000	EBQ65838.1	136825518
FUME60000000	EBO89666.1	136551932
FUME60000000	EBU51813.1	137517204
FUME60000000	EBD82954.1	134848634
FUME60000000	EBG61536.1	135282403
FUME60000000	EBZ16054.1	138361717
FUME60000000	EBZ65957.1	138435938
FUME60000000	ECE18361.1	139212755
FUME60000000	EBZ68811.1	138439918
FUME60000000	EBQ36296.1	136781124
FUME60000000	ECR73259.1	141424550
FUME60000000	EBN63059.1	136358807
FUME60000000	ECO83748.1	140983231
FUME60000000	EBL21091.1	135994710
FUME60000000	ECG97752.1	139715865
FUME60000000	EBM52925.1	136196433
FUME60000000	EBQ83981.1	136852700
FUME60000000	EDF54291.1	143542219
FUME60000000	EBP18054.1	136596396
FUME60000000	ECM96794.1	140708088
FUME60000000	ECK48566.1	140240951
FUME60000000	EBJ82558.1	135784726
FUME60000000	ECT56001.1	141832515
FUME60000000	EDD44680.1	143187517
FUME60000000	EBA60228.1	134317377
FUME60000000	EBA82073.1	134350466
FUME60000000	ECK94612.1	140318070
FUME60000000	EBM12516.1	136131440
FUME60000000	ECQ17854.1	141179238
FUME60000000	EDD48676.1	143192984
FUME60000000	EBV14006.1	137628456
FUME60000000	ECR66003.1	141414137
FUME60000000	EBC47542.1	134627653
FUME60000000	EBC18583.1	134579318
FUME60000000	ECN16197.1	140735790
FUME60000000	EDD80498.1	143237166
FUME60000000	EDE67002.1	143380031
FUME60000000	ECF17254.1	139448705
FUME60000000	ECZ59707.1	142651188
FUME60000000	EBK58541.1	135901605
FUME60000000	EDC21448.1	143017893
FUME60000000	ECA02576.1	138498717
FUME60000000	EBR30061.1	136939550
FUME60000000	EDD76713.1	143231567
FUME60000000	EBQ91791.1	136864303
FUME60000000	EBV48513.1	137692313
FUME60000000	ECO97341.1	141002316
FUME60000000	EBT91536.1	137405092
FUME60000000	ECG07988.1	139585292
FUME60000000	EBR61221.1	136994670
FUME60000000	ECE33511.1	139240314
FUME60000000	EDI18058.1	144004337
FUME60000000	EBO77747.1	136533249
FUME60000000	ECE97161.1	139417263
FUME60000000	ECM71124.1	140671392
FUME60000000	ECQ94798.1	141303221
FUME60000000	ECG43776.1	139638867
FUME60000000	ECO72989.1	140967620
FUME60000000	EDI74669.1	144083196
FUME60000000	ECA38192.1	138551653
FUME60000000	EBA57742.1	134313735
FUME60000000	EBQ40103.1	136786830
FUME60000000	ECU57329.1	141977381
FUME60000000	EBF60473.1	135117636
FUME60000000	ECQ66395.1	141250321
FUME60000000	EBT83670.1	137391413
FUME60000000	EDI63932.1	144068282
FUME60000000	EBT27983.1	137292160
FUME60000000	ECA73757.1	138602812
FUME60000000	ECL84306.1	140450862
FUME60000000	EBT12649.1	137264717
FUME60000000	ECX68238.1	142384818
FUME60000000	EBT96856.1	137414675
FUME60000000	ECM88259.1	140695767
FUME60000000	EBW64313.1	137899925
FUME60000000	EBN96319.1	136407178
FUME60000000	ECB69290.1	138741462
FUME60000000	ECN01689.1	140715243
FUME60000000	EBV25463.1	137651526
FUME60000000	EDD78811.1	143234488
FUME60000000		141659840
FUME60000000	ECN02192.1	140715954
FUME60000000	ECP63554.1	141101496
FUME60000000	EBV39350.1	137676076
FUME60000000	ECG18685.1	139600535
FUME60000000	EDG14655.1	143663895
FUME60000000	EDD28470.1	143164843
FUME60000000	EDD26574.1	143162222
FUME60000000	ECM08690.1	140519232
FUME60000000	EDD29798.1	143166785
FUME60000000	EBD41015.1	134784263
FUME60000000	EBW97613.1	137958988
FUME60000000	EDD82000.1	143239365
FUME60000000	ECK50829.1	140244136
FUME60000000	ECN60007.1	140800539
FUME60000000	EBP81600.1	136698250
FUME60000000		141438444
FUME60000000	ECC23718.1	138871974
FUME60000000	EDB02719.1	142846994
FUME60000000	EBV08294.1	137618274
FUME60000000	EBN41152.1	136326586
FUME60000000	ECF00775.1	139422297
FUME60000000	EBQ37140.1	136782366
FUME60000000	EBD85433.1	134852517
FUME60000000	EBU12405.1	137442171
FUME60000000	EDI83642.1	144095966
FUME60000000	ECF32654.1	139470780
FUME60000000	EBW61361.1	137894829
FUME60000000	EDE98869.1	143443700
FUME60000000	ECN97997.1	140858320
FUME60000000	ECM11442.1	140528657
FUME60000000	EDE16736.1	143294621
FUME60000000		141651303
FUME60000000	EBD71282.1	134830459
FUME60000000	ECP91295.1	141141315
FUME60000000	EBQ83830.1	136852477
FUME60000000	ECI90342.1	139996518
FUME60000000	EBJ89861.1	135796285
FUME60000000	ECL44273.1	140389336
FUME60000000	ECN88001.1	140840875
FUME60000000	EBO52245.1	136493570
FUME60000000	EDJ27742.1	144156661
FUME60000000		141547938
FUME60000000	EBY84758.1	138295099
FUME60000000	ECL18708.1	140352509
FUME60000000	EDC32164.1	143032737
FUME60000000	EBD36337.1	134777506
FUME60000000	ECA02083.1	138498017
FUME60000000	ECH71554.1	139823818
FUME60000000		141659839
FUME60000000	ECD21395.1	139071309
FUME60000000	ECE24431.1	139221393
FUME60000000	ECH88560.1	139847889
FUME60000000	EBQ64297.1	136823194
FUME60000000	EBY81808.1	138289994
FUME60000000	EBW14923.1	137814217
FUME60000000	ECI90853.1	139997226
FUME60000000	EBM11911.1	136130499
FUME60000000	EBY82531.1	138291239
FUME60000000	ECR64540.1	141411642
FUME60000000	EDD54937.1	143201539
FUME60000000	ECD27304.1	139079979
FUME60000000	EDE30174.1	143318443
FUME60000000	EBQ83429.1	136851869
FUME60000000	EBY93817.1	138316695
FUME60000000	EBL26076.1	136003168
FUME60000000	ECH52935.1	139797161
FUME60000000		141437683
FUME60000000	EBD10241.1	134734989
FUME60000000	EBC80141.1	134683166
FUME60000000	ECI79217.1	139980387
FUME60000000	ECI69581.1	139966797
FUME60000000	ECM01916.1	140496647
FUME60000000	EBL22059.1	135996351
FUME60000000	ECP63092.1	141100822
FUME60000000	EBZ84008.1	138462048
FUME60000000	EBK75304.1	135925962
FUME60000000	ECB16893.1	138666924
FUME60000000	ECV47722.1	142086517
FUME60000000	ECE10885.1	139202160
FUME60000000	ECS93202.1	141720063
FUME60000000	EDG07275.1	143650772
FUME60000000	EBC68464.1	134663254
FUME60000000	ECA59073.1	138581952
FUME60000000	EBW26956.1	137834807
FUME60000000	ECH37927.1	139775885
FUME60000000	EDH82296.1	143953555
FUME60000000	EBV22719.1	137645898
FUME60000000	EDD28407.1	143164754
FUME60000000	EBI96927.1	135646561
FUME60000000	ECF08009.1	139433071
FUME60000000	EDG26504.1	143685014
FUME60000000	EDD26948.1	143162736
FUME60000000	ECM20094.1	140555542
FUME60000000	ECM05101.1	140505752
FUME60000000	EDD26968.1	143162766
FUME60000000		141456684
FUME60000000	EBL01510.1	135964791
FUME60000000	EBD69603.1	134827837
FUME60000000	ECO13761.1	140880922
FUME60000000	EBL37462.1	136020412
FUME60000000	ECH04372.1	139725245
FUME60000000	ECL20944.1	140356155
FUME60000000	EBD31281.1	134770247
[truncated: 998,000+ more rows]
