# Supplementary material for: In silico approach to designing rational metagenomic libraries for functional studies
Source: BMC Bioinformatics. 2017 May 22;18:267. doi: 10.1186/s12859-017-1668-y (PMC5441078; doi:10.1186/s12859-017-1668-y)
Supplement: Supplementary file 5 — Families based on MCL clustering and the corresponding proteins. (ZIP 6428 kb) [file 12859_2017_1668_MOESM5_ESM.zip]

Archive with 3 entries (2 files):
- Additional_File_5_List_of_members_of_mcl_based_families.csv
- __MACOSX/
- __MACOSX/._Additional_File_5_List_of_members_of_mcl_based_families.csv
