# Supplementary material for: In silico approach to designing rational metagenomic libraries for functional studies
Source: BMC Bioinformatics. 2017 May 22;18:267. doi: 10.1186/s12859-017-1668-y (PMC5441078; doi:10.1186/s12859-017-1668-y)
Supplement: Supplementary file 5 — Families based on MCL clustering and the corresponding proteins. (ZIP 6428 kb) [file 12859_2017_1668_MOESM5_ESM.zip › Additional_File_5_List_of_members_of_mcl_based_families.csv]

#Family Identifier: Internal family identifier assigned in this study. Family identifiers > FUMEFAM4129 are assigned to HMM-based families.
#NCBI accession number: NCBI accession number obtained from scaffolds downloaded from GeneBank (ftp.ncbi.nih.gov/genbank/wgs/gbcon[33-108].seq). Left blank where no scaffold was available.
#NCBI gi number: NCBI gi number obtained from NCBI BioProject 13694
Family Identifier	NCBI accession number	NCBI gi number
FUMEFAM000001	EBA70300.1	134332840
FUMEFAM000001	EBB52018.1	134467531
FUMEFAM000001	EBB57723.1	134477225
FUMEFAM000001	EBB58716.1	134478912
FUMEFAM000001	EBE23561.1	134909839
FUMEFAM000001	EBE74253.1	134985592
FUMEFAM000001	EBE84441.1	135000609
FUMEFAM000001	EBE90992.1	135010264
FUMEFAM000001	EBE96210.1	135018005
FUMEFAM000001	EBI82198.1	135622756
FUMEFAM000001	EBJ69056.1	135763160
FUMEFAM000001	EBK23299.1	135849413
FUMEFAM000001	EBK60646.1	135904680
FUMEFAM000001	EBK76148.1	135927198
FUMEFAM000001	EBK81104.1	135934508
FUMEFAM000001	EBK83120.1	135937474
FUMEFAM000001	EBL24311.1	136000169
FUMEFAM000001	EBL53733.1	136044728
FUMEFAM000001	EBL76526.1	136078512
FUMEFAM000001	EBM60928.1	136208364
FUMEFAM000001	EBM70067.1	136221879
FUMEFAM000001	EBM75717.1	136230201
FUMEFAM000001	EBM91231.1	136253204
FUMEFAM000001	EBN33835.1	136315613
FUMEFAM000001	EBN69040.1	136367626
FUMEFAM000001	EBU28110.1	137470878
FUMEFAM000001	EBV12158.1	137625005
FUMEFAM000001	EBV21716.1	137643825
FUMEFAM000001	EBV99433.1	137787369
FUMEFAM000001	EBW11035.1	137807588
FUMEFAM000001	EBW11126.1	137807746
FUMEFAM000001	EBW14966.1	137814290
FUMEFAM000001	EBW34125.1	137847358
FUMEFAM000001	EBW91007.1	137947210
FUMEFAM000001	EBW98918.1	137961337
FUMEFAM000001	EBY71606.1	138271639
FUMEFAM000001	EBZ69502.1	138441115
FUMEFAM000001	ECA79425.1	138610785
FUMEFAM000001	ECB90609.1	138797798
FUMEFAM000001	ECE29694.1	139229361
FUMEFAM000001	ECF73404.1	139535182
FUMEFAM000001	ECF88166.1	139556401
FUMEFAM000001	ECG18282.1	139599937
FUMEFAM000001	ECG28852.1	139615452
FUMEFAM000001	ECG59555.1	139661085
FUMEFAM000001	ECG94872.1	139711818
FUMEFAM000001	ECH68433.1	139819319
FUMEFAM000001	ECI08703.1	139879010
FUMEFAM000001	ECI25558.1	139903491
FUMEFAM000001	ECI56721.1	139947878
FUMEFAM000001	ECI57369.1	139949459
FUMEFAM000001	ECJ39389.1	140078198
FUMEFAM000001	ECJ56350.1	140104156
FUMEFAM000001	ECK13317.1	140189571
FUMEFAM000001	ECK29371.1	140212386
FUMEFAM000001	ECK31322.1	140215110
FUMEFAM000001	ECK52966.1	140247130
FUMEFAM000001	ECK71853.1	140279501
FUMEFAM000001	ECM99243.1	140711752
FUMEFAM000001	ECO73213.1	140967998
FUMEFAM000001	ECT90169.1	141881195
FUMEFAM000001	ECU70672.1	141996240
FUMEFAM000001	ECW91961.1	142277864
FUMEFAM000001	ECX25280.1	142322927
FUMEFAM000001	ECX55572.1	142365752
FUMEFAM000001	ECY45618.1	142489632
FUMEFAM000001	ECY79729.1	142537399
FUMEFAM000001	ECY80637.1	142538636
FUMEFAM000001	EDC09429.1	143001497
FUMEFAM000001	EDD18003.1	143150015
FUMEFAM000001	EDD21462.1	143154875
FUMEFAM000001	EDD31637.1	143169397
FUMEFAM000001	EDD39142.1	143179936
FUMEFAM000001	EDD39609.1	143180583
FUMEFAM000001	EDE69000.1	143387846
FUMEFAM000001	EDE78837.1	143407289
FUMEFAM000001	EDF15806.1	143470422
FUMEFAM000001	EDF20186.1	143477706
FUMEFAM000001	EDF28395.1	143492427
FUMEFAM000001	EDF42673.1	143518743
FUMEFAM000001	EDF48269.1	143530214
FUMEFAM000001	EDF52198.1	143538317
FUMEFAM000001	EDF93822.1	143627365
FUMEFAM000001	EDG04243.1	143645621
FUMEFAM000001	EDG41188.1	143714108
FUMEFAM000001	EDG50914.1	143734284
FUMEFAM000001	EDG55116.1	143742004
FUMEFAM000001	EDG55129.1	143742018
FUMEFAM000001	EDI03069.1	143983785
FUMEFAM000001	EDI94114.1	144110640
FUMEFAM000001	EDJ10015.1	144132453
FUMEFAM000001		141603472
FUMEFAM000002	EBA94729.1	134369665
FUMEFAM000002	EBB34714.1	134437769
FUMEFAM000002	EBB37968.1	134443361
FUMEFAM000002	EBC33855.1	134605117
FUMEFAM000002	EBD12231.1	134738492
FUMEFAM000002	EBD13974.1	134741537
FUMEFAM000002	EBH33959.1	135393762
FUMEFAM000002	EBI40631.1	135556547
FUMEFAM000002	EBJ06138.1	135661455
FUMEFAM000002	EBJ35452.1	135708918
FUMEFAM000002	EBJ65928.1	135758120
FUMEFAM000002	EBL58184.1	136051305
FUMEFAM000002	EBM91273.1	136253266
FUMEFAM000002	EBN17314.1	136291309
FUMEFAM000002	EBP44303.1	136639003
FUMEFAM000002	EBP80468.1	136696528
FUMEFAM000002	EBQ50108.1	136801841
FUMEFAM000002	EBR33971.1	136946499
FUMEFAM000002	EBR69068.1	137008394
FUMEFAM000002	EBS38480.1	137132476
FUMEFAM000002	EBS42244.1	137139269
FUMEFAM000002	EBS70542.1	137189922
FUMEFAM000002	EBS90966.1	137226050
FUMEFAM000002	EBT33171.1	137301561
FUMEFAM000002	EBT54974.1	137340489
FUMEFAM000002	EBT69050.1	137365302
FUMEFAM000002	EBU32473.1	137479182
FUMEFAM000002	EBU54792.1	137522742
FUMEFAM000002	EBV18872.1	137637891
FUMEFAM000002	EBV32864.1	137664694
FUMEFAM000002	EBV34791.1	137668092
FUMEFAM000002	EBV38748.1	137675017
FUMEFAM000002	EBW23288.1	137828526
FUMEFAM000002	EBX36565.1	138031261
FUMEFAM000002	EBY50360.1	138220455
FUMEFAM000002	EBY83318.1	138292546
FUMEFAM000002	EBZ37010.1	138395013
FUMEFAM000002	EBZ67227.1	138437691
FUMEFAM000002	ECA93278.1	138630934
FUMEFAM000002	ECC69891.1	138986930
FUMEFAM000002	ECE34827.1	139244254
FUMEFAM000002	ECF06332.1	139430752
FUMEFAM000002	ECF06679.1	139431236
FUMEFAM000002	ECF15407.1	139446141
FUMEFAM000002	ECF22407.1	139455907
FUMEFAM000002	ECF39920.1	139484275
FUMEFAM000002	ECF44397.1	139492696
FUMEFAM000002	ECF47061.1	139496585
FUMEFAM000002	ECF64586.1	139521752
FUMEFAM000002	ECH17193.1	139744593
FUMEFAM000002	ECH73677.1	139826812
FUMEFAM000002	ECI09736.1	139880534
FUMEFAM000002	ECI48566.1	139936021
FUMEFAM000002	ECJ02347.1	140015983
FUMEFAM000002	ECJ43165.1	140083534
FUMEFAM000002	ECJ96776.1	140166305
FUMEFAM000002	ECK09644.1	140184418
FUMEFAM000002	ECK35496.1	140222234
FUMEFAM000002	ECK42962.1	140233164
FUMEFAM000002	ECK50728.1	140243999
FUMEFAM000002	ECK51627.1	140245249
FUMEFAM000002	ECL58485.1	140411269
FUMEFAM000002	ECM12216.1	140530802
FUMEFAM000002	ECO76103.1	140972167
FUMEFAM000002	ECQ26495.1	141192190
FUMEFAM000002	ECQ41382.1	141214864
FUMEFAM000002	ECT00819.1	141732380
FUMEFAM000002	ECT02118.1	141734472
FUMEFAM000002	ECT77780.1	141863314
FUMEFAM000002	ECU04303.1	141901232
FUMEFAM000002	ECU90621.1	142020912
FUMEFAM000002	ECV72846.1	142118886
FUMEFAM000002	ECW92325.1	142278354
FUMEFAM000002	ECX05454.1	142296323
FUMEFAM000002	ECY29946.1	142468365
FUMEFAM000002	ECZ25499.1	142602637
FUMEFAM000002	ECZ78320.1	142677377
FUMEFAM000002	ECZ79774.1	142679389
FUMEFAM000002	EDA05596.1	142715471
FUMEFAM000002	EDA40321.1	142763549
FUMEFAM000002	EDB22850.1	142878897
FUMEFAM000002	EDB36728.1	142898673
FUMEFAM000002	EDB36731.1	142898676
FUMEFAM000002	EDB38937.1	142901646
FUMEFAM000002	EDB67421.1	142941086
FUMEFAM000002	EDE13686.1	143288636
FUMEFAM000002	EDE81538.1	143412091
FUMEFAM000002	EDF28846.1	143493089
FUMEFAM000002	EDG22116.1	143677625
FUMEFAM000002	EDG41402.1	143714566
FUMEFAM000002	EDG79664.1	143790357
FUMEFAM000002	EDG80397.1	143812411
FUMEFAM000002	EDI35550.1	144029277
FUMEFAM000002	EDI49050.1	144048167
FUMEFAM000002	EDI55338.1	144056662
FUMEFAM000002	EDI62437.1	144066238
FUMEFAM000002	EDI66812.1	144072252
FUMEFAM000002		141576032
FUMEFAM000002		141576031
FUMEFAM000002		141433842
FUMEFAM000003	EBB01103.1	134378960
FUMEFAM000003	EBC03791.1	134554872
FUMEFAM000003	EBC33976.1	134605319
FUMEFAM000003	EBC45298.1	134623860
FUMEFAM000003	EBD07770.1	134730656
FUMEFAM000003	EBE31877.1	134922362
FUMEFAM000003	EBE48611.1	134947458
FUMEFAM000003	EBE78975.1	134992542
FUMEFAM000003	EBE86359.1	135003447
FUMEFAM000003	EBH18097.1	135370196
FUMEFAM000003	EBH77874.1	135459245
FUMEFAM000003	EBH86641.1	135472319
FUMEFAM000003	EBI60473.1	135587701
FUMEFAM000003	EBJ01345.1	135653713
FUMEFAM000003	EBJ79708.1	135780236
FUMEFAM000003	EBL39152.1	136022943
FUMEFAM000003	EBL43569.1	136029584
FUMEFAM000003	EBL56954.1	136049498
FUMEFAM000003	EBL85502.1	136091706
FUMEFAM000003	EBM51472.1	136194278
FUMEFAM000003	EBM67143.1	136217597
FUMEFAM000003	EBN27083.1	136305635
FUMEFAM000003	EBN74499.1	136375571
FUMEFAM000003	EBN85181.1	136391020
FUMEFAM000003	EBN87929.1	136394978
FUMEFAM000003	EBO59686.1	136505017
FUMEFAM000003	EBO80889.1	136538204
FUMEFAM000003	EBO90949.1	136553908
FUMEFAM000003	EBP13314.1	136588993
FUMEFAM000003	EBP17251.1	136595148
FUMEFAM000003	EBS50973.1	137154911
FUMEFAM000003	EBT37440.1	137309089
FUMEFAM000003	EBU12349.1	137442069
FUMEFAM000003	EBV16357.1	137632914
FUMEFAM000003	EBW11360.1	137808140
FUMEFAM000003	EBW37313.1	137852898
FUMEFAM000003	EBW69946.1	137909829
FUMEFAM000003	EBW74989.1	137918775
FUMEFAM000003	EBW88459.1	137942705
FUMEFAM000003	EBW88508.1	137942783
FUMEFAM000003	EBW88907.1	137943494
FUMEFAM000003	EBX67476.1	138087634
FUMEFAM000003	EBY18405.1	138172320
FUMEFAM000003	ECA98089.1	138639814
FUMEFAM000003	ECB25430.1	138678754
FUMEFAM000003	ECD00891.1	139042072
FUMEFAM000003	ECD09418.1	139054399
FUMEFAM000003	ECE48680.1	139305341
FUMEFAM000003	ECE94750.1	139413919
FUMEFAM000003	ECF72121.1	139533325
FUMEFAM000003	ECG07041.1	139583965
FUMEFAM000003	ECG46606.1	139643007
FUMEFAM000003	ECG67561.1	139672695
FUMEFAM000003	ECI01504.1	139866806
FUMEFAM000003	ECI02895.1	139868732
FUMEFAM000003	ECK61361.1	140259628
FUMEFAM000003	ECM04630.1	140504091
FUMEFAM000003	ECM42510.1	140628282
FUMEFAM000003	ECM42512.1	140628284
FUMEFAM000003	ECM74819.1	140676514
FUMEFAM000003	ECO14200.1	140881539
FUMEFAM000003	ECP60392.1	141097078
FUMEFAM000003	ECP87582.1	141135534
FUMEFAM000003	ECP99360.1	141152930
FUMEFAM000003	ECQ14671.1	141174502
FUMEFAM000003	ECQ53154.1	141231467
FUMEFAM000003	ECT20950.1	141772116
FUMEFAM000003	ECU52173.1	141969899
FUMEFAM000003	ECU85866.1	142015931
FUMEFAM000003	ECU98173.1	142028943
FUMEFAM000003	ECV16737.1	142049294
FUMEFAM000003	ECV18333.1	142051241
FUMEFAM000003	ECV18565.1	142051538
FUMEFAM000003	ECV36180.1	142072482
FUMEFAM000003	ECV52294.1	142092043
FUMEFAM000003	ECV66865.1	142110694
FUMEFAM000003	ECV77785.1	142125707
FUMEFAM000003	ECW74505.1	142254132
FUMEFAM000003	ECW95460.1	142282659
FUMEFAM000003	ECX08209.1	142300091
FUMEFAM000003	ECX20255.1	142316055
FUMEFAM000003	ECX30475.1	142329934
FUMEFAM000003	ECX63494.1	142377824
FUMEFAM000003	ECX67860.1	142384260
FUMEFAM000003	ECX77110.1	142397322
FUMEFAM000003	ECX87009.1	142410606
FUMEFAM000003	ECX98237.1	142425375
FUMEFAM000003	ECY96257.1	142560675
FUMEFAM000003	ECZ30767.1	142610108
FUMEFAM000003	ECZ59037.1	142650233
FUMEFAM000003	EDB03248.1	142847709
FUMEFAM000003	EDB58472.1	142928538
FUMEFAM000003	EDB66419.1	142939691
FUMEFAM000003	EDB80121.1	142958941
FUMEFAM000003	EDB85088.1	142966132
FUMEFAM000003	EDC26560.1	143025151
FUMEFAM000003	EDC27737.1	143026744
FUMEFAM000003	EDC29218.1	143028762
FUMEFAM000003	EDC65107.1	143077681
FUMEFAM000003	EDC84396.1	143104216
FUMEFAM000003	EDD58672.1	143206630
FUMEFAM000003	EDD65805.1	143216404
FUMEFAM000003	EDD88269.1	143248452
FUMEFAM000003	EDD94869.1	143257684
FUMEFAM000003	EDE73316.1	143396064
FUMEFAM000003	EDE74334.1	143398136
FUMEFAM000003	EDE95353.1	143437632
FUMEFAM000003	EDF13398.1	143466455
FUMEFAM000003	EDF57530.1	143548635
FUMEFAM000003	EDF76090.1	143592393
FUMEFAM000003	EDF88184.1	143616464
FUMEFAM000003	EDF89982.1	143620180
FUMEFAM000003	EDF92022.1	143623911
FUMEFAM000003	EDF99107.1	143636773
FUMEFAM000003	EDG24443.1	143681380
FUMEFAM000003	EDG46992.1	143726051
FUMEFAM000003	EDG59179.1	143749202
FUMEFAM000003	EDG66759.1	143764259
FUMEFAM000003	EDG66915.1	143764593
FUMEFAM000003	EDG87258.1	143821808
FUMEFAM000003	EDH07146.1	143849389
FUMEFAM000003	EDH39848.1	143894265
FUMEFAM000003	EDH55747.1	143917007
FUMEFAM000003	EDH74369.1	143942290
FUMEFAM000003	EDI57311.1	144059357
FUMEFAM000003	EDI88550.1	144102921
FUMEFAM000003	EDI94413.1	144111063
FUMEFAM000003	EDJ71725.1	144216994
FUMEFAM000004	EBC77979.1	134679555
FUMEFAM000004	EBE23560.1	134909838
FUMEFAM000004	EBE47284.1	134945480
FUMEFAM000004	EBF90020.1	135163582
FUMEFAM000004	EBF97123.1	135174647
FUMEFAM000004	EBG78219.1	135310857
FUMEFAM000004	EBG91732.1	135330868
FUMEFAM000004	EBG92751.1	135332379
FUMEFAM000004	EBL97797.1	136109740
FUMEFAM000004	EBO15336.1	136436518
FUMEFAM000004	EBO15652.1	136437003
FUMEFAM000004	EBP53907.1	136655240
FUMEFAM000004	EBP55203.1	136657439
FUMEFAM000004	EBQ11574.1	136744018
FUMEFAM000004	EBR13203.1	136901374
FUMEFAM000004	EBS12191.1	137085238
FUMEFAM000004	EBW22949.1	137827939
FUMEFAM000004	EBY10119.1	138160411
FUMEFAM000004	EBY41491.1	138207589
FUMEFAM000004	EBZ41637.1	138401641
FUMEFAM000004	ECA70432.1	138598188
FUMEFAM000004	ECA90826.1	138627410
FUMEFAM000004	ECD29069.1	139082508
FUMEFAM000004	ECF04573.1	139428228
FUMEFAM000004	ECF68986.1	139528896
FUMEFAM000004	ECF91992.1	139561882
FUMEFAM000004	ECH34933.1	139771631
FUMEFAM000004	ECI72028.1	139970238
FUMEFAM000004	ECI77294.1	139977651
FUMEFAM000004	ECK21757.1	140201815
FUMEFAM000004	ECL34653.1	140375775
FUMEFAM000004	ECL35844.1	140377425
FUMEFAM000004	ECL70410.1	140431201
FUMEFAM000004	ECM07562.1	140513531
FUMEFAM000004	ECM41056.1	140623119
FUMEFAM000004	ECN62140.1	140803492
FUMEFAM000004	ECO56943.1	140944757
FUMEFAM000004	ECT09481.1	141749539
FUMEFAM000004	ECT44056.1	141815389
FUMEFAM000004	ECU03257.1	141899776
FUMEFAM000004	ECU36517.1	141947409
FUMEFAM000004	ECU70821.1	141996459
FUMEFAM000004	ECU71664.1	141997722
FUMEFAM000004	ECV24383.1	142058840
FUMEFAM000004	ECX59310.1	142371547
FUMEFAM000004	ECY20671.1	142455793
FUMEFAM000004	ECY55471.1	142504038
FUMEFAM000004	ECZ08800.1	142578621
FUMEFAM000004	EDA14313.1	142727673
FUMEFAM000004	EDG32559.1	143695430
FUMEFAM000004	EDH22194.1	143869945
FUMEFAM000004	EDI39653.1	144035110
FUMEFAM000005	EBC52486.1	134636016
FUMEFAM000005	EBE00479.1	134875076
FUMEFAM000005	EBE23280.1	134909419
FUMEFAM000005	EBG37349.1	135241289
FUMEFAM000005	EBG51462.1	135265268
FUMEFAM000005	EBH73490.1	135452674
FUMEFAM000005	EBL38842.1	136022473
FUMEFAM000005	EBN07891.1	136277345
FUMEFAM000005	EBR61389.1	136994959
FUMEFAM000005	EBR95255.1	137054914
FUMEFAM000005	EBR96544.1	137057194
FUMEFAM000005	EBS03822.1	137070151
FUMEFAM000005	EBS49229.1	137151778
FUMEFAM000005	EBT14155.1	137267383
FUMEFAM000005	EBU00178.1	137420477
FUMEFAM000005	EBZ27606.1	138381078
FUMEFAM000005	ECD43559.1	139103242
FUMEFAM000005	ECE66384.1	139372107
FUMEFAM000005	ECF22394.1	139455889
FUMEFAM000005	ECG39357.1	139632461
FUMEFAM000005	ECH22294.1	139753245
FUMEFAM000005	ECH91073.1	139851459
FUMEFAM000005	ECI76809.1	139976969
FUMEFAM000005	ECQ37747.1	141209646
FUMEFAM000005	ECQ44343.1	141219164
FUMEFAM000005	ECQ83394.1	141274710
FUMEFAM000005	ECR28806.1	141361020
FUMEFAM000005	ECR70380.1	141420405
FUMEFAM000005	ECT49583.1	141823329
FUMEFAM000005	ECU42410.1	141955566
FUMEFAM000005	ECU87877.1	142018032
FUMEFAM000005	ECY29897.1	142468301
FUMEFAM000005	ECY63868.1	142515580
FUMEFAM000005	ECY79425.1	142536980
FUMEFAM000005	ECZ15721.1	142588606
FUMEFAM000005	ECZ22226.1	142597940
FUMEFAM000005	ECZ22481.1	142598282
FUMEFAM000005	ECZ36788.1	142618706
FUMEFAM000005	EDA56999.1	142786008
FUMEFAM000005	EDB22295.1	142878151
FUMEFAM000005	EDB46907.1	142912460
FUMEFAM000005	EDB89339.1	142972388
FUMEFAM000005	EDE89044.1	143426324
FUMEFAM000005	EDF58030.1	143549528
FUMEFAM000005	EDF83587.1	143607019
FUMEFAM000005	EDG06589.1	143649671
FUMEFAM000005	EDG68456.1	143767784
FUMEFAM000005		141517075
FUMEFAM000005		141617739
FUMEFAM000005		141677685
FUMEFAM000006	EBA59193.1	134315833
FUMEFAM000006	EBA93567.1	134367929
FUMEFAM000006	EBA97813.1	134374159
FUMEFAM000006	EBB04395.1	134384067
FUMEFAM000006	EBB05684.1	134385995
FUMEFAM000006	EBB64718.1	134488823
FUMEFAM000006	EBC12741.1	134569581
FUMEFAM000006	EBC39396.1	134614166
FUMEFAM000006	EBC49186.1	134630466
FUMEFAM000006	EBC51763.1	134634812
FUMEFAM000006	EBC84548.1	134690698
FUMEFAM000006	EBD86619.1	134854363
FUMEFAM000006	EBE22323.1	134907973
FUMEFAM000006	EBE44619.1	134941472
FUMEFAM000006	EBE66260.1	134973826
FUMEFAM000006	EBF16315.1	135048483
FUMEFAM000006	EBF98790.1	135177216
FUMEFAM000006	EBF98818.1	135177263
FUMEFAM000006	EBF99381.1	135178134
FUMEFAM000006	EBG30430.1	135229546
FUMEFAM000006	EBH33630.1	135393274
FUMEFAM000006	EBH48423.1	135415259
FUMEFAM000006	EBH69782.1	135447132
FUMEFAM000006	EBH87053.1	135472935
FUMEFAM000006	EBJ54325.1	135739394
FUMEFAM000006	EBJ89125.1	135795121
FUMEFAM000006	EBK65611.1	135911857
FUMEFAM000006	EBK82813.1	135937034
FUMEFAM000006	EBL20615.1	135993902
FUMEFAM000006	EBL28073.1	136006556
FUMEFAM000006	EBL33356.1	136014415
FUMEFAM000006	EBL40404.1	136024826
FUMEFAM000006	EBL45791.1	136032893
FUMEFAM000006	EBL50127.1	136039341
FUMEFAM000006	EBL76955.1	136079134
FUMEFAM000006	EBL76990.1	136079187
FUMEFAM000006	EBM53055.1	136196624
FUMEFAM000006	EBM65196.1	136214704
FUMEFAM000006	EBM71424.1	136223861
FUMEFAM000006	EBM87148.1	136247116
FUMEFAM000006	EBN01024.1	136267418
FUMEFAM000006	EBN14544.1	136287225
FUMEFAM000006	EBN14564.1	136287255
FUMEFAM000006	EBN17040.1	136290904
FUMEFAM000006	EBN24865.1	136302384
FUMEFAM000006	EBN34536.1	136316672
FUMEFAM000006	EBN49374.1	136338730
FUMEFAM000006	EBN78453.1	136381291
FUMEFAM000006	EBP23376.1	136604721
FUMEFAM000006	EBQ20989.1	136758434
FUMEFAM000006	EBQ27520.1	136767883
FUMEFAM000006	EBQ31845.1	136774403
FUMEFAM000006	EBQ31996.1	136774627
FUMEFAM000006	EBQ44749.1	136793781
FUMEFAM000006	EBQ48248.1	136799025
FUMEFAM000006	EBQ50236.1	136802037
FUMEFAM000006	EBQ58749.1	136814888
FUMEFAM000006	EBQ81606.1	136849176
FUMEFAM000006	EBR02883.1	136882293
FUMEFAM000006	EBR76374.1	137021512
FUMEFAM000006	EBS56649.1	137164994
FUMEFAM000006	EBS69913.1	137188800
FUMEFAM000006	EBS77761.1	137202942
FUMEFAM000006	EBS78943.1	137204982
FUMEFAM000006	EBS84650.1	137214963
FUMEFAM000006	EBT37608.1	137309385
FUMEFAM000006	EBV56913.1	137707411
FUMEFAM000006	EBV65397.1	137722986
FUMEFAM000006	EBW18314.1	137820012
FUMEFAM000006	EBW23119.1	137828233
FUMEFAM000006	EBW37249.1	137852783
FUMEFAM000006	EBW60083.1	137892641
FUMEFAM000006	EBX21207.1	138001360
FUMEFAM000006	EBY95680.1	138320765
FUMEFAM000006	EBY98395.1	138325544
FUMEFAM000006	EBZ81646.1	138458805
FUMEFAM000006	EBZ91372.1	138472424
FUMEFAM000006	ECA01460.1	138497138
FUMEFAM000006	ECA72265.1	138600713
FUMEFAM000006	ECB22500.1	138674697
FUMEFAM000006	ECB22502.1	138674699
FUMEFAM000006	ECB22519.1	138674725
FUMEFAM000006	ECB54928.1	138721291
FUMEFAM000006	ECC33088.1	138893512
FUMEFAM000006	ECC82676.1	139016332
FUMEFAM000006	ECC85479.1	139020380
FUMEFAM000006	ECC97215.1	139036984
FUMEFAM000006	ECD15357.1	139062703
FUMEFAM000006	ECD34889.1	139090915
FUMEFAM000006	ECD42278.1	139101378
FUMEFAM000006	ECD92157.1	139175037
FUMEFAM000006	ECE03114.1	139190663
FUMEFAM000006	ECE10021.1	139200771
FUMEFAM000006	ECE22316.1	139218476
FUMEFAM000006	ECF16336.1	139447431
FUMEFAM000006	ECF20578.1	139453353
FUMEFAM000006	ECF25221.1	139459871
FUMEFAM000006	ECG12621.1	139591767
FUMEFAM000006	ECG18766.1	139600655
FUMEFAM000006	ECG23946.1	139608254
FUMEFAM000006	ECG34440.1	139625301
FUMEFAM000006	ECG39853.1	139633170
FUMEFAM000006	ECG94299.1	139711028
FUMEFAM000006	ECH22973.1	139754244
FUMEFAM000006	ECH24886.1	139757040
FUMEFAM000006	ECH59384.1	139806252
FUMEFAM000006	ECH82235.1	139839052
FUMEFAM000006	ECI02770.1	139868558
FUMEFAM000006	ECI30905.1	139910864
FUMEFAM000006	ECI47846.1	139935015
FUMEFAM000006	ECI61718.1	139955497
FUMEFAM000006	ECI62165.1	139956141
FUMEFAM000006	ECI75884.1	139975667
FUMEFAM000006	ECI82213.1	139984801
FUMEFAM000006	ECI84361.1	139988018
FUMEFAM000006	ECI88302.1	139993655
FUMEFAM000006	ECJ48721.1	140093163
FUMEFAM000006	ECJ48722.1	140093164
FUMEFAM000006	ECJ56858.1	140104983
FUMEFAM000006	ECK49414.1	140242138
FUMEFAM000006	ECK87848.1	140308614
FUMEFAM000006	ECL21208.1	140356612
FUMEFAM000006	ECL36883.1	140378893
FUMEFAM000006	ECM13643.1	140533609
FUMEFAM000006	ECM34458.1	140599983
FUMEFAM000006	ECM83339.1	140688834
FUMEFAM000006	ECM84017.1	140689783
FUMEFAM000006	ECM84018.1	140689784
FUMEFAM000006	ECM87661.1	140694939
FUMEFAM000006	ECN37399.1	140768267
FUMEFAM000006	ECN80406.1	140829447
FUMEFAM000006	ECN88755.1	140841906
FUMEFAM000006	ECO57578.1	140945640
FUMEFAM000006	ECO72555.1	140966913
FUMEFAM000006	ECO75136.1	140970794
FUMEFAM000006	ECO95105.1	140999098
FUMEFAM000006	ECO95596.1	140999808
FUMEFAM000006	ECO96848.1	141001557
FUMEFAM000006	ECP38065.1	141063811
FUMEFAM000006	ECP93862.1	141144883
FUMEFAM000006	ECQ04726.1	141160413
FUMEFAM000006	ECQ07649.1	141164481
FUMEFAM000006	ECQ20360.1	141182836
FUMEFAM000006	ECQ32077.1	141201502
FUMEFAM000006	ECQ91741.1	141294869
FUMEFAM000006	ECQ92442.1	141296996
FUMEFAM000006	ECR24615.1	141354935
FUMEFAM000006	ECT25728.1	141781094
FUMEFAM000006	ECU25052.1	141930880
FUMEFAM000006	ECU45553.1	141960314
FUMEFAM000006	ECU79829.1	142009601
FUMEFAM000006	ECV47519.1	142086266
FUMEFAM000006	ECW88711.1	142273428
FUMEFAM000006	ECX26106.1	142324053
FUMEFAM000006	ECX30738.1	142330296
FUMEFAM000006	ECX48894.1	142355968
FUMEFAM000006	ECX58954.1	142371004
FUMEFAM000006	ECX69665.1	142387016
FUMEFAM000006	ECX74009.1	142393091
FUMEFAM000006	ECX89227.1	142413577
FUMEFAM000006	ECY26846.1	142464236
FUMEFAM000006	ECY38354.1	142479536
FUMEFAM000006	ECZ82780.1	142683616
FUMEFAM000006	EDA04727.1	142714249
FUMEFAM000006	EDA98885.1	142841768
FUMEFAM000006	EDB05660.1	142855035
FUMEFAM000006	EDB24371.1	142880979
FUMEFAM000006	EDB34291.1	142895351
FUMEFAM000006	EDB53092.1	142921013
FUMEFAM000006	EDB53440.1	142921522
FUMEFAM000006	EDB95525.1	142981103
FUMEFAM000006	EDC36850.1	143039121
FUMEFAM000006	EDC84040.1	143103727
FUMEFAM000006	EDD30149.1	143167266
FUMEFAM000006	EDD30506.1	143167776
FUMEFAM000006	EDD31808.1	143169629
FUMEFAM000006	EDD33220.1	143171575
FUMEFAM000006	EDD35522.1	143174818
FUMEFAM000006	EDD35933.1	143175422
FUMEFAM000006	EDD35987.1	143175501
FUMEFAM000006	EDD38393.1	143178918
FUMEFAM000006	EDD38554.1	143179135
FUMEFAM000006	EDD49407.1	143193993
FUMEFAM000006	EDD61887.1	143211047
FUMEFAM000006	EDD86784.1	143246322
FUMEFAM000006	EDE93407.1	143434285
FUMEFAM000006	EDE98339.1	143442734
FUMEFAM000006	EDF01623.1	143448316
FUMEFAM000006	EDF18105.1	143474207
FUMEFAM000006	EDF20472.1	143478250
FUMEFAM000006	EDF26864.1	143490198
FUMEFAM000006	EDF29910.1	143494792
FUMEFAM000006	EDF37853.1	143510133
FUMEFAM000006	EDF55213.1	143544027
FUMEFAM000006	EDF93510.1	143626775
FUMEFAM000006	EDG12140.1	143659133
FUMEFAM000006	EDG13061.1	143661041
FUMEFAM000006	EDG24116.1	143680730
FUMEFAM000006	EDG61430.1	143754046
FUMEFAM000006	EDH65441.1	143930113
FUMEFAM000006	EDH99532.1	143978458
FUMEFAM000006	EDI20426.1	144007638
FUMEFAM000006	EDI36694.1	144030898
FUMEFAM000006	EDI56342.1	144058039
FUMEFAM000006	EDI68790.1	144075021
FUMEFAM000006	EDI74773.1	144083342
FUMEFAM000006	EDI97142.1	144114879
FUMEFAM000006		141446203
FUMEFAM000006		141434835
FUMEFAM000006		141665749
FUMEFAM000006		141685670
FUMEFAM000007	EBG79921.1	135313354
FUMEFAM000007	EBH11303.1	135360064
FUMEFAM000007	EBH12322.1	135361579
FUMEFAM000007	EBH71598.1	135449848
FUMEFAM000007	EBI10218.1	135508964
FUMEFAM000007	EBJ20201.1	135684259
FUMEFAM000007	EBM16054.1	136138555
FUMEFAM000007	EBN18033.1	136292354
FUMEFAM000007	EBN39283.1	136323815
FUMEFAM000007	EBN76578.1	136378591
FUMEFAM000007	EBO05610.1	136421429
FUMEFAM000007	EBO05612.1	136421431
FUMEFAM000007	EBO07869.1	136424959
FUMEFAM000007	EBO30738.1	136460292
FUMEFAM000007	EBO56236.1	136499701
FUMEFAM000007	EBO58970.1	136503925
FUMEFAM000007	EBO76858.1	136531856
FUMEFAM000007	EBP00503.1	136568879
FUMEFAM000007	EBP01165.1	136569910
FUMEFAM000007	EBP10732.1	136584929
FUMEFAM000007	EBP21465.1	136601749
FUMEFAM000007	EBP22654.1	136603599
FUMEFAM000007	EBP58895.1	136663428
FUMEFAM000007	EBP73407.1	136685726
FUMEFAM000007	EBQ64673.1	136823770
FUMEFAM000007	EBR67062.1	137004893
FUMEFAM000007	EBX62297.1	138078619
FUMEFAM000007	EBY58299.1	138252509
FUMEFAM000007	EBZ92604.1	138474961
FUMEFAM000007	ECA76903.1	138607216
FUMEFAM000007	ECB70632.1	138743503
FUMEFAM000007	ECD07960.1	139052352
FUMEFAM000007	ECE25983.1	139223573
FUMEFAM000007	ECE44378.1	139282743
FUMEFAM000007	ECF35880.1	139478007
FUMEFAM000007	ECF91669.1	139561319
FUMEFAM000007	ECG01150.1	139575333
FUMEFAM000007	ECG20272.1	139602933
FUMEFAM000007	ECG20528.1	139603321
FUMEFAM000007	ECG24580.1	139609156
FUMEFAM000007	ECG28333.1	139614538
FUMEFAM000007	ECG71988.1	139678937
FUMEFAM000007	ECG77280.1	139686321
FUMEFAM000007	ECH49201.1	139791611
FUMEFAM000007	ECH49202.1	139791612
FUMEFAM000007	ECH67937.1	139818482
FUMEFAM000007	ECI03235.1	139869200
FUMEFAM000007	ECI74452.1	139973662
FUMEFAM000007	ECI82990.1	139985972
FUMEFAM000007	ECJ78223.1	140136282
FUMEFAM000007	ECK20057.1	140199357
FUMEFAM000007	ECK42251.1	140232127
FUMEFAM000007	ECM34419.1	140599848
FUMEFAM000007	ECM34766.1	140601066
FUMEFAM000007	ECM36571.1	140608210
FUMEFAM000007	ECN13865.1	140732538
FUMEFAM000007	ECN24967.1	140748597
FUMEFAM000007	ECP34716.1	141058163
FUMEFAM000007	ECQ24733.1	141188918
FUMEFAM000007	ECQ87848.1	141284751
FUMEFAM000007	ECT30195.1	141789576
FUMEFAM000007	ECT35256.1	141800183
FUMEFAM000007	ECT95331.1	141888687
FUMEFAM000007	ECT99944.1	141895152
FUMEFAM000007	ECU11919.1	141912250
FUMEFAM000007	ECU64992.1	141988050
FUMEFAM000007	ECW55111.1	142227947
FUMEFAM000007	ECW74711.1	142254406
FUMEFAM000007	ECX27704.1	142326191
FUMEFAM000007	EDB71646.1	142947011
FUMEFAM000007	EDD05084.1	143132389
FUMEFAM000007	EDI59073.1	144061700
FUMEFAM000007	EDI76464.1	144085732
FUMEFAM000007	EDJ73501.1	144219468
FUMEFAM000007		141678709
FUMEFAM000007		141469366
FUMEFAM000008	EBA97718.1	134374023
FUMEFAM000008	EBB32753.1	134434370
FUMEFAM000008	EBC09603.1	134564452
FUMEFAM000008	EBC28874.1	134596673
FUMEFAM000008	EBC47774.1	134628068
FUMEFAM000008	EBC60581.1	134649608
FUMEFAM000008	EBC80906.1	134684428
FUMEFAM000008	EBD44498.1	134789263
FUMEFAM000008	EBD58196.1	134809885
FUMEFAM000008	EBE00100.1	134874504
FUMEFAM000008	EBG11913.1	135198036
FUMEFAM000008	EBH19787.1	135372726
FUMEFAM000008	EBH94160.1	135483977
FUMEFAM000008	EBI17860.1	135520848
FUMEFAM000008	EBI44802.1	135562996
FUMEFAM000008	EBJ03521.1	135657225
FUMEFAM000008	EBJ79656.1	135780152
FUMEFAM000008	EBM13652.1	136133193
FUMEFAM000008	EBM34789.1	136168936
FUMEFAM000008	EBN55228.1	136347315
FUMEFAM000008	EBO79699.1	136536316
FUMEFAM000008	EBO93738.1	136558263
FUMEFAM000008	EBQ12135.1	136744865
FUMEFAM000008	EBQ43046.1	136791243
FUMEFAM000008	EBU70957.1	137552175
FUMEFAM000008	EBU93186.1	137591583
FUMEFAM000008	EBW72879.1	137914957
FUMEFAM000008	ECA90450.1	138626895
FUMEFAM000008	ECB26300.1	138680004
FUMEFAM000008	ECB49881.1	138713963
FUMEFAM000008	ECB94557.1	138806719
FUMEFAM000008	ECD49153.1	139111470
FUMEFAM000008	ECE26853.1	139224788
FUMEFAM000008	ECF18137.1	139449917
FUMEFAM000008	ECH12499.1	139737208
FUMEFAM000008	ECH35696.1	139772740
FUMEFAM000008	ECH44801.1	139785422
FUMEFAM000008	ECH97667.1	139861206
FUMEFAM000008	ECI42739.1	139927798
FUMEFAM000008	ECJ97559.1	140167435
FUMEFAM000008	ECL51960.1	140400702
FUMEFAM000008	ECM30036.1	140585893
FUMEFAM000008	ECN21831.1	140743937
FUMEFAM000008	ECP18954.1	141035637
FUMEFAM000008	ECQ05484.1	141161465
FUMEFAM000008	ECR11559.1	141334091
FUMEFAM000008	ECR50136.1	141391487
FUMEFAM000008	ECS98687.1	141728956
FUMEFAM000008	ECT29014.1	141787311
FUMEFAM000008	ECW78715.1	142259837
FUMEFAM000008	ECW87037.1	142271158
FUMEFAM000008	ECX98360.1	142425534
FUMEFAM000008	EDB46828.1	142912350
FUMEFAM000008	EDB97648.1	142984087
FUMEFAM000008	EDC15202.1	143009344
FUMEFAM000008	EDE57087.1	143363708
FUMEFAM000008	EDF11943.1	143464093
FUMEFAM000008	EDG23748.1	143680063
FUMEFAM000008	EDG23749.1	143680064
FUMEFAM000008	EDG45549.1	143723618
FUMEFAM000008	EDG52870.1	143738321
FUMEFAM000008	EDG99694.1	143838991
FUMEFAM000008	EDH03960.1	143844917
FUMEFAM000008	EDH23911.1	143872293
FUMEFAM000008	EDH51870.1	143911424
FUMEFAM000008	EDH52741.1	143912729
FUMEFAM000008	EDJ64758.1	144207375
FUMEFAM000009	EBA96144.1	134371729
FUMEFAM000009	EBB81291.1	134517131
FUMEFAM000009	EBD18331.1	134749175
FUMEFAM000009	EBD39630.1	134782270
FUMEFAM000009	EBD39631.1	134782271
FUMEFAM000009	EBE93265.1	135013641
FUMEFAM000009	EBF46100.1	135095171
FUMEFAM000009	EBH15236.1	135365928
FUMEFAM000009	EBH81821.1	135465145
FUMEFAM000009	EBK32319.1	135863729
FUMEFAM000009	EBK42667.1	135878960
FUMEFAM000009	EBM61375.1	136209038
FUMEFAM000009	EBN51201.1	136341422
FUMEFAM000009	EBO14214.1	136434771
FUMEFAM000009	EBO20930.1	136445142
FUMEFAM000009	EBO92202.1	136555853
FUMEFAM000009	EBQ35683.1	136780199
FUMEFAM000009	EBQ84712.1	136853770
FUMEFAM000009	EBQ88344.1	136859205
FUMEFAM000009	EBR90570.1	137046735
FUMEFAM000009	EBV11095.1	137623166
FUMEFAM000009	EBX20274.1	137999557
FUMEFAM000009	EBY79007.1	138283915
FUMEFAM000009	EBY97315.1	138323014
FUMEFAM000009	ECA38749.1	138552446
FUMEFAM000009	ECA38750.1	138552447
FUMEFAM000009	ECA77336.1	138607820
FUMEFAM000009	ECA89414.1	138625417
FUMEFAM000009	ECB85925.1	138787100
FUMEFAM000009	ECC11420.1	138841734
FUMEFAM000009	ECC50520.1	138938829
FUMEFAM000009	ECF01325.1	139423051
FUMEFAM000009	ECF28061.1	139463941
FUMEFAM000009	ECF71400.1	139532328
FUMEFAM000009	ECG74506.1	139682457
FUMEFAM000009	ECG78904.1	139688583
FUMEFAM000009	ECH12810.1	139737653
FUMEFAM000009	ECI87443.1	139992410
FUMEFAM000009	ECJ03728.1	140018047
FUMEFAM000009	ECJ13268.1	140032361
FUMEFAM000009	ECJ22795.1	140047722
FUMEFAM000009	ECJ95058.1	140163782
FUMEFAM000009	ECK83797.1	140302742
FUMEFAM000009	ECK99009.1	140324168
FUMEFAM000009	ECL73370.1	140435515
FUMEFAM000009	ECM15069.1	140537921
FUMEFAM000009	ECM43921.1	140630227
FUMEFAM000009	ECM71963.1	140672569
FUMEFAM000009	ECM94188.1	140704001
FUMEFAM000009	ECO62095.1	140952022
FUMEFAM000009	ECO79213.1	140976565
FUMEFAM000009	ECO82079.1	140980809
FUMEFAM000009	ECO84176.1	140983831
FUMEFAM000009	ECQ40370.1	141213412
FUMEFAM000009	ECR62071.1	141408210
FUMEFAM000009	ECR62778.1	141409182
FUMEFAM000009	ECU02904.1	141899285
FUMEFAM000009	ECU32115.1	141941165
FUMEFAM000009	ECY72898.1	142528014
FUMEFAM000009	EDA15338.1	142729096
FUMEFAM000009	EDB86875.1	142968771
FUMEFAM000010	EBB19880.1	134412226
FUMEFAM000010	EBB50124.1	134464250
FUMEFAM000010	EBB87428.1	134527418
FUMEFAM000010	EBD24786.1	134760876
FUMEFAM000010	EBE62072.1	134967621
FUMEFAM000010	EBE93251.1	135013622
FUMEFAM000010	EBF02245.1	135026946
FUMEFAM000010	EBI63776.1	135593039
FUMEFAM000010	EBI66965.1	135598195
FUMEFAM000010	EBK38524.1	135873064
FUMEFAM000010	EBL03352.1	135967528
FUMEFAM000010	EBL04862.1	135969789
FUMEFAM000010	EBL13360.1	135982338
FUMEFAM000010	EBL16969.1	135987653
FUMEFAM000010	EBL25748.1	136002636
FUMEFAM000010	EBL76433.1	136078379
FUMEFAM000010	EBM70149.1	136222003
FUMEFAM000010	EBM71904.1	136224573
FUMEFAM000010	EBM81491.1	136238740
FUMEFAM000010	EBM84688.1	136243485
FUMEFAM000010	EBN02465.1	136269480
FUMEFAM000010	EBN38020.1	136321923
FUMEFAM000010	EBR15008.1	136906372
FUMEFAM000010	EBR20204.1	136922056
FUMEFAM000010	EBR26375.1	136933028
FUMEFAM000010	EBR56574.1	136986376
FUMEFAM000010	EBT08247.1	137256916
FUMEFAM000010	EBT23164.1	137283426
FUMEFAM000010	EBT48242.1	137328461
FUMEFAM000010	EBV19563.1	137639341
FUMEFAM000010	EBW42771.1	137862410
FUMEFAM000010	EBW54190.1	137882339
FUMEFAM000010	EBW57634.1	137888345
FUMEFAM000010	EBW85540.1	137937548
FUMEFAM000010	EBW91526.1	137948143
FUMEFAM000010	EBY42333.1	138208832
FUMEFAM000010	EBY47394.1	138216170
FUMEFAM000010	EBY78878.1	138283557
FUMEFAM000010	EBY83089.1	138292210
FUMEFAM000010	EBZ84294.1	138462443
FUMEFAM000010	ECA14542.1	138517958
FUMEFAM000010	ECA70865.1	138598785
FUMEFAM000010	ECB22046.1	138674083
FUMEFAM000010	ECB47613.1	138710823
FUMEFAM000010	ECB56736.1	138723908
FUMEFAM000010	ECC14060.1	138847312
FUMEFAM000010	ECC44521.1	138924767
FUMEFAM000010	ECD22464.1	139073147
FUMEFAM000010	ECD35084.1	139091182
FUMEFAM000010	ECD62572.1	139132701
FUMEFAM000010	ECD80548.1	139158782
FUMEFAM000010	ECE29604.1	139229236
FUMEFAM000010	ECE31613.1	139234377
FUMEFAM000010	ECE75243.1	139384791
FUMEFAM000010	ECF42140.1	139488628
FUMEFAM000010	ECF47474.1	139497196
FUMEFAM000010	ECH84170.1	139841757
FUMEFAM000010	ECI09868.1	139880737
FUMEFAM000010	ECI67456.1	139963862
FUMEFAM000010	ECJ16275.1	140036591
FUMEFAM000010	ECJ48694.1	140093125
FUMEFAM000010	ECK12721.1	140188711
FUMEFAM000010	ECK31264.1	140215025
FUMEFAM000010	ECK36962.1	140224260
FUMEFAM000010	ECK48523.1	140240891
FUMEFAM000010	ECL14754.1	140347025
FUMEFAM000010	ECL32623.1	140372955
FUMEFAM000010	ECL38343.1	140380921
FUMEFAM000010	ECM06979.1	140511128
FUMEFAM000010	ECM95694.1	140706114
FUMEFAM000010	ECM95786.1	140706277
FUMEFAM000010	ECN17738.1	140737991
FUMEFAM000010	ECO05465.1	140868752
FUMEFAM000010	ECO71384.1	140964937
FUMEFAM000010	ECO94465.1	140998192
FUMEFAM000010	ECP12823.1	141026722
FUMEFAM000010	ECP91198.1	141141181
FUMEFAM000010	ECT39315.1	141808486
FUMEFAM000010	ECT42288.1	141812847
FUMEFAM000010	ECU45115.1	141959540
FUMEFAM000010	ECU60002.1	141981075
FUMEFAM000010	ECV18201.1	142051070
FUMEFAM000010	ECV27513.1	142062502
FUMEFAM000010	ECV46271.1	142084745
FUMEFAM000010	ECV82281.1	142131814
FUMEFAM000010	ECW60818.1	142235650
FUMEFAM000010	ECW77910.1	142258737
FUMEFAM000010	ECX23937.1	142321102
FUMEFAM000010	ECY69378.1	142523156
FUMEFAM000010	ECY72817.1	142527903
FUMEFAM000010	ECY73528.1	142528876
FUMEFAM000010	EDA82959.1	142820722
FUMEFAM000010	EDC81995.1	143100752
FUMEFAM000010	EDD04776.1	143131958
FUMEFAM000010	EDD34630.1	143173523
FUMEFAM000010	EDD78913.1	143234636
FUMEFAM000010	EDD79853.1	143236000
FUMEFAM000010	EDE84474.1	143417218
FUMEFAM000010	EDF16824.1	143472039
FUMEFAM000010	EDF68200.1	143568826
FUMEFAM000010	EDF83297.1	143606378
FUMEFAM000010	EDF90807.1	143621682
FUMEFAM000010	EDG11995.1	143658846
FUMEFAM000010	EDG21058.1	143676099
FUMEFAM000010	EDG21141.1	143676219
FUMEFAM000010	EDG27229.1	143686149
FUMEFAM000010	EDG42937.1	143717943
FUMEFAM000010	EDG62747.1	143756892
FUMEFAM000010	EDG70731.1	143772186
FUMEFAM000010	EDH11434.1	143855328
FUMEFAM000010		141488817
FUMEFAM000010		141430417
FUMEFAM000011	EBA71500.1	134334601
FUMEFAM000011	EBA72519.1	134336093
FUMEFAM000011	EBA76114.1	134341359
FUMEFAM000011	EBF16354.1	135048541
FUMEFAM000011	EBF17669.1	135050628
FUMEFAM000011	EBF19634.1	135053706
FUMEFAM000011	EBF23821.1	135060276
FUMEFAM000011	EBF27791.1	135066528
FUMEFAM000011	EBF38902.1	135083949
FUMEFAM000011	EBF60017.1	135116925
FUMEFAM000011	EBF86914.1	135158762
FUMEFAM000011	EBL23727.1	135999163
FUMEFAM000011	EBO02785.1	136417029
FUMEFAM000011	EBQ68835.1	136829997
FUMEFAM000011	EBU19744.1	137455014
FUMEFAM000011	EBU34140.1	137482487
FUMEFAM000011	EBU37556.1	137489180
FUMEFAM000011	EBU39867.1	137493723
FUMEFAM000011	EBU45237.1	137504216
FUMEFAM000011	EBU48794.1	137511191
FUMEFAM000011	EBW99087.1	137961639
FUMEFAM000011	EBX14130.1	137987919
FUMEFAM000011	EBY10426.1	138160877
FUMEFAM000011	EBY48691.1	138218041
FUMEFAM000011	ECA82860.1	138615765
FUMEFAM000011	ECB28238.1	138682844
FUMEFAM000011	ECD48628.1	139110682
FUMEFAM000011	ECD51521.1	139114883
FUMEFAM000011	ECG84146.1	139696533
FUMEFAM000011	ECH00029.1	139719040
FUMEFAM000011	ECM67102.1	140665836
FUMEFAM000011	ECP35443.1	141059178
FUMEFAM000011	ECQ69956.1	141255333
FUMEFAM000011	ECT02396.1	141734966
FUMEFAM000011	ECT71646.1	141854682
FUMEFAM000011	ECV90767.1	142143255
FUMEFAM000011	ECV97581.1	142152313
FUMEFAM000011	ECV99042.1	142154235
FUMEFAM000011	ECW08513.1	142166596
FUMEFAM000011	ECW25082.1	142188295
FUMEFAM000011	ECW27781.1	142191832
FUMEFAM000011	ECW30894.1	142195917
FUMEFAM000011	ECW35911.1	142202484
FUMEFAM000011	ECW40076.1	142207971
FUMEFAM000011	ECW43827.1	142212842
FUMEFAM000011	ECX13608.1	142307279
FUMEFAM000011	EDI01071.1	143980791
FUMEFAM000011	EDI65992.1	144071103
FUMEFAM000011	EDJ09794.1	144132156
FUMEFAM000011		141455504
FUMEFAM000012	EBC45498.1	134624192
FUMEFAM000012	EBD47000.1	134792848
FUMEFAM000012	EBD97852.1	134871088
FUMEFAM000012	EBI88112.1	135632380
FUMEFAM000012	EBK77819.1	135929653
FUMEFAM000012	EBK88808.1	135945992
FUMEFAM000012	EBK96390.1	135957210
FUMEFAM000012	EBL08621.1	135975350
FUMEFAM000012	EBL19246.1	135991505
FUMEFAM000012	EBL23832.1	135999336
FUMEFAM000012	EBM87380.1	136247463
FUMEFAM000012	EBM91102.1	136253004
FUMEFAM000012	EBN45568.1	136333177
FUMEFAM000012	EBR18208.1	136915853
FUMEFAM000012	EBV17953.1	137635879
FUMEFAM000012	EBV20392.1	137641118
FUMEFAM000012	EBV27518.1	137655278
FUMEFAM000012	EBV35898.1	137670083
FUMEFAM000012	EBV39407.1	137676173
FUMEFAM000012	EBV42719.1	137681918
FUMEFAM000012	EBV56817.1	137707236
FUMEFAM000012	EBW01066.1	137790187
FUMEFAM000012	EBW59635.1	137891877
FUMEFAM000012	EBY08176.1	138157673
FUMEFAM000012	ECA73278.1	138602138
FUMEFAM000012	ECA77249.1	138607702
FUMEFAM000012	ECD28120.1	139081150
FUMEFAM000012	ECF16889.1	139448196
FUMEFAM000012	ECG61148.1	139663369
FUMEFAM000012	ECG79865.1	139690194
FUMEFAM000012	ECG95272.1	139712374
FUMEFAM000012	ECM08025.1	140515905
FUMEFAM000012	ECO92690.1	140995662
FUMEFAM000012	ECP92219.1	141142595
FUMEFAM000012	ECQ01459.1	141155874
FUMEFAM000012	ECT89978.1	141880919
FUMEFAM000012	ECU26954.1	141933594
FUMEFAM000012	ECU45608.1	141960409
FUMEFAM000012	ECV48109.1	142086998
FUMEFAM000012	ECV74849.1	142121677
FUMEFAM000012	ECX22151.1	142318660
FUMEFAM000012	ECX56938.1	142367879
FUMEFAM000012	EDD27371.1	143163327
FUMEFAM000012	EDD38585.1	143179179
FUMEFAM000012	EDD44545.1	143187330
FUMEFAM000012	EDD46332.1	143189750
FUMEFAM000012	EDD50070.1	143194899
FUMEFAM000012	EDD51418.1	143196697
FUMEFAM000012	EDE01754.1	143267250
FUMEFAM000012	EDE71342.1	143392246
FUMEFAM000012	EDE89124.1	143426508
FUMEFAM000012	EDF02665.1	143450012
FUMEFAM000012	EDF20794.1	143478861
FUMEFAM000012	EDF46141.1	143525839
FUMEFAM000012	EDF73823.1	143580309
FUMEFAM000012	EDG01471.1	143640839
FUMEFAM000012	EDJ73192.1	144219032
FUMEFAM000013	EBA95620.1	134370966
FUMEFAM000013	EBL08911.1	135975787
FUMEFAM000013	EBL18832.1	135990783
FUMEFAM000013	EBM56211.1	136201338
FUMEFAM000013	EBN03928.1	136271572
FUMEFAM000013	EBN43359.1	136329883
FUMEFAM000013	EBN53690.1	136345066
FUMEFAM000013	EBR07685.1	136890631
FUMEFAM000013	EBT46736.1	137325737
FUMEFAM000013	EBV45940.1	137687690
FUMEFAM000013	EBY83141.1	138292296
FUMEFAM000013	ECA79407.1	138610762
FUMEFAM000013	ECC74900.1	139003976
FUMEFAM000013	ECD34253.1	139090039
FUMEFAM000013	ECD76701.1	139153308
FUMEFAM000013	ECG81064.1	139692245
FUMEFAM000013	ECK32262.1	140217208
FUMEFAM000013	ECL21065.1	140356364
FUMEFAM000013	ECL32319.1	140372534
FUMEFAM000013	ECM19695.1	140554148
FUMEFAM000013	ECM21652.1	140560885
FUMEFAM000013	ECN16511.1	140736233
FUMEFAM000013	ECN56347.1	140795482
FUMEFAM000013	ECN83009.1	140833227
FUMEFAM000013	ECO28651.1	140904253
FUMEFAM000013	ECO74085.1	140969292
FUMEFAM000013	ECP88406.1	141136853
FUMEFAM000013	ECP93497.1	141144368
FUMEFAM000013	ECQ08459.1	141165610
FUMEFAM000013	ECX73768.1	142392758
FUMEFAM000013	ECZ84075.1	142685429
FUMEFAM000013	EDA56491.1	142785308
FUMEFAM000013	EDD44929.1	143187862
FUMEFAM000013	EDD56142.1	143203175
FUMEFAM000013	EDE70350.1	143390347
FUMEFAM000013	EDG19723.1	143674004
FUMEFAM000014	EBA68488.1	134330162
FUMEFAM000014	EBB86614.1	134526050
FUMEFAM000014	EBD38792.1	134781075
FUMEFAM000014	EBD55432.1	134805403
FUMEFAM000014	EBE50977.1	134951033
FUMEFAM000014	EBE50978.1	134951034
FUMEFAM000014	EBK36177.1	135869728
FUMEFAM000014	EBK42971.1	135879392
FUMEFAM000014	EBK96248.1	135957001
FUMEFAM000014	EBL55846.1	136047862
FUMEFAM000014	EBL58543.1	136051827
FUMEFAM000014	EBL77615.1	136080117
FUMEFAM000014	EBR42739.1	136962030
FUMEFAM000014	EBR49804.1	136974457
FUMEFAM000014	EBS06147.1	137074270
FUMEFAM000014	EBS16878.1	137093998
FUMEFAM000014	EBS24979.1	137108480
FUMEFAM000014	EBS35598.1	137127304
FUMEFAM000014	EBS55976.1	137163789
FUMEFAM000014	EBU04949.1	137428859
FUMEFAM000014	EBU30616.1	137475678
FUMEFAM000014	EBW35690.1	137850090
FUMEFAM000014	EBW48425.1	137872260
FUMEFAM000014	EBW68937.1	137908059
FUMEFAM000014	EBX50737.1	138057709
FUMEFAM000014	ECA36199.1	138548891
FUMEFAM000014	ECB62934.1	138732516
FUMEFAM000014	ECB90231.1	138797029
FUMEFAM000014	ECD65375.1	139136774
FUMEFAM000014	ECE61158.1	139356931
FUMEFAM000014	ECE61178.1	139356992
FUMEFAM000014	ECF58827.1	139513631
FUMEFAM000014	ECG33691.1	139624206
FUMEFAM000014	ECG92348.1	139708344
FUMEFAM000014	ECI23272.1	139900206
FUMEFAM000014	ECI57785.1	139950036
FUMEFAM000014	ECJ32948.1	140067709
FUMEFAM000014	ECJ89782.1	140156122
FUMEFAM000014	ECK47514.1	140239476
FUMEFAM000014	ECK79467.1	140294351
FUMEFAM000014	ECK79812.1	140295064
FUMEFAM000014	ECL67740.1	140426253
FUMEFAM000014	ECL70711.1	140431627
FUMEFAM000014	ECN45056.1	140779338
FUMEFAM000014	ECP20427.1	141037785
FUMEFAM000014	ECP20448.1	141037816
FUMEFAM000014	ECP20975.1	141038587
FUMEFAM000014	ECT47943.1	141820989
FUMEFAM000014	ECU25940.1	141932121
FUMEFAM000014	ECX28786.1	142327644
FUMEFAM000014	ECY87572.1	142548282
FUMEFAM000014	ECZ33572.1	142614108
FUMEFAM000014	ECZ34620.1	142615597
FUMEFAM000014	ECZ42845.1	142627268
FUMEFAM000014	ECZ92119.1	142696624
FUMEFAM000014	ECZ93845.1	142699038
FUMEFAM000014	EDA84542.1	142822778
FUMEFAM000014	EDC78860.1	143096508
FUMEFAM000014	EDC97456.1	143121981
FUMEFAM000014	EDE01203.1	143266481
FUMEFAM000014	EDF14894.1	143468968
FUMEFAM000014	EDF31674.1	143497763
FUMEFAM000014	EDF45009.1	143523451
FUMEFAM000014	EDF49388.1	143532583
FUMEFAM000014	EDF70887.1	143574092
FUMEFAM000014	EDF91783.1	143623484
FUMEFAM000014	EDG04369.1	143645852
FUMEFAM000014	EDG16722.1	143668011
FUMEFAM000014	EDG33264.1	143696933
FUMEFAM000014	EDH06884.1	143849011
FUMEFAM000014	EDH08595.1	143851410
FUMEFAM000014	EDH74671.1	143942709
FUMEFAM000014	EDI61157.1	144064512
FUMEFAM000014		141672515
FUMEFAM000015	EBA70067.1	134332495
FUMEFAM000015	EBB17694.1	134408330
FUMEFAM000015	EBB81477.1	134517438
FUMEFAM000015	EBB85309.1	134523876
FUMEFAM000015	EBC02107.1	134552102
FUMEFAM000015	EBC17604.1	134577711
FUMEFAM000015	EBC54050.1	134638643
FUMEFAM000015	EBD18023.1	134748627
FUMEFAM000015	EBD21030.1	134753881
FUMEFAM000015	EBD43157.1	134787364
FUMEFAM000015	EBD86194.1	134853703
FUMEFAM000015	EBD86721.1	134854525
FUMEFAM000015	EBE00788.1	134875534
FUMEFAM000015	EBE77968.1	134991064
FUMEFAM000015	EBE86001.1	135002925
FUMEFAM000015	EBE90167.1	135009054
FUMEFAM000015	EBG26509.1	135222849
FUMEFAM000015	EBG46046.1	135256048
FUMEFAM000015	EBG49367.1	135261749
FUMEFAM000015	EBG76064.1	135307219
FUMEFAM000015	EBG84816.1	135320609
FUMEFAM000015	EBH13987.1	135364060
FUMEFAM000015	EBH24135.1	135379168
FUMEFAM000015	EBH28092.1	135385081
FUMEFAM000015	EBH31549.1	135390201
FUMEFAM000015	EBH41895.1	135405553
FUMEFAM000015	EBH42390.1	135406296
FUMEFAM000015	EBH68079.1	135444573
FUMEFAM000015	EBH92185.1	135480905
FUMEFAM000015	EBI04381.1	135499861
FUMEFAM000015	EBI18074.1	135521176
FUMEFAM000015	EBI23590.1	135529882
FUMEFAM000015	EBI48188.1	135568274
FUMEFAM000015	EBI85751.1	135628547
FUMEFAM000015	EBJ33921.1	135706438
FUMEFAM000015	EBJ48008.1	135729199
FUMEFAM000015	EBK36439.1	135870094
FUMEFAM000015	EBK92306.1	135951176
FUMEFAM000015	EBL71817.1	136071580
FUMEFAM000015	EBM71407.1	136223836
FUMEFAM000015	EBM73627.1	136227110
FUMEFAM000015	EBM95144.1	136259075
FUMEFAM000015	EBN35976.1	136318848
FUMEFAM000015	EBN86445.1	136392835
FUMEFAM000015	EBN96407.1	136407305
FUMEFAM000015	EBO23887.1	136449717
FUMEFAM000015	EBO38042.1	136471602
FUMEFAM000015	EBO79146.1	136535446
FUMEFAM000015	EBP08886.1	136582028
FUMEFAM000015	EBP17824.1	136596046
FUMEFAM000015	EBP27118.1	136610245
FUMEFAM000015	EBQ41846.1	136789422
FUMEFAM000015	EBQ45773.1	136795319
FUMEFAM000015	EBQ73885.1	136837592
FUMEFAM000015	EBQ76666.1	136841780
FUMEFAM000015	EBQ78097.1	136843924
FUMEFAM000015	EBQ94639.1	136868550
FUMEFAM000015	EBR44974.1	136966001
FUMEFAM000015	EBR59815.1	136992217
FUMEFAM000015	EBR59914.1	136992391
FUMEFAM000015	EBS20749.1	137100961
FUMEFAM000015	EBT09090.1	137258377
FUMEFAM000015	EBT96506.1	137414041
FUMEFAM000015	EBU05461.1	137429758
FUMEFAM000015	EBU14250.1	137445422
FUMEFAM000015	EBU55875.1	137524735
FUMEFAM000015	EBU60444.1	137533118
FUMEFAM000015	EBU88469.1	137583080
FUMEFAM000015	EBV14661.1	137629725
FUMEFAM000015	EBV37076.1	137672168
FUMEFAM000015	EBW17279.1	137818233
FUMEFAM000015	EBX00382.1	137963875
FUMEFAM000015	EBX13753.1	137987221
FUMEFAM000015	EBX27012.1	138012396
FUMEFAM000015	EBX39736.1	138036949
FUMEFAM000015	EBX45484.1	138047235
FUMEFAM000015	EBX46470.1	138049200
FUMEFAM000015	EBX64150.1	138081837
FUMEFAM000015	EBX73331.1	138098269
FUMEFAM000015	EBX88727.1	138125801
FUMEFAM000015	EBX93155.1	138133825
FUMEFAM000015	EBY59592.1	138254296
FUMEFAM000015	EBZ34941.1	138391712
FUMEFAM000015	EBZ76081.1	138450694
FUMEFAM000015	ECA10357.1	138511824
FUMEFAM000015	ECA14187.1	138517438
FUMEFAM000015	ECA32521.1	138543804
FUMEFAM000015	ECA60671.1	138584188
FUMEFAM000015	ECA86728.1	138621523
FUMEFAM000015	ECB47617.1	138710828
FUMEFAM000015	ECB79324.1	138765941
FUMEFAM000015	ECC26145.1	138877278
FUMEFAM000015	ECC35587.1	138903612
FUMEFAM000015	ECC56236.1	138952398
FUMEFAM000015	ECC60766.1	138963147
FUMEFAM000015	ECC62489.1	138967025
FUMEFAM000015	ECC73462.1	139000110
FUMEFAM000015	ECC80936.1	139013827
FUMEFAM000015	ECC85464.1	139020360
FUMEFAM000015	ECC90830.1	139028152
FUMEFAM000015	ECD10261.1	139055581
FUMEFAM000015	ECD14318.1	139061265
FUMEFAM000015	ECD50416.1	139113328
FUMEFAM000015	ECE24520.1	139221516
FUMEFAM000015	ECE26718.1	139224595
FUMEFAM000015	ECE74913.1	139384345
FUMEFAM000015	ECE89547.1	139406540
FUMEFAM000015	ECF08075.1	139433162
FUMEFAM000015	ECF32725.1	139470879
FUMEFAM000015	ECG20912.1	139603866
FUMEFAM000015	ECG55022.1	139654808
FUMEFAM000015	ECH42073.1	139781620
FUMEFAM000015	ECH59631.1	139806593
FUMEFAM000015	ECH65402.1	139814609
FUMEFAM000015	ECI09948.1	139880857
FUMEFAM000015	ECI11903.1	139883735
FUMEFAM000015	ECI49583.1	139937426
FUMEFAM000015	ECI50849.1	139939193
FUMEFAM000015	ECI94822.1	140004933
FUMEFAM000015	ECJ20396.1	140043748
FUMEFAM000015	ECJ29937.1	140061218
FUMEFAM000015	ECJ34025.1	140069921
FUMEFAM000015	ECJ98627.1	140169005
FUMEFAM000015	ECK23685.1	140204498
FUMEFAM000015	ECK72713.1	140281169
FUMEFAM000015	ECK83301.1	140302034
FUMEFAM000015	ECL25170.1	140362182
FUMEFAM000015	ECL41729.1	140385712
FUMEFAM000015	ECL52036.1	140400813
FUMEFAM000015	ECL68934.1	140428522
FUMEFAM000015	ECL69258.1	140429141
FUMEFAM000015	ECL95029.1	140475758
FUMEFAM000015	ECM50034.1	140641127
FUMEFAM000015	ECM53137.1	140645668
FUMEFAM000015	ECM63710.1	140661000
FUMEFAM000015	ECM71010.1	140671231
FUMEFAM000015	ECN37641.1	140768609
FUMEFAM000015	ECN72320.1	140818114
FUMEFAM000015	ECN96470.1	140856200
FUMEFAM000015	ECO40677.1	140921722
FUMEFAM000015	ECO64793.1	140955748
FUMEFAM000015	ECO65646.1	140956937
FUMEFAM000015	ECP03890.1	141011971
FUMEFAM000015	ECP30916.1	141052916
FUMEFAM000015	ECP74848.1	141117710
FUMEFAM000015	ECP76030.1	141119372
FUMEFAM000015	ECP79370.1	141124107
FUMEFAM000015	ECQ52745.1	141230892
FUMEFAM000015	ECQ99498.1	141315900
FUMEFAM000015	ECR11647.1	141334212
FUMEFAM000015	ECR13605.1	141337152
FUMEFAM000015	ECR32341.1	141366163
FUMEFAM000015	ECR69303.1	141418916
FUMEFAM000015	ECS89283.1	141713717
FUMEFAM000015	ECU08644.1	141907367
FUMEFAM000015	ECU11707.1	141911932
FUMEFAM000015	ECU16211.1	141918546
FUMEFAM000015	ECU32201.1	141941282
FUMEFAM000015	ECU66013.1	141989503
FUMEFAM000015	ECU87843.1	142017995
FUMEFAM000015	ECU91508.1	142021830
FUMEFAM000015	ECW75314.1	142255222
FUMEFAM000015	ECW85363.1	142268879
FUMEFAM000015	ECW85697.1	142269333
FUMEFAM000015	ECX19954.1	142315660
FUMEFAM000015	ECX78441.1	142399133
FUMEFAM000015	ECX95976.1	142422410
FUMEFAM000015	ECY28657.1	142466653
FUMEFAM000015	ECY32693.1	142471970
FUMEFAM000015	ECY56647.1	142505680
FUMEFAM000015	ECY71590.1	142526215
FUMEFAM000015	ECZ27172.1	142605011
FUMEFAM000015	ECZ63172.1	142656084
FUMEFAM000015	ECZ64479.1	142657949
FUMEFAM000015	EDA59988.1	142790020
FUMEFAM000015	EDA71059.1	142804817
FUMEFAM000015	EDA96485.1	142838511
FUMEFAM000015	EDA97941.1	142840486
FUMEFAM000015	EDB09975.1	142861250
FUMEFAM000015	EDB19022.1	142873661
FUMEFAM000015	EDB33681.1	142894484
FUMEFAM000015	EDB35392.1	142896840
FUMEFAM000015	EDB42431.1	142906377
FUMEFAM000015	EDB60047.1	142930720
FUMEFAM000015	EDB69500.1	142944007
FUMEFAM000015	EDB78594.1	142956789
FUMEFAM000015	EDB86185.1	142967748
FUMEFAM000015	EDB95581.1	142981184
FUMEFAM000015	EDB99894.1	142987216
FUMEFAM000015	EDC08578.1	143000338
FUMEFAM000015	EDC35303.1	143037027
FUMEFAM000015	EDD24999.1	143159983
FUMEFAM000015	EDE93184.1	143433899
FUMEFAM000015	EDF42954.1	143519337
FUMEFAM000015	EDF67766.1	143567926
FUMEFAM000015	EDF87164.1	143614326
FUMEFAM000015	EDG37419.1	143705687
FUMEFAM000015	EDG49406.1	143731176
FUMEFAM000015	EDG71001.1	143772765
FUMEFAM000015	EDG88336.1	143823256
FUMEFAM000015	EDG88342.1	143823265
FUMEFAM000015	EDH03835.1	143844745
FUMEFAM000015	EDH10874.1	143854560
FUMEFAM000015	EDH13579.1	143858260
FUMEFAM000015	EDH24705.1	143873364
FUMEFAM000015	EDH52257.1	143911996
FUMEFAM000015	EDH76597.1	143945430
FUMEFAM000015	EDH77306.1	143946470
FUMEFAM000015	EDI08789.1	143991680
FUMEFAM000015	EDI22141.1	144010032
FUMEFAM000015	EDI22491.1	144010530
FUMEFAM000015	EDI52688.1	144053057
FUMEFAM000015	EDI56033.1	144057615
FUMEFAM000015	EDI64968.1	144069699
FUMEFAM000015	EDI95202.1	144112163
FUMEFAM000015	EDI97478.1	144115350
FUMEFAM000015	EDJ62333.1	144203831
FUMEFAM000015		141551502
FUMEFAM000015		141450171
FUMEFAM000015		141430620
FUMEFAM000016	EBC71456.1	134668491
FUMEFAM000016	EBD35702.1	134776597
FUMEFAM000016	EBD92553.1	134863355
FUMEFAM000016	EBE22525.1	134908278
FUMEFAM000016	EBE95187.1	135016489
FUMEFAM000016	EBE98492.1	135021406
FUMEFAM000016	EBF58269.1	135114197
FUMEFAM000016	EBG23366.1	135217484
FUMEFAM000016	EBH00514.1	135343981
FUMEFAM000016	EBH07959.1	135355090
FUMEFAM000016	EBH92801.1	135481865
FUMEFAM000016	EBI51720.1	135573790
FUMEFAM000016	EBI67714.1	135599398
FUMEFAM000016	EBJ78732.1	135778692
FUMEFAM000016	EBL00711.1	135963615
FUMEFAM000016	EBL52408.1	136042756
FUMEFAM000016	EBL92462.1	136101928
FUMEFAM000016	EBM23825.1	136152083
FUMEFAM000016	EBM42994.1	136181443
FUMEFAM000016	EBM46385.1	136186554
FUMEFAM000016	EBM62860.1	136211239
FUMEFAM000016	EBM63366.1	136211996
FUMEFAM000016	EBN10965.1	136281944
FUMEFAM000016	EBN40677.1	136325878
FUMEFAM000016	EBN78068.1	136380737
FUMEFAM000016	EBO15169.1	136436265
FUMEFAM000016	EBO30866.1	136460499
FUMEFAM000016	EBO40585.1	136475536
FUMEFAM000016	EBO41708.1	136477278
FUMEFAM000016	EBO43154.1	136479514
FUMEFAM000016	EBO46138.1	136484129
FUMEFAM000016	EBO46671.1	136484958
FUMEFAM000016	EBO65688.1	136514364
FUMEFAM000016	EBO69358.1	136520075
FUMEFAM000016	EBO76288.1	136530938
FUMEFAM000016	EBO77744.1	136533244
FUMEFAM000016	EBO89622.1	136551864
FUMEFAM000016	EBO93794.1	136558350
FUMEFAM000016	EBO94608.1	136559638
FUMEFAM000016	EBO96538.1	136562649
FUMEFAM000016	EBP02994.1	136572780
FUMEFAM000016	EBP06665.1	136578542
FUMEFAM000016	EBP19738.1	136599027
FUMEFAM000016	EBP80572.1	136696687
FUMEFAM000016	EBP94858.1	136718479
FUMEFAM000016	EBQ35754.1	136780307
FUMEFAM000016	EBQ60496.1	136817485
FUMEFAM000016	EBR84449.1	137035810
FUMEFAM000016	EBS45695.1	137145396
FUMEFAM000016	EBS55959.1	137163752
FUMEFAM000016	EBV69244.1	137729897
FUMEFAM000016	EBW70411.1	137910634
FUMEFAM000016	EBX04738.1	137971448
FUMEFAM000016	EBX34656.1	138027864
FUMEFAM000016	EBX80621.1	138111427
FUMEFAM000016	EBX90531.1	138128994
FUMEFAM000016	EBY20983.1	138175999
FUMEFAM000016	EBY22273.1	138177813
FUMEFAM000016	EBY89395.1	138305498
FUMEFAM000016	EBY99169.1	138327042
FUMEFAM000016	EBZ08876.1	138343352
FUMEFAM000016	EBZ81624.1	138458776
FUMEFAM000016	EBZ98906.1	138492631
FUMEFAM000016	ECA23233.1	138530702
FUMEFAM000016	ECA42572.1	138558144
FUMEFAM000016	ECA52112.1	138571551
FUMEFAM000016	ECA76010.1	138605954
FUMEFAM000016	ECA83765.1	138617126
FUMEFAM000016	ECB01225.1	138644420
FUMEFAM000016	ECB60930.1	138729709
FUMEFAM000016	ECB62716.1	138732216
FUMEFAM000016	ECB63841.1	138733788
FUMEFAM000016	ECB71941.1	138745458
FUMEFAM000016	ECC43341.1	138921553
FUMEFAM000016	ECC61713.1	138965410
FUMEFAM000016	ECD48855.1	139111025
FUMEFAM000016	ECD66184.1	139137964
FUMEFAM000016	ECD95140.1	139179470
FUMEFAM000016	ECE35551.1	139247414
FUMEFAM000016	ECF39768.1	139484049
FUMEFAM000016	ECF49918.1	139500737
FUMEFAM000016	ECF56412.1	139510115
FUMEFAM000016	ECF99097.1	139572312
FUMEFAM000016	ECG08472.1	139585965
FUMEFAM000016	ECG24066.1	139608425
FUMEFAM000016	ECH06820.1	139728956
FUMEFAM000016	ECH09674.1	139733151
FUMEFAM000016	ECH33027.1	139768861
FUMEFAM000016	ECH74694.1	139828267
FUMEFAM000016	ECH76538.1	139830995
FUMEFAM000016	ECH82603.1	139839562
FUMEFAM000016	ECH99933.1	139864455
FUMEFAM000016	ECI09854.1	139880716
FUMEFAM000016	ECI83641.1	139986947
FUMEFAM000016	ECJ00221.1	140012814
FUMEFAM000016	ECK65062.1	140264971
FUMEFAM000016	ECK70010.1	140273491
FUMEFAM000016	ECK87272.1	140307768
FUMEFAM000016	ECL06381.1	140335292
FUMEFAM000016	ECL14028.1	140346020
FUMEFAM000016	ECL37105.1	140379200
FUMEFAM000016	ECM40752.1	140622174
FUMEFAM000016	ECM77032.1	140679618
FUMEFAM000016	ECN27952.1	140752872
FUMEFAM000016	ECN61825.1	140803061
FUMEFAM000016	ECO00432.1	140861696
FUMEFAM000016	ECO08375.1	140872880
FUMEFAM000016	ECO31464.1	140908339
FUMEFAM000016	ECO90528.1	140992650
FUMEFAM000016	ECP17687.1	141033796
FUMEFAM000016	ECP62984.1	141100673
FUMEFAM000016	ECP82455.1	141128370
FUMEFAM000016	ECQ16176.1	141176771
FUMEFAM000016	ECQ96724.1	141308672
FUMEFAM000016	ECR00259.1	141316968
FUMEFAM000016	ECR44286.1	141382930
FUMEFAM000016	ECR52467.1	141394771
FUMEFAM000016	ECR67692.1	141416694
FUMEFAM000016	ECW67332.1	142244402
FUMEFAM000016	ECY38832.1	142480174
FUMEFAM000016	EDG14739.1	143664043
FUMEFAM000016	EDG56071.1	143743330
FUMEFAM000016	EDH37249.1	143890621
FUMEFAM000016	EDH45132.1	143901723
FUMEFAM000016	EDH64130.1	143928334
FUMEFAM000016	EDI27609.1	144017957
FUMEFAM000016	EDI27844.1	144018303
FUMEFAM000016	EDI54908.1	144056073
FUMEFAM000016	EDI60446.1	144063573
FUMEFAM000016	EDI62269.1	144066014
FUMEFAM000016		141677580
FUMEFAM000017	EBC07286.1	134560611
FUMEFAM000017	EBC13051.1	134570096
FUMEFAM000017	EBD52586.1	134800802
FUMEFAM000017	EBF61823.1	135119746
FUMEFAM000017	EBI89932.1	135635293
FUMEFAM000017	EBM11054.1	136129174
FUMEFAM000017	EBM16236.1	136139012
FUMEFAM000017	EBM19208.1	136144986
FUMEFAM000017	EBM43807.1	136182677
FUMEFAM000017	EBN57939.1	136351276
FUMEFAM000017	EBN74076.1	136374949
FUMEFAM000017	EBP77224.1	136691568
FUMEFAM000017	EBQ01934.1	136729284
FUMEFAM000017	EBQ12615.1	136745586
FUMEFAM000017	EBQ20694.1	136757983
FUMEFAM000017	EBQ21621.1	136759395
FUMEFAM000017	EBQ53357.1	136806763
FUMEFAM000017	EBQ97998.1	136873765
FUMEFAM000017	EBT87958.1	137398803
FUMEFAM000017	EBV05594.1	137613577
FUMEFAM000017	EBW32884.1	137845201
FUMEFAM000017	EBW71282.1	137912131
FUMEFAM000017	EBX58900.1	138072727
FUMEFAM000017	EBX61913.1	138077960
FUMEFAM000017	EBX68752.1	138089940
FUMEFAM000017	EBX75945.1	138103034
FUMEFAM000017	EBZ12328.1	138348384
FUMEFAM000017	ECC69100.1	138984755
FUMEFAM000017	ECE00971.1	139187702
FUMEFAM000017	ECE02746.1	139190141
FUMEFAM000017	ECF27742.1	139463472
FUMEFAM000017	ECF82618.1	139548657
FUMEFAM000017	ECG17760.1	139599145
FUMEFAM000017	ECK09892.1	140184758
FUMEFAM000017	ECK40805.1	140229919
FUMEFAM000017	ECL14177.1	140346228
FUMEFAM000017	ECL42075.1	140386213
FUMEFAM000017	ECM18051.1	140547930
FUMEFAM000017	ECN93553.1	140851947
FUMEFAM000017	ECN94878.1	140853914
FUMEFAM000017	ECO71178.1	140964651
FUMEFAM000017	ECP01074.1	141007946
FUMEFAM000017	ECQ72475.1	141258821
FUMEFAM000017	ECU76401.1	142004840
FUMEFAM000017	EDB12020.1	142864032
FUMEFAM000017	EDC87402.1	143108297
FUMEFAM000017	EDE19228.1	143299508
FUMEFAM000017	EDE42778.1	143339028
FUMEFAM000017	EDH08634.1	143851464
FUMEFAM000017	EDH53862.1	143914369
FUMEFAM000017	EDH91972.1	143967402
FUMEFAM000017	EDH98610.1	143977068
FUMEFAM000017	EDI25706.1	144015192
FUMEFAM000017	EDI41197.1	144037359
FUMEFAM000017	EDI77273.1	144086893
FUMEFAM000017	EDI80026.1	144090839
FUMEFAM000017		141550288
FUMEFAM000018	EBB26818.1	134424101
FUMEFAM000018	EBB85935.1	134524924
FUMEFAM000018	EBC57642.1	134644686
FUMEFAM000018	EBD03033.1	134722412
FUMEFAM000018	EBD25674.1	134762126
FUMEFAM000018	EBE67201.1	134975207
FUMEFAM000018	EBF06128.1	135032639
FUMEFAM000018	EBG35076.1	135237441
FUMEFAM000018	EBG35695.1	135238489
FUMEFAM000018	EBH49650.1	135417086
FUMEFAM000018	EBH86385.1	135471931
FUMEFAM000018	EBI60576.1	135587865
FUMEFAM000018	EBJ35142.1	135708420
FUMEFAM000018	EBJ39622.1	135715678
FUMEFAM000018	EBJ86788.1	135791428
FUMEFAM000018	EBK33042.1	135864881
FUMEFAM000018	EBK50642.1	135890327
FUMEFAM000018	EBL37028.1	136019762
FUMEFAM000018	EBL87409.1	136094558
FUMEFAM000018	EBM01949.1	136115834
FUMEFAM000018	EBP30820.1	136616234
FUMEFAM000018	EBP51995.1	136651998
FUMEFAM000018	EBS34301.1	137125031
FUMEFAM000018	EBS49224.1	137151770
FUMEFAM000018	EBS65646.1	137181087
FUMEFAM000018	EBS84467.1	137214647
FUMEFAM000018	EBT21448.1	137280292
FUMEFAM000018	EBT21890.1	137281088
FUMEFAM000018	EBT41336.1	137316063
FUMEFAM000018	EBT60325.1	137350086
FUMEFAM000018	EBT91446.1	137404939
FUMEFAM000018	EBU24907.1	137464736
FUMEFAM000018	EBU51625.1	137516848
FUMEFAM000018	EBU65474.1	137542542
FUMEFAM000018	EBU92924.1	137591112
FUMEFAM000018	EBV08726.1	137619023
FUMEFAM000018	EBV59277.1	137712023
FUMEFAM000018	EBW11151.1	137807788
FUMEFAM000018	EBX01710.1	137966149
FUMEFAM000018	EBX89648.1	138127440
FUMEFAM000018	EBZ06194.1	138339344
FUMEFAM000018	EBZ17004.1	138363114
FUMEFAM000018	EBZ21711.1	138372228
FUMEFAM000018	EBZ56201.1	138422249
FUMEFAM000018	ECC02322.1	138823286
FUMEFAM000018	ECD26908.1	139079411
FUMEFAM000018	ECD75508.1	139151426
FUMEFAM000018	ECD75578.1	139151532
FUMEFAM000018	ECE33053.1	139238995
FUMEFAM000018	ECE90091.1	139407287
FUMEFAM000018	ECG04481.1	139580421
FUMEFAM000018	ECI02219.1	139867804
FUMEFAM000018	ECI59226.1	139952030
FUMEFAM000018	ECJ80720.1	140140583
FUMEFAM000018	ECK86303.1	140306353
FUMEFAM000018	ECL84225.1	140450752
FUMEFAM000018	ECM29319.1	140583338
FUMEFAM000018	ECM93657.1	140703273
FUMEFAM000018	ECN31641.1	140758030
FUMEFAM000018	ECN88340.1	140841337
FUMEFAM000018	ECO13538.1	140880598
FUMEFAM000018	ECP35329.1	141059023
FUMEFAM000018	ECQ83217.1	141274453
FUMEFAM000018	ECW91032.1	142276600
FUMEFAM000018	ECY78654.1	142535898
FUMEFAM000018	ECZ48207.1	142634857
FUMEFAM000018	EDA72878.1	142807246
FUMEFAM000018	EDB84694.1	142965569
FUMEFAM000018	EDC72226.1	143087446
FUMEFAM000018	EDH00101.1	143839565
FUMEFAM000018		141531602
FUMEFAM000018		141582865
FUMEFAM000019	EBA96715.1	134372555
FUMEFAM000019	EBB48915.1	134462156
FUMEFAM000019	EBB66527.1	134491763
FUMEFAM000019	EBD98377.1	134871885
FUMEFAM000019	EBK96075.1	135956750
FUMEFAM000019	EBL02484.1	135966230
FUMEFAM000019	EBL05752.1	135971100
FUMEFAM000019	EBM02970.1	136117342
FUMEFAM000019	EBM58630.1	136204951
FUMEFAM000019	EBM67963.1	136218804
FUMEFAM000019	EBN19551.1	136294587
FUMEFAM000019	EBN40476.1	136325581
FUMEFAM000019	EBN57708.1	136350940
FUMEFAM000019	EBR66524.1	137003940
FUMEFAM000019	EBT31600.1	137298733
FUMEFAM000019	EBT46495.1	137325312
FUMEFAM000019	EBU31026.1	137476466
FUMEFAM000019	EBU88098.1	137582409
FUMEFAM000019	EBU98049.1	137600321
FUMEFAM000019	EBV98945.1	137786473
FUMEFAM000019	ECC05139.1	138828747
FUMEFAM000019	ECC36585.1	138905861
FUMEFAM000019	ECC66820.1	138980041
FUMEFAM000019	ECE11102.1	139202458
FUMEFAM000019	ECG78829.1	139688473
FUMEFAM000019	ECG84202.1	139696610
FUMEFAM000019	ECJ88338.1	140154002
FUMEFAM000019	ECK46950.1	140238688
FUMEFAM000019	ECL24429.1	140361141
FUMEFAM000019	ECL57239.1	140408476
FUMEFAM000019	ECL78206.1	140442470
FUMEFAM000019	ECM11626.1	140529200
FUMEFAM000019	ECM44859.1	140631754
FUMEFAM000019	ECO44457.1	140927007
FUMEFAM000019	ECP25891.1	141045720
FUMEFAM000019	ECU42903.1	141956253
FUMEFAM000019	ECU57566.1	141977707
FUMEFAM000019	ECV21499.1	142055331
FUMEFAM000019	ECX53512.1	142362613
FUMEFAM000019	EDA38567.1	142761142
FUMEFAM000019	EDD22113.1	143155814
FUMEFAM000019	EDE70465.1	143390572
FUMEFAM000019	EDG59509.1	143749904
FUMEFAM000019	EDG66202.1	143763124
FUMEFAM000019	EDI42086.1	144038651
FUMEFAM000019	EDI94233.1	144110811
FUMEFAM000020	EBB14636.1	134402837
FUMEFAM000020	EBB43068.1	134452263
FUMEFAM000020	EBB86947.1	134526611
FUMEFAM000020	EBB88349.1	134528962
FUMEFAM000020	EBB89104.1	134530246
FUMEFAM000020	EBC33899.1	134605188
FUMEFAM000020	EBC46438.1	134625785
FUMEFAM000020	EBD17272.1	134747315
FUMEFAM000020	EBD23021.1	134758067
FUMEFAM000020	EBE93187.1	135013529
FUMEFAM000020	EBE95730.1	135017297
FUMEFAM000020	EBG24353.1	135219156
FUMEFAM000020	EBG88337.1	135325821
FUMEFAM000020	EBH10920.1	135359484
FUMEFAM000020	EBH15164.1	135365821
FUMEFAM000020	EBH85471.1	135470571
FUMEFAM000020	EBH93106.1	135482342
FUMEFAM000020	EBI00998.1	135494595
FUMEFAM000020	EBI43540.1	135561030
FUMEFAM000020	EBI87679.1	135631680
FUMEFAM000020	EBJ07295.1	135663324
FUMEFAM000020	EBJ15976.1	135677412
FUMEFAM000020	EBJ61867.1	135751602
FUMEFAM000020	EBK34229.1	135866775
FUMEFAM000020	EBK80109.1	135933040
FUMEFAM000020	EBK88772.1	135945938
FUMEFAM000020	EBK95950.1	135956567
FUMEFAM000020	EBL09859.1	135977196
FUMEFAM000020	EBL42637.1	136028181
FUMEFAM000020	EBL56731.1	136049155
FUMEFAM000020	EBM42230.1	136180275
FUMEFAM000020	EBM48979.1	136190474
FUMEFAM000020	EBM51927.1	136194946
FUMEFAM000020	EBM54038.1	136198088
FUMEFAM000020	EBM56223.1	136201354
FUMEFAM000020	EBM63395.1	136212042
FUMEFAM000020	EBM97271.1	136262110
FUMEFAM000020	EBN14530.1	136287204
FUMEFAM000020	EBN59120.1	136353034
FUMEFAM000020	EBN67152.1	136364836
FUMEFAM000020	EBN86747.1	136393269
FUMEFAM000020	EBO22170.1	136447061
FUMEFAM000020	EBO56785.1	136500547
FUMEFAM000020	EBO64428.1	136512384
FUMEFAM000020	EBO82161.1	136540212
FUMEFAM000020	EBP52076.1	136652136
FUMEFAM000020	EBR39274.1	136955874
FUMEFAM000020	EBR66698.1	137004253
FUMEFAM000020	EBR75990.1	137020816
FUMEFAM000020	EBR76315.1	137021409
FUMEFAM000020	EBS56204.1	137164199
FUMEFAM000020	EBS80275.1	137207348
FUMEFAM000020	EBS83343.1	137212676
FUMEFAM000020	EBT05712.1	137252469
FUMEFAM000020	EBT64372.1	137357139
FUMEFAM000020	EBT79047.1	137383393
FUMEFAM000020	EBT86937.1	137397028
FUMEFAM000020	EBT92367.1	137406545
FUMEFAM000020	EBU93271.1	137591740
FUMEFAM000020	EBU93903.1	137592862
FUMEFAM000020	EBV29983.1	137659540
FUMEFAM000020	EBV30500.1	137660435
FUMEFAM000020	EBV89689.1	137769539
FUMEFAM000020	EBW29297.1	137838856
FUMEFAM000020	EBW44205.1	137864920
FUMEFAM000020	EBW53916.1	137881852
FUMEFAM000020	EBW65592.1	137902117
FUMEFAM000020	EBW75801.1	137920187
FUMEFAM000020	EBX00741.1	137964480
FUMEFAM000020	EBX05196.1	137972238
FUMEFAM000020	EBX07705.1	137976605
FUMEFAM000020	EBX15161.1	137989906
FUMEFAM000020	EBX59637.1	138073981
FUMEFAM000020	EBX63611.1	138080906
FUMEFAM000020	EBX77727.1	138106273
FUMEFAM000020	EBX79444.1	138109310
FUMEFAM000020	EBX94952.1	138137093
FUMEFAM000020	EBY34928.1	138197990
FUMEFAM000020	EBY45224.1	138213018
FUMEFAM000020	EBY50614.1	138220819
FUMEFAM000020	EBY68281.1	138266903
FUMEFAM000020	EBZ37508.1	138395780
FUMEFAM000020	EBZ47213.1	138409384
FUMEFAM000020	EBZ47717.1	138410063
FUMEFAM000020	ECA28048.1	138537592
FUMEFAM000020	ECA84859.1	138618815
FUMEFAM000020	ECB02646.1	138646486
FUMEFAM000020	ECB18156.1	138668684
FUMEFAM000020	ECB55853.1	138722648
FUMEFAM000020	ECB75738.1	138753947
FUMEFAM000020	ECC24293.1	138873284
FUMEFAM000020	ECC46123.1	138928621
FUMEFAM000020	ECD00282.1	139041229
FUMEFAM000020	ECD01504.1	139042914
FUMEFAM000020	ECD28984.1	139082387
FUMEFAM000020	ECE50851.1	139313061
FUMEFAM000020	ECE58996.1	139350197
FUMEFAM000020	ECF40323.1	139484970
FUMEFAM000020	ECF42654.1	139490016
FUMEFAM000020	ECF58619.1	139513324
FUMEFAM000020	ECF62552.1	139518941
FUMEFAM000020	ECG14670.1	139594674
FUMEFAM000020	ECG16168.1	139596771
FUMEFAM000020	ECG74338.1	139682224
FUMEFAM000020	ECH12322.1	139736961
FUMEFAM000020	ECH66178.1	139815666
FUMEFAM000020	ECH97033.1	139860282
FUMEFAM000020	ECI11600.1	139883280
FUMEFAM000020	ECI41771.1	139926450
FUMEFAM000020	ECI96805.1	140007854
FUMEFAM000020	ECJ29909.1	140061159
FUMEFAM000020	ECJ35818.1	140073165
FUMEFAM000020	ECJ56069.1	140103765
FUMEFAM000020	ECJ88242.1	140153859
FUMEFAM000020	ECK59846.1	140257410
FUMEFAM000020	ECK78014.1	140291591
FUMEFAM000020	ECL09645.1	140339935
FUMEFAM000020	ECL17070.1	140350253
FUMEFAM000020	ECM10296.1	140525146
FUMEFAM000020	ECM15309.1	140538657
FUMEFAM000020	ECM29419.1	140583740
FUMEFAM000020	ECM53455.1	140646136
FUMEFAM000020	ECM69197.1	140668746
FUMEFAM000020	ECN09784.1	140726866
FUMEFAM000020	ECN48862.1	140784836
FUMEFAM000020	ECO09706.1	140874834
FUMEFAM000020	ECO89886.1	140991763
FUMEFAM000020	ECP00690.1	141007361
FUMEFAM000020	ECP07444.1	141016982
FUMEFAM000020	ECP26417.1	141046481
FUMEFAM000020	ECP34713.1	141058159
FUMEFAM000020	ECP42265.1	141070998
FUMEFAM000020	ECP85473.1	141132586
FUMEFAM000020	ECQ02155.1	141156838
FUMEFAM000020	ECQ31696.1	141200945
FUMEFAM000020	ECQ63312.1	141245971
FUMEFAM000020	ECQ82369.1	141273234
FUMEFAM000020	ECQ92183.1	141296188
FUMEFAM000020	ECR21131.1	141349913
FUMEFAM000020	ECR30553.1	141363566
FUMEFAM000020	ECR46270.1	141385700
FUMEFAM000020	ECR55132.1	141398594
FUMEFAM000020	ECR67950.1	141417055
FUMEFAM000020	ECS89645.1	141714305
FUMEFAM000020	ECS98670.1	141728928
FUMEFAM000020	ECT52246.1	141827190
FUMEFAM000020	ECT76539.1	141861595
FUMEFAM000020	ECU18910.1	141922376
FUMEFAM000020	ECU29834.1	141937965
FUMEFAM000020	ECU59316.1	141980126
FUMEFAM000020	ECU73665.1	142000707
FUMEFAM000020	ECU99725.1	142030625
FUMEFAM000020	ECV43084.1	142080910
FUMEFAM000020	ECV79708.1	142128332
FUMEFAM000020	ECW90999.1	142276552
FUMEFAM000020	ECX47422.1	142353857
FUMEFAM000020	ECX47437.1	142353882
FUMEFAM000020	ECX52418.1	142361007
FUMEFAM000020	ECX97073.1	142423846
FUMEFAM000020	ECY00418.1	142428230
FUMEFAM000020	ECY02335.1	142430721
FUMEFAM000020	ECY05332.1	142434849
FUMEFAM000020	ECY89200.1	142550613
FUMEFAM000020	ECZ02915.1	142570235
FUMEFAM000020	ECZ21621.1	142597074
FUMEFAM000020	ECZ37824.1	142620187
FUMEFAM000020	ECZ72791.1	142669736
FUMEFAM000020	ECZ98390.1	142705398
FUMEFAM000020	EDA03733.1	142712892
FUMEFAM000020	EDA11763.1	142724115
FUMEFAM000020	EDA16994.1	142731373
FUMEFAM000020	EDB45371.1	142910379
FUMEFAM000020	EDB59267.1	142929648
FUMEFAM000020	EDC01885.1	142990001
FUMEFAM000020	EDC58042.1	143068076
FUMEFAM000020	EDC85897.1	143106270
FUMEFAM000020	EDD06881.1	143134821
FUMEFAM000020	EDD62329.1	143211652
FUMEFAM000020	EDD63276.1	143212953
FUMEFAM000020	EDD83298.1	143241375
FUMEFAM000020	EDD93332.1	143255579
FUMEFAM000020	EDE61160.1	143370242
FUMEFAM000020	EDE86274.1	143420842
FUMEFAM000020	EDF10820.1	143462150
FUMEFAM000020	EDF23110.1	143483424
FUMEFAM000020	EDF54877.1	143543398
FUMEFAM000020	EDF60813.1	143554962
FUMEFAM000020	EDG13014.1	143660950
FUMEFAM000020	EDG20692.1	143675577
FUMEFAM000020	EDG44661.1	143721827
FUMEFAM000020	EDG52136.1	143736789
FUMEFAM000020	EDG81946.1	143814516
FUMEFAM000020	EDH38655.1	143892621
FUMEFAM000020	EDI75772.1	144084758
FUMEFAM000020	EDJ65321.1	144208140
FUMEFAM000020	EDJ72170.1	144217611
FUMEFAM000020		141572011
FUMEFAM000021	EBB14283.1	134402212
FUMEFAM000021	EBB16066.1	134405442
FUMEFAM000021	EBB29023.1	134427895
FUMEFAM000021	EBB42455.1	134451221
FUMEFAM000021	EBB62569.1	134485324
FUMEFAM000021	EBB65151.1	134489534
FUMEFAM000021	EBB90683.1	134532899
FUMEFAM000021	EBC14166.1	134571962
FUMEFAM000021	EBC91386.1	134701836
FUMEFAM000021	EBD71608.1	134830972
FUMEFAM000021	EBD92467.1	134863235
FUMEFAM000021	EBE14335.1	134895888
FUMEFAM000021	EBE22684.1	134908521
FUMEFAM000021	EBG51265.1	135264939
FUMEFAM000021	EBH06294.1	135352578
FUMEFAM000021	EBH21543.1	135375326
FUMEFAM000021	EBH34323.1	135394304
FUMEFAM000021	EBH41879.1	135405528
FUMEFAM000021	EBH89598.1	135476820
FUMEFAM000021	EBH94306.1	135484204
FUMEFAM000021	EBI09388.1	135507684
FUMEFAM000021	EBI12527.1	135512539
FUMEFAM000021	EBI25779.1	135533309
FUMEFAM000021	EBI42197.1	135558958
FUMEFAM000021	EBI42465.1	135559371
FUMEFAM000021	EBI58892.1	135585135
FUMEFAM000021	EBI72445.1	135607087
FUMEFAM000021	EBI87017.1	135630601
FUMEFAM000021	EBI88352.1	135632757
FUMEFAM000021	EBJ30105.1	135700292
FUMEFAM000021	EBJ55753.1	135741706
FUMEFAM000021	EBJ71087.1	135766417
FUMEFAM000021	EBJ88021.1	135793371
FUMEFAM000021	EBK29955.1	135859969
FUMEFAM000021	EBK73585.1	135923343
FUMEFAM000021	EBK89021.1	135946312
FUMEFAM000021	EBL25031.1	136001398
FUMEFAM000021	EBL46509.1	136033954
FUMEFAM000021	EBL79939.1	136083518
FUMEFAM000021	EBM77697.1	136233147
FUMEFAM000021	EBM98278.1	136263537
FUMEFAM000021	EBN36053.1	136318964
FUMEFAM000021	EBN87210.1	136393946
FUMEFAM000021	EBO07923.1	136425045
FUMEFAM000021	EBO65275.1	136513717
FUMEFAM000021	EBO74068.1	136527473
FUMEFAM000021	EBO75144.1	136529141
FUMEFAM000021	EBP53285.1	136654180
FUMEFAM000021	EBP69941.1	136680453
FUMEFAM000021	EBP75706.1	136689238
FUMEFAM000021	EBP83664.1	136701430
FUMEFAM000021	EBP84712.1	136703041
FUMEFAM000021	EBR31546.1	136942149
FUMEFAM000021	EBR67867.1	137006300
FUMEFAM000021	EBR87885.1	137041944
FUMEFAM000021	EBS25869.1	137110081
FUMEFAM000021	EBS49152.1	137151638
FUMEFAM000021	EBS84576.1	137214834
FUMEFAM000021	EBS90414.1	137225065
FUMEFAM000021	EBT03987.1	137249504
FUMEFAM000021	EBT05320.1	137251793
FUMEFAM000021	EBT50522.1	137332629
FUMEFAM000021	EBT76157.1	137378322
FUMEFAM000021	EBT84387.1	137392669
FUMEFAM000021	EBU21398.1	137458175
FUMEFAM000021	EBU47054.1	137507789
FUMEFAM000021	EBV03656.1	137610189
FUMEFAM000021	EBV87090.1	137764627
FUMEFAM000021	EBW20569.1	137823870
FUMEFAM000021	EBW47225.1	137870179
FUMEFAM000021	EBW65302.1	137901606
FUMEFAM000021	EBX33617.1	138025895
FUMEFAM000021	EBX93556.1	138134574
FUMEFAM000021	EBY06574.1	138155470
FUMEFAM000021	EBY95939.1	138321120
FUMEFAM000021	EBZ29962.1	138384500
FUMEFAM000021	EBZ66127.1	138436174
FUMEFAM000021	ECB11950.1	138659943
FUMEFAM000021	ECB93409.1	138804105
FUMEFAM000021	ECB98142.1	138814645
FUMEFAM000021	ECC47831.1	138932549
FUMEFAM000021	ECC68740.1	138984011
FUMEFAM000021	ECC81135.1	139014114
FUMEFAM000021	ECC87116.1	139022754
FUMEFAM000021	ECD68603.1	139141485
FUMEFAM000021	ECE60386.1	139354259
FUMEFAM000021	ECG07775.1	139584992
FUMEFAM000021	ECG20215.1	139602841
FUMEFAM000021	ECG29155.1	139615977
FUMEFAM000021	ECG45123.1	139640835
FUMEFAM000021	ECH44148.1	139784524
FUMEFAM000021	ECI01414.1	139866683
FUMEFAM000021	ECI53046.1	139942258
FUMEFAM000021	ECI58045.1	139950398
FUMEFAM000021	ECJ37850.1	140076001
FUMEFAM000021	ECJ47832.1	140091932
FUMEFAM000021	ECJ62550.1	140112916
FUMEFAM000021	ECJ97494.1	140167344
FUMEFAM000021	ECK18824.1	140197620
FUMEFAM000021	ECK60757.1	140258776
FUMEFAM000021	ECL26183.1	140363608
FUMEFAM000021	ECM90569.1	140698978
FUMEFAM000021	ECN17918.1	140738244
FUMEFAM000021	ECN77881.1	140825894
FUMEFAM000021	ECO00668.1	140862035
FUMEFAM000021	ECO68059.1	140960301
FUMEFAM000021	ECP12448.1	141026173
[truncated: 678,161 more rows]
