# Supplementary material for: In silico approach to designing rational metagenomic libraries for functional studies
Source: BMC Bioinformatics. 2017 May 22;18:267. doi: 10.1186/s12859-017-1668-y (PMC5441078; doi:10.1186/s12859-017-1668-y)
Supplement: Supplementary file 6 — 4129 novel Hidden Markov Models created in this study. (ZIP 47.9 mb) [file 12859_2017_1668_MOESM6_ESM.zip]

Archive with 3 entries (2 files):
- Additional_File_6_Gos_marine_hmms_v2016_fumefam.lib
- __MACOSX/
- __MACOSX/._Additional_File_6_Gos_marine_hmms_v2016_fumefam.lib
