# Supplementary material for: In silico approach to designing rational metagenomic libraries for functional studies
Source: BMC Bioinformatics. 2017 May 22;18:267. doi: 10.1186/s12859-017-1668-y (PMC5441078; doi:10.1186/s12859-017-1668-y)
Supplement: Supplementary file 7 — Test set for performance testing of HMMs. (ZIP 6649 kb) [file 12859_2017_1668_MOESM7_ESM.zip]

Archive with 1 entries (1 files):
- Additional_File_7_Length_distributed_test_set.fasta
