# Supplementary material for: In silico approach to designing rational metagenomic libraries for functional studies
Source: BMC Bioinformatics. 2017 May 22;18:267. doi: 10.1186/s12859-017-1668-y (PMC5441078; doi:10.1186/s12859-017-1668-y)
Supplement: Supplementary file 9 — List of representatives for each family. (ZIP 1506 kb) [file 12859_2017_1668_MOESM9_ESM.zip › Additional_File_9_list_of_representatives_from_in_gos.csv]

#Family Identifier: Internal family identifier assigned in this study.
#NCBI accession number: NCBI accession number obtained from scaffolds downloaded from GeneBank (ftp.ncbi.nih.gov/genbank/wgs/gbcon[33-108].seq).
#NCBI gi number: NCBI gi number obtained from NCBI BioProject 13694
#NCBI scaffold id: Scaffold id from scaffolds downloaded from GeneBank (ftp.ncbi.nih.gov/genbank/wgs/gbcon[33-108].seq).
#Codon start: Codon start value obtained from scaffolds downloaded from GeneBank (ftp.ncbi.nih.gov/genbank/wgs/gbcon[33-108].seq).
#Sequence: Protein sequence
Family Identifier	NCBI accession number	NCBI gi number	NCBI scaffold id	Codon start	Sequence
FUMEFAM000001	EDD31637.1	143169397	143169395	1	MSYEAGSKECRHLIEAKESLLSTLDALSNIHSTDLIQIQIKEIYNKLEQMHDNRKKIESATNYL
FUMEFAM000002	EBN17314.1	136291309	136291308	1	MHLEQFLAIKIDKNIICGSEEIIYQLDKIDSIDNHSLYPDNVDETEIRKWAADTTITDGVKFASTLGTIMPVFSSPLLQYMIKQLPFSSIVKILLRHPRKDRKMIFIAMYFGNPSKKIPFMGVKNYVDEILKLEKLFSDGRTFFYNTFSHVDINLMCVFNRLIDLGLEETVSYKTPFLYQYWENLKSRKSYEDGILNYYTDKEKDLLSEFNKNNNSSVLKAIIEEIDKRKIIPMKRFGSVKYD
FUMEFAM000003	EDC29218.1	143028762	143028761	1	MKICLITDNTWVKDSLIKLIDFECNFTHLEDANNMNISYDYIFVDMQVNNNGGPSIVRELKRSEKVIDSTIVLLIDREADSFQAKRVGADSYLLKPLEKTKLKNLFT
FUMEFAM000004	EDA14313.1	142727673	142727671	1	MYTNSHMMNEIVAHNNLKVRIEKNFFNQVDSNELLKKLISDLPWESMAIKMFGKHMTIPRLQCWVGDKGCDYKYSGKKLNRPDWDRRFDNDSRKNIQRTEY
FUMEFAM000005	EDE89044.1	143426324	143426321	1	MDYNKFEDRISDWIENSMDIKERKEFEKYLAENPEHKKKVDDVRNAMNIMKTAPSLKTSDSFDKKLQDRINALNDNQNVSSGIMGFSRQNFVYLTLSILCIFMLSAYLIQPSQSNYFIADEESVTQENISEEEDTEIKDVELLNDVNGSFVSDKD
FUMEFAM000006	EDD30506.1	143167776	143167775	1	MLYLGKVTIHPSIINVSNYIHPLTLEAAAQVASNLRSDDRREVEEGHGIPSVLLPSIMAHNPSYVYFTVPDGKTAGMAGVGEEGDIWMLCTPDIHRYPITFAREAKRYVDSRTEPLLWNIVDVRNKAHLKLLKFLGFKFLRKLKHGPNNLTFIEFCRVRRR
FUMEFAM000007	ECF91669.1	139561319	139561317	3	RDLPKNNNHITQDEQIQPNYVPKPENTNYIENDQEFETLIQQSKNKKVEQDRLDVLYDELQTPVIVMILFFFSQLPVFQKTLAKNLPSLFTRDGNPSFSGYLFKTVVFGIVFYGITKLTKQISEI
FUMEFAM000008	EBJ03521.1	135657225	135657223	1	MMADILVLIFSILLLIFSPMIIGTLVLGWQKKIKVKHNESGIQKNCFVGYSWTYFFFGFFVPIFRGEISIGVFHLIFSLVTFGLFQLIMPFLYNYQYSTRLLNSSWSLNDSEERNAIARLKIGIATE
FUMEFAM000009	ECM94188.1	140704001	140703999	1	MLYVTYGAGHSFGVDLDKCFDEVQRSNMSKLGVDGKPIYNESGKVMKGPDYFAPDLKKIIT
FUMEFAM000010	ECO71384.1	140964937	140964935	1	MSKSFYKNSIFIKKYFGSVFLKRQQKQDNFVSLIFLIIKISFSLLAIISLIKLGYSSKVRLTRLREIEESFLYEKYRFNLLTDKFDDLFSSEGEQRFMKDQDQIISRDIIRVIWR
FUMEFAM000011	ECW25082.1	142188295	142188290	1	MDPEGIAMARNIPLSQIGNYIEGKFEQLLREAVLETDRRVKENSPIDTGRLRLSWAIGENAAPFQGVSPGNYRGQAMPPPRAVNYALGQEKLGNVYSVHNNLPYVEPVLTGNNLPPSWNGTWRSKNNQIQKGYIPNMVAKDMQDFIKKAADKIARES
FUMEFAM000012	EDF02665.1	143450012	143450009	1	MIMDKTKEECITLIENYYCQRLTELVDLKMYDEAHAIFEEFSLGDDESYQWFFIKILEDTTNE
FUMEFAM000013	EDG19723.1	143674004	143673999	1	MIYTIYLLVRLQLRESEKMPRVINKKIRLLRWLNSGMILPFIIMAASSSIILYGVLFILIK
FUMEFAM000014	EDG33264.1	143696933	143696931	1	MELTQQNKTDLLEVVIILAMFFLIIVIYVPVAIWEEEEYYQDLSRYRMQNVYDIESFYSRLTGEYNPNFLEAMSVVNATRDSAIADSLFIGEQNVKLNGKEFFVDVDESFGFEYDTTFGIKSFRKDTVLDTTVQIVLFSEELGRNDTSFIQKKNLLGYKENDNFIDVVKEEPMKRVEAIEYYKTYIPDSTTYFCPLTNNQYVMEISEDGTDLMVTSPIEDPIIESHYLIFSFKAVNHGVIRGGRKSWE
FUMEFAM000015	EDB78594.1	142956789	142956788	1	MKIIKIIISVLFISLFSLTFSSAEDCSKYDKLSKEYAKCTSDKLKKETSQKAEEIKSKTAKKIEEGKKKLKNFNLKDKLKKFKNSKTHKEFTE
FUMEFAM000016	EBD35702.1	134776597	134776595	1	MLNQIKYYAHQLNNSKFFAGLVMIMLNIGSKYITIKLSKSQEAYLRNTVARQLLIFSIIWMGTRDVLISIGMTAAFSVLTDHLFNEESNYCVIPKYLRKYEKLIDDDNDGHITPEEVENATRILEKVKKRERRRNHLRQLENFKNKLSY
FUMEFAM000017	ECP01074.1	141007946	141007945	1	MILMHQHQQRRQPKKRMPKRQPPKNKTWVQLTQDFVKEWPEVLEGLHFQNMPVKYLLYINIILKNNLTIHYNIAKELKTKKQETIARFLRKTIEQNYLKIKSVDMKFDIPALKKDMESRTSTILGKTFK
FUMEFAM000018	EBF06128.1	135032639	135032636	1	MDKYILGNLPSEELRESDWRLENIGYHPYKAKQPNGYSDISTDWLSTELIIRRLMYAKEAFHMYKTMDQLDLKIHEKIIINNFDNPDKILKILSKAISNEEKHMILFNLPEVLRA
FUMEFAM000019	ECJ88338.1	140154002	140154001	1	MKTNLFLCHKSINCLFIIKIKMFNCYFKSSKEKKSFYQHKKLEMLNYIKDSLERKIASVTASIEVLESQISRDKEVEVTN
FUMEFAM000020	EBW53916.1	137881852	137881851	1	MLQRLKKNYLLLVSTFLILYFFFNLLSGQRGLISYFEKKEILKNLKQQESLIINQISDLEFKNSLLSDNLDLDYIESLIRERFIFGKKYEKIYIIKKNEN
FUMEFAM000021	EBR67867.1	137006300	137006299	1	MMKRSVFSLVFLLLFTTSCSLFVDEYQVNSRKVIAYLLEDLPIPDDADIIKYPTVLLGTGDSISGRIILESGYSPAENLIFYGTETLTTGWQLVSSKVGEEVTLVYFKNQRYATLEMKPRRTVSGFIAGDVGSDIVISVVHPDAIADQNPYDDLSYSNLPEVP
FUMEFAM000022	EDB78326.1	142956403	142956402	1	MNGDSPTNSFPLFFKATTFETTLETLRRVLISSKYSFGYFIIYLIIVLTRHQLLKNQFHQHAVFLIHPLLFPCP
FUMEFAM000023	ECW79552.1	142260969	142260968	1	MNIQKTLKGLCKPSYIYFIISMVALVFMAIQNLGNTHTYVCGMYQCSVENTTAVFIGKLVYVLFWTWMLNVFCKAGYEKLSWFLVIFPFVLMFVMIAALLIANSGNINM
FUMEFAM000024	EDE86039.1	143420398	143420396	1	MIHMNFSEIPENPFIFLSWVTAIGLFISLSEATIKIKLEKRNSYRKRLELINNLYPKKLA
FUMEFAM000025	EBN05894.1	136274400	136274399	1	MQVVRDHDNFGKLSGNKPTIYHGILGSHPAHTKRLNELISQSRGITYSDLELPERDYLKMLSGLRFGEETSTGVVKDGKYYHGTLRLVVEFPEGWSLMATPSEISSSSSSVNEKATIKLKRMAPSSEVSTPEEYVTEVLKRDDLEDAEQFLVGYYPAFMAKAKQIKENRLSKIAVVFKDGGIYLFTGEYRDGTDQQAFEDNFLATVQSFRALSAEDMRLISDQKIRVVMANPGDTYAKMAAYSPIGRGGEGILRLINGDHPNGEPRAGDFVKIVE
FUMEFAM000026	ECW96289.1	142283789	142283786	1	MRQRLLSFILLLSSISAQSFFYSYVDPCEQTTVRTSTILQNGVQGFQVTYYNRTKFFTLEQVISGELEQWTQDVYNDFEKLFPCAVKVAEEILSSVIADNVSEQFTKSDISNDPTQVNYAIRSTQGVDSWVTQFNSVYTATSFDGNSRHDGNFNFTDDFRKTSFTYGRGFRWKAKKQNVQLSTSGLTYRTFEGWDWLLSASAAKSLVKKNSEAAVITGSYGSVSGVGFGNVTALYAMRYPAQFSFGKVTFSNYIAYTLLRYYEGNIEGGRYLFLRSPIIFFPTVSFDWKVGTAFTFNVGISMGYNTVVNDYGDRNKTISVLFGTYF
FUMEFAM000027	ECB01787.1	138645248	138645246	1	MVTKGQKIKHKLLIIFVSIILGSCSNSTQPNGVEWSGPLNFMHVTKEKMEMIYSVDVTGQKVFLDGFYEVTKKNTDEVLFRLKVEELELGNREDGRSFCRVWGNIDESNIQSYLFALDCKQI
FUMEFAM000028	EDD16136.1	143147437	143147434	1	MMKLFSKLFLSSLIFIFSCSSEDSDENACVDESKIDEFAVCIEIYEPVCGCDGVTYPNLCYASSIGGVTSFIDGACGKPN
FUMEFAM000029	EDC36574.1	143038747	143038746	1	MDHIVKTENHPIKIRKFLGPLGRLILKAVNWDVVGNLPDKKRIIIASAPHSSTFDAIYAYFVCLATDLKFYFLGSVSMFTRIVVPLPFKKNPDKLGIPHPFGRLQNKALLGFGGIPVWRAKSTGVTQQVIEQLKSKDKFILYLTVEGEMKTNQTIKSGFHYIGKALDATIVPTKIDYENRRFELMEELPLTNSVEEDKESLMERYHLVKGRNKVFYKPGTK
FUMEFAM000030	EBH39627.1	135402181	135402178	1	MKQNFKNLTTNEIDIHKIMEKNLYIDASHPNETRVVLKSGENIEDYEYEGLKNNLIKNNIYLGKVSRIEPSLQAALWTLEERNMDFSHLMIFNQTIIRFQKQI
FUMEFAM000031	ECB68466.1	138740316	138740312	1	MIKIMKKLLILLFLFNLLTGNSHSIEPDVFVQSTVNRASKILSKNISKKEKINELKVIAEKQ
FUMEFAM000032	EDI82476.1	144094326	144094323	1	MLLPNPAATITASLTTVINNPKGYNLSSITHHGVIMATVPEWRWVTVAGLVMVAQTMVDLAPEGPWGASSFTRGLIGLCGLCCLYIGWFRFTFRQSGIIPSINRWRQPEKSWKLVFGFSLVCIVLVYAINNSGLKDTLPETSGMILLLIASLSMLNAIYVGLVVSGPLSKITEEE
FUMEFAM000033	EDG85225.1	143818992	143818988	1	MIFYMPAIFINPNNEEHINLLNRLKEQNQDLRVFISDKIEKEFVEKLPGKKAIGDIYDDSHIYTASEGAFCGIFYEGSENSLREVFIKSIKQSSLKRILWISNQKESDEITELDNLTYIFCNKDSNYEDTVLELEEIDEVSDKFIDLS
FUMEFAM000034	EBP14276.1	136590498	136590497	1	MYIMFFSKDLHTFQEQLFDLASFLTFVLYFIIVLGFSVNAPEYLNKLQYYVKVYIGLFLILRFNPFRHVKFTRLDAKIAFTAGMFLLTTTAFDSIVIFYLKEIQSFF
FUMEFAM000035	ECX76535.1	142396539	142396535	1	MMREYIEANLTVIRKYLKKRKKYTSKLNNASIMEEFKEWSKDPLPETESIWTLPDLTRNERLKNFCRSIKKEIR
FUMEFAM000036	EDE89686.1	143427604	143427600	1	MSMTPKELIKEVYEIAFGEDAYLRGFFPEEVVARLQEFSDGSNPILIEEAWNEAEELNTSLRELSDADLVDCRQALIDRTNRIMQALNEIGTEE
FUMEFAM000037	EBL51499.1	136041389	136041386	1	MLLAFTINLEDSKLNPEENNSIESSPNLNEDNKDLNEGNKKEENVKAFTEFLEKASNQDSSKEKVKLDSEQQKLKIDKSLFKRFLNNGFDGISTNPNYKMLALLIVLLINLSLFFVIGNMGKAFLRNAGIMG
FUMEFAM000038	EBS91047.1	137226188	137226187	1	MLIQLHFINRICLLLFLFIISCDSNKDFLVLPPLFSDHMVLQQKTLVSFWGKSAPNDNIQIIGSWGETSNVKSDEQGNWELKLSTPKAGGPYKVRINDSKTSIIYKECFNW
FUMEFAM000039	ECF89417.1	139558140	139558136	1	MKNECKKCNVVHSSLADRCFSCGESLKRLKISRGSFGLPTLLATTFLSLSVVILNVNVVFGG
FUMEFAM000040	EBE84787.1	135001121	135001118	1	MPRGGQITPRESWWRPENGGSHLRTACMSAPPEPAWKRWLDRLLMVNVLLVFIGAGVFAVAVVQQGQGHDWLMDQVQLLWQPLFAPAISLLIMAALVSGIFSWWQRRVLKPDRGSGT
FUMEFAM000041	ECE26399.1	139224148	139224147	1	MMIKLGIDFDNTLIIYDALFKKAALEKNLIPLNFPECKNSIRDYLRERDQEKLFTTLQGEIYGSRIFEASPAKGMYETLKKAKNNGIELFIISHKTKTPYQGPKYNLHDAASNWLEKNLFFEKTGINIPRENVFFEVTKEKKIKRIESLGCTHFVDDLPEILDMVNSKIKKILYNPKLNYLKKNDYINMTNWFEFSKIID
FUMEFAM000042	EBE58548.1	134962393	134962391	1	MMQRYYTRACNFYFGNKSKILVNKKKSIPLHQIKEISFDHVEIITRKKIRRISINQVKKLPNNLKKKINADIKKINSKKKNFSNFNFKKIPNILGVLNLTPDSFSDGGKFNKKNKGITHAH
FUMEFAM000043	ECI31217.1	139911301	139911297	1	MIKKTFYNLDTNWVNNTQINLSAVERRTSTLTKRRTVKKEFQVAWLLKAITLIDLTTLSGDDTFGKVERLCNKALNPIDDYILQDLGLENMQ
FUMEFAM000044	ECX16009.1	142310454	142310448	1	MQRAEADMNKLVCDECGTSFNCGAPPGKDHCWCMELPNMRQSFDLAGKCVCPDCMTLGQAKALVKARKIKKRNRRNSAIQLSRGEP
FUMEFAM000045	EDD09734.1	143138709	143138707	1	MKMGTKNTDLVANFEATPQVKNNAAELHGVLRTAHGTVELAAGDSDNDDIVMLAPIPSNAAVPSLFVGSDTFGGSCTFNVGIYTTDGTVKDEDVFATDVADAAAMTDVRFEAANIDTAGKKMYELAGDTSDPGGYYYIAVTMSAAGGTIGTLSWNISYVVN
FUMEFAM000046	EDD12621.1	143142634	143142631	1	MKPIIISLLYLTTFGDVKIETFEIQQSCSAWFHNNVRVHEQKKRKLFSNHVYHEYNGKQVIGYICSGHEPQ
FUMEFAM000047	ECK54313.1	140249038	140249036	1	MTGLSEALYFEDKFKSYQVGVHYLNTLKNRIVNEIPIVGKENENHWALHGDTYMKGAWVMHTLRSVINNDDIWFKILKEFMVENAKGFANTEDFFNKAKEKTGTDFWYFARQYFYSPNQPQLEYYQTGSKYFYRWNNVNNDFIMPIDLLVNGKEKRVTPSTKFQSFEISKHSQIEVADWKFYVLPTEIKN
FUMEFAM000048	EDI55167.1	144056426	144056423	1	MTYKLFMEKITKDISEIIAGEIKTINDKVRGLNFLELLKVGIIEKLLELLNKQKFPLDQLIKYQNEIKEDSRHINISISYFLNSLSISKKKIDNDSLFISLNELSNFDVFKDNKEFTSLVLYKNTGLSLPKDTVLNAKYSKNLLLIEITNNDYEQILTK
FUMEFAM000049	EBQ41914.1	136789521	136789517	1	MAEYHEISSILSQLIKHPKISDLPIQVDFSSADSVAYHLAGLIPLSSNEKQKLLEAFDAAQRMRILSDYIERISTT
FUMEFAM000050	ECX62443.1	142376267	142376266	1	MDLDGVDIGESFKISSINLDSEVTPTIQGRDFVIATLAAPTVMKEPEKPAEAEAAEGEGAEGAEAAAAVGGDKPAAEGDKKEGEDKKPAEEKK
FUMEFAM000051	EBH91323.1	135479548	135479546	1	MAEVLKLGIAANSNQPIKEVNFLEVLANKGVVGDRHFQDFNDPYNQLSLIESENIDDYNLRFGLNIPYIDFRRNIVTKGIQLNDLIGKKLKLEMLN
FUMEFAM000052	EBN02829.1	136270004	136270003	1	MFLESRNIFMNWKILNVSIPVKNLDESKDFYNRLLNNKLEDNFFYKNFFENHNDDIFLGAGGFGVRLYIPKQDLEFNGIIQSRRTYVTLIIENFDLVLEKLNKKNIKFIHNKNNDFEKIMVQEPSLNLIQLIKSNKVLDENYKKFINKSNWYIHHMNLESLDVRESVSFVSEYLDLKEGKWTAPKNKGDFSIDPSELSIFPMSSLNKGLHIIKPDDGFGFRNNFAHNPSIAGHPAFTVKDVKKVMDILGQSKILFSNAEIYAMPKFHQIYLYDLNANMLEINQEV
FUMEFAM000053	EDH67920.1	143933484	143933482	1	MKKVSKSFKKFQKVSKKFQKSFKKFQKSFKNNLNIIFTILYMSKYYCYHCNYDAKVKSSFDKHLKTKKHQEAMKSHPKTTPKSPSGHPKVTPNPPFSDKEKSIEYPCKYCNQTFKYKQGMYRHIKYTCKKNKDEDFKELARLLNEKDKQIKELISDKNNQFQKMQKQIDKLINKLQIQNINNGNVNNGTINNNTLNIQLLNHKDTDYSHLTPKDYITCIKDRNHCVKTLIEKVHFNADKPENMNIYLSNIKGKYVMIYKDDEWQIQDKKTQVDDLYDYNEFVLEHWYDEYVEKYPNIVESFKTYLQNRDSNTLLNNIKEEILVMLYNKRKMIAIE
FUMEFAM000054	ECZ90291.1	142694057	142694055	1	MSLEVETLDQINSLKLEKDIPILIADADEVIFLFLIGLEKYLEKKGLFLDLNEPKITGNIKYIDTMKPVENMDMSKIMPDFFSSETANLELVKHTKKVLQRLSKFLQIIVLTNLPHKDKGKRENAMIKNNLNFPVITNSGPKGGAVKKILKKINAVSFFIDDMPLNIDSVSKECPETHCIHFLQDERINKLMPSPKSATIKLNNWLDVENYIMKNLEKDIDKKN
FUMEFAM000055	ECC49568.1	138936631	138936629	1	MARFSGEVTFRVKFKDLGVPVGFGMTNSIIFHECATQIYVRSGWCKIDRKIRDKRFEVEVVDKKINW
FUMEFAM000056	EDE15261.1	143291860	143291855	1	MMSEIDISKVLIEGDTATIMGVEYKRVENKMTKLVRWEENPDEIVLEEVELFHLESMNERSLWVGIYTQDKKIYHLNIHADGDRLRYYWSDETP
FUMEFAM000057	EDB89207.1	142972200	142972198	1	MDTWIGLNVIMKRLDKVRYFFEKYGFKVCSRLADFLGIRSKHVRLFFIYSSFFSLGFGFLVYLVLAFWMKIKDIVYSKRSSVFDL
FUMEFAM000058	EBN28325.1	136307441	136307439	1	MFILVSIFLPIIIFIAPINVNAMQGNLDLSSAQTSVGKRFAKVFCDAKREGLDSDFASEYALNNTYLKFVAFPDDDEYLADLWNFTHNNILDNCGEFVDINDLKDLEIFFKEEGLIASNRELYLPTFENN
FUMEFAM000059	EBP61190.1	136666975	136666974	1	MTELVVALLMIINGEIKEARIQQSMSDCLKGKRVAKRESKSHIKYQCIKSKAELETNIDGSFSIKKLILE
FUMEFAM000060	EDI47240.1	144045708	144045705	1	MKKIKFINSTTIRFNGQDYKGYPVGELPKRFAFIYDEDKDQEGITEWFNFKGLTFVEYNPSIWSYV
FUMEFAM000061	EDB09868.1	142861102	142861100	1	MSSDENDLFVDHVNHSIGGFGGHAFRRLTHISMASMPYLYYVHGEDISSIFSLEMREFVSVVCILILVIEAIRLRTGIVIVGQREYESRQISALAWGALAVALALLISPEGEGDGMEKGLYGAPIVLGMTLVDPTMGEVKRKMRDLRLAIILGLVVSYCVWLGCHFWIGTDLIVAILLAPLTVLGELPSTKIIDDNATMVLFPLCGLVLLLPLL
FUMEFAM000062	EDD96683.1	143260169	143260167	1	MGSLQCFGGSFATTDCLFIVNSVPHLLHIKDCDISTTSSVSNSGGMLAKDEIEFLKNLKITTPINKAIKYSIMN
FUMEFAM000063	EBJ70159.1	135764926	135764925	1	MGDDAHFNAGKIIEIFKGKDNDFSKAVCLNAAAGLIVSEKFAKFLDAYNFSREFILSGKPYSHLEKIQNA
FUMEFAM000064	EDH80561.1	143951120	143951117	1	MCMADTISTNKFVELTYRIVDKSNGEVIEQVEDPLGYVQGDNTLLFNQVTKELEGRSVGDEVEILLKAEEAFGPKIQELIFTDDINNVPLEYRYIGATVTMQNDKGGTKDFIVSNIEDGKLTIDGNHPLAGKDIIFYVEVLSIRDATADEIIEGGSIE
FUMEFAM000065	EBR64640.1	137000665	137000663	1	MRINLMSYKKYLVFLPGIILAFVLYTLSQGINNIIGIELLGYEKSPISTAMIAILFGILLGNIFQIRNLFLKGLNFAQSNILK
FUMEFAM000066	EDH20806.1	143868041	143868040	1	MMAIEPKNTREHIISLYGHVTGLKKDISQIKNNHLKHIHEDVEKLGGKIDKIYWVLLTVAGTAVLFALEKLIN
FUMEFAM000067	EDB29631.1	142888826	142888823	1	MTSRPLLTEPGVKYFLGETLKNCKKNKEIFNVQLFNLALFVGFLCIVTALLVYKYKTKPGPKELKKKELLKRDYFINKVRKLQADKARIYNQNITNLPKFESPFEVLHKKFYKI
FUMEFAM000068	EDG91152.1	143827173	143827172	1	MCIALYAYLVYRFFMNKFEFKNLVKNLKDSLKEKTFFKELRKEVETGANGTQDYVVKKGVNKDTIATTRQ
FUMEFAM000069	EDI48766.1	144047783	144047775	1	MSLLIYSPRCKHSMDIVQYINGNQQLKQLIHYHNVNTQGIPPQYKTKINRVPTMLTKNGKILVGGEIKNWLDSLLPKKDIEHAGFGGGVCSMSTIDGNDRDPNMFYIDNYGQSLQPAMTKELEDKIGRDVNKGEVYTDLKM
FUMEFAM000070	EDG59820.1	143750543	143750540	1	MLNNSEAVMRKKLKKNEKKKTKILKSIDKLKNKITAKEKKLSSLNIKIAGLEKKVAEKKAKKLAKKNAEQSPASINN
FUMEFAM000071	EDC62024.1	143073487	143073484	1	MTSDVKFCAILTMRYMNKSLMQSCHDYIASHMPPPPKGLIAMRSFHIAPDRGMSLCYFDTNENLNAAFPSMKEFQQSVAAKFEAKADAQKAITSSQSDFGDC
FUMEFAM000072	EDF63236.1	143559516	143559515	1	METFNPDPKPGRVVLPLVLIGMIATTYTFINRVATNNDLDLVAEETPAETIAEEVVVEDTSTTSTTTTLPDDYVQYLEEISAEKIQATELGKDVLEANENWDEKSVTYQEAKDEFRAFIATAEQFVITVADPGPPNEYANLVTSHEELKTLVNLVYEDTVELLAGLESSDTGEQRAAALDSFNKNLDQFIKKIEEIVASATSS
FUMEFAM000073	EBR71701.1	137013105	137013104	1	MQALKDLCIKNYCFYNLSCGKLNSHPITDISRIVEEEISKFKPEIIITHSDYDVNLDHRTVYQSCLQATRPTKSSSKILGLLSFEILSSTEWKYSKIFEPNYFVNIDKEINFKVKALKRYKSEIQSFPHPRSVIGINSLAKYRGMQSCNKYAEAFKIVRLYSE
FUMEFAM000074	ECY40857.1	142482843	142482841	1	MKKLIFLSIIILFPLKAFAVCNVDTTFDATVSVDIPKPKGFFSGTPKPSPEVIAEGITKAKQSVLQKFISKCVTERNKLDQYLKVKESIDSQTDSFVNVTKSKQDQKDLKLNVKVRATVNSKLFESLLYSGNNTASSSNSGKKRKRMVSFFIARKAESTDTKIYDDKIAKIKKAEKGMAAEKSATTDGTTSVVNKQASAYEKTVTGGSREFKQRSSERSWVIMPSSDLNNNIAKTLSNNGFRGIRYPSFAKRCGAPPSDIIEEEFSTLDKLTDDTEAEIFDAIAENDRCNRSIGFVAIGTINVNTALVDKVSGNFTVSASIRVDVSQIIDGFPEVVASIGPVQVRSQGLEDNEAEKNALIKAGEKAAQEIVNSLKAQGI
FUMEFAM000075	ECH35573.1	139772566	139772565	1	MIKKIILLLAIVGPFGLYFFYSWLLKLEKKKIPILKLTISSIILLIIALGFLRFSGGFNPDSKYSPAKYEDGELKPAENK
FUMEFAM000076	EDF11394.1	143463167	143463166	1	MYWFANTNLYKKKSFVNKTSLHKLLNTYLFFLLTIGCVLAIYSIFFPNSTFIFFQQTYIEVLGITDTGGNGHLNLLTYPLSLYLMNTFSCFQYLRTQKIFYLDLISIIWSTVLVSRIISILIKGDLTIDLYFFFGILTEFLIVPSLIFFRNKLIKES
FUMEFAM000077	ECO03373.1	140865807	140865805	1	MMSENSSELLNEYKEQIRILRQEVAELQDAGKSKDAANKRCLQKLEHTNKDLEDAIEKIKKLEEKNDKEDIRKDKKSLG
FUMEFAM000078	EBN01883.1	136268646	136268643	1	MVNLFRLLGLPNPNTTPTATKGGSLRATEPGPKAGNRFHDLGESRWSERTERITERPSRRVIYMEPDGLHRLQLEGIEGNLSMGDMVIVDLSSLNHMPSQQSVCSRRAQDLGDRTNLHVFALNEDDTLLMIPGAKMRVDTHKHMLGSPSLDRAIEN
FUMEFAM000079	EDD06624.1	143134481	143134475	1	MSMFLTLLTFLSAISISVIAAGYSIVGLATLFAGAVVPIIAMGSALEVGKLVAASWLYHNWNSDVPSLLKSYLFGAIIILIFITSLGIFGFLSKAHLDQVKPVSGNNIKIELLDKQINQQNLIIERAEKQINLLDKALEVYIDKEYVSRGLKERKKQEEERTLLTNTINEASDKIAELTNQKASLSLEQNKIEAEVGPIKYVAELIYGEQAQDNFDKAVRFVILILIFVFDPLAVLLLIAANISLRQWRKKRNLIKSEKKFNLEEQLDRERSKLKKVREKTKGYRQMVTKIGDFKDMSPDEIKVKLDQIYDWNDKTIK
FUMEFAM000080	EDG80104.1	143812015	143812013	1	MEIGITSMQKNPGENFSTVEVDPVTGEYVIKVPEWIVSEFGWYEGSEVNMEVDGDNIVISDR
FUMEFAM000081	EDG93914.1	143831009	143831006	1	MNELLNLEQRTFKTFSIFSFFSLLTLITFLSMFSSKYTVTDINYEKNIDLNYSSFGIVQGKSIWFIDESDFGQFYEDNLSVESLVISKQLPNLIFIDIVIHEKIIVISDLRDTNPKEVILYKNLYTELAESNNRLPRLTITNGPVPEGFYSEIISLILTVNKYEISIQDLKILYDGIELTGSYKNTTLNIGRPVDLSKKGSVVGYILEEGNCDGEVTVIDSNSDDIETILSC
FUMEFAM000082	EDI59743.1	144062609	144062608	1	MVTTSEIILAIIIVSLSVVMPIYYYYQRKKNPKQDNKTQDNPEIKNYIDRINEITRKKHK
FUMEFAM000083	ECV96931.1	142151455	142151453	1	MGICLYQQGLFDMIKPVFKALAVWMIATSASASCFDDFPNIRSEWIEPFGQIVWSPLVETRLIERWLNQRAFIEIEVTSPEPDRFWVRGQCLAQITPLESSTQAWLVGSAFGQPLFDALEIPDVSA
FUMEFAM000084	EBK90209.1	135948068	135948064	1	MMRTINGTTYNREQLEIVRKFFTDDQWDIIDYALSEYQDHEETFELTRDTQNQLCELFQAPYDS
FUMEFAM000085	EBP27021.1	136610103	136610099	1	MSNMNFEQLDNLKGFMPSHEGLALTKWAEEFSCHGPALEIGTFGAKSSLYLAAGSSIHNQLVYTVDHHSGSEEHQLGEEYFDPEIYDERLGRVNTVPLMQANLQKFEESKWVVPILQMQILLRPHGEQNWGSYLLMAVTPKSLQWMIMIIGTLNSILMGHW
FUMEFAM000086	ECY10095.1	142441302	142441300	1	MVLMSNTFSWKTKFKSIIIVDGELFANEYKLNVSLTPHTASLKEQTQYFERLKNLFEQVFANTITTWRDEPLYHTLKKSTTNRFIELPKPPYDQIMAAVCFCKANSILDSKIIINHIELSSWQGDGITYTVDKDSKELILLDRPDWFSAKFSKFDPWWLRADTATYDQELDKGIYTGHFSWNNQEIPVDKKHEYHAKIFEFQPKVLDGGKNKDK
FUMEFAM000087	EDD17302.1	143149034	143149033	1	MGETPINSIQREIQEETGFSANKWDELGTLVPAPGYADEEIYLFLARDLNKLTSEVKGDLDEDIEVLILEPDEIDNLISSGDEILDAKTVTAWFRAKQFLDKL
FUMEFAM000088	EDC58879.1	143069211	143069209	1	MLILYRFLLFGGRLLIYCIVSVHHMQPQDAQMMGQVAPAGAMGQQVIIVQNKSGGPKVFGIIAIIFGLLGVLNGVFGVGDWDGGLWIVTGMMGIASSGLFIWAGVLLMQYQKKGVWVGFGSVGINLLSGLIFTMVVAKEATDELGDDAGGFFASLGLAIVGIQAVCCSAIVALPLLMNGGDLE
FUMEFAM000089	EDG99711.1	143839017	143839015	1	MGYDWFRCTHRCICNHRSNHSRRILMDTKHPYWKYAELVNGRLAMLGLVIGTINYGLFGWIAPGLF
FUMEFAM000090	ECX12531.1	142305863	142305862	1	MVFLGLLDDMMKHRGFPSRLPGTDYQFTIRRPNPKGVTPIIERERYRDRKPADKRADKGFIRALMEHFWDQPFERGNLDAGRLSWLFGREVKAYEDQFDARSYEAMLILDLNLIKINFPETFDSDQRG
FUMEFAM000091	EDE48866.1	143349147	143349145	1	MQLMRMKAIKFINKSDKGSAIAEFVIFTLPFFTAFLILITVIQNRSMAISESKNLARQSVRAFVSSPNEELAMVRAFQVIEIYKSKLSRSAENEREIELNLSCAFYPCFMPGNLVTATIKVGNAQSASASEYVDLWR
FUMEFAM000092	EBM93623.1	136256840	136256837	1	MRDLLKKPIWKNLELGYAIPDSIHAVSVALPTWNDVINYEEKDQECMNLLKSIYPRFGLNPIVKRLCEKVKKQNYCNNKSIWPYPNERLAFKAKKYIDRNTSEQFSLIEKRNNLAFLITEKEGSIYAKYFWQHTGLGLSSRAAAIELGLEDCPPKSYVNECSQIIKNRISKSTKIDSNDIHLTSSGMSALHTSLEIIYKLFPAKPTLQVGFPYVDVLKLPMKIFHGAKLITEENCADIELEIKRINPSALIIELPVIQCSNV
FUMEFAM000093	EDH02102.1	143842332	143842330	1	MKFIGTVHEPMYEFNDKKYIRIIIPTRLSEIVDQMHTNKWYLLTNKHIDNPLEGNILTVKVPFRYRRVMCEVKGRPIQSLKTGDEVTVDVNFKGVWNVGNYSGFSWVLSSCSSSPGS
FUMEFAM000094	EDC05931.1	142996493	142996491	1	MQQKNNLNSNYFSYAIYSVFFTALLFIVFGANGWGPAAENEQAIGEISRWCERVSGGFFREPSNTLGNLGFVAVGLYMFYKLSDDATNNKSPMFGSFKIALLYAAASTFLGPGSMAMHGTHTKFGAWLDNVSMIAYILLLWIYNLKKLTHFSSKTYFSTYTILLIYYAYSYWYLDSGLGIGVNLFELSIGLWIATEVLIKFPNAFGRIMSGITVLIIQQLFGSPVIDSFLNFQDNWEMLLYFVPALIPNLKPNIKRTYTPWFFIGFASFFGAVLIWGTGVPGHPWCNPDSWIQAHMIWHLLCALATLSFFNFYRKENTV
FUMEFAM000095	EDF65693.1	143564000	143563998	1	MSQYRYIFHKNLYAYSKILCFKIMNLLASFALGGFNPWAAGFGIGSLVLFGLVGLVAGPNLKNFDPDA
FUMEFAM000096	EBD46913.1	134792720	134792717	1	MALRQDGGAVMSSNDDKKQNSTGKTDFSKFRLSTNSPGMPVAQKVLIHVPVGKPGKQKFVRVHPAEKYHFECALLKVEDDDKPYLISPDIAHTVAQDIKQVILKLAIDRQGNIFLWPVPPRQEDGNENIWNQSHREIAALAESFWVRLASNRAIGAYEPFRAQGEIPEPIWPDLPLNDILEIAFGSSHVIKDREHPALLKLWGIE
FUMEFAM000097	EDH57227.1	143919006	143919003	1	MTKLVPGSFLYNIVYGKNDNTIEKKPFYVQNKKDYLESLERNCKEMGIPFKKPYVEEIPVPKKINSYVEKHIDNLDQIVVHLNVLKSGKVRVKVLPQMAVLNEKYYSKYKIPPIKSIISALKALGYSQEFMDSMMEKYKKRNALIEKKWKILEKIFDAPSTASRNKKKKADKKAEAEAEAEAAEAAEAAEAETEVVEDEDPEDDDEPEEDEAIVVDEEGDEEEVVEDEYVSDGGDE
FUMEFAM000098	EBS80495.1	137207730	137207728	1	MHNYISRVTSSGTICINDVMLPVLIPNLPFGGVGQSGIGKFHGEEGFRNFSNQKSITFKGFLFDSNLRYPPYKRVKKFLKFIFQV
FUMEFAM000099	EDA78216.1	142814379	142814378	1	MMNYLSGLINLVTSLVISTIIIYAINFIAGFAGADYSFTNGEVFVMWILMAILVNNCFRK
FUMEFAM000100	EDJ72652.1	144218272	144218270	1	MFAKVYQYKFGTVAEAKVAASFCADNLGKKISKYKFQSLNVMIGKEGDLSIFIKFDTIDRLKKYETESDAFVKELKQTFVFKENQFAGVFVYNYEAEATSSEIKITNPAA
FUMEFAM000101	EDF86630.1	143613237	143613236	1	MRWSDFNMEWFEFRRKTKLHDANTRRGLPIHRNISWPRPLKSHNNTENHHNKFCHRHNMQRLHNKYISTIVIVTVDFLCRSGWN
FUMEFAM000102	EDI76363.1	144085588	144085585	1	MKIRKKTKHFRKKAKPIPVETHDLPNNVRVGYKDIKIRYVRPNYKKWELTDCFGEYDYRQNVIQVQHDLCGQEMANTIFHEIMHAAVQVAGLNQEKAPLEKPEFEEAVVNQLTNIMMGVFRDNDWMIDMLKTQLEDSEDAD
FUMEFAM000103	EBM81413.1	136238626	136238623	1	MGYVGSTGKSTGPHLHYEVIVNGKKVNSQKLKLPSGKILKGKERKLFETKKIKLDVLKSEKIIGLN
FUMEFAM000104	EDH79605.1	143949798	143949796	1	MVVGDDAVNDSLSAVNSPTPSIPNDDSMNQSSLEMMESIIQRLQPQNRHDIRDMIFQRGRISGAMLIMAILLWWISVEKGAERLGDSAIPISQLGGFEFAELSLIVPSIALLATLVMSIGRERGNAVLSNLAGILVILGAFYILEPFGNLVLGTGEMDVQNAISASGRLTMLALLLHFATRFFFEALLLQWVRTWLLSNDVDIFSSTSQNIHEGHTDEEVPLAYEM
FUMEFAM000105	EDD69907.1	143222056	143222053	1	MISTFSDLIKKIIMKNFMYILMGLFLFTSCETTAPCECENTSNGFIDGTGQSVNIGSESTVDVFKKIDAAWAARDYETMKAHIADDGNYRFYDGTVATNGEEFVAKVEQSYQEDLANGVAWEWTTDYAFAVYPSETGNDTWNEKGQWVNASFTGADGSVVVEWYQIDGDQLISWSQTKGETMKE
FUMEFAM000106	EDC75326.1	143091681	143091680	1	MKDFAQQKKDIKKNKSVSNITTGKSPVPIKLILALMVFPVVFLMGSGLFFNTESEIYTVEKTENDITFTFEQDLKNENIYLELEKIYEEATCESYLQIETYGKKIFAEETLDKMRELGFEPYLEEVTSKNYDGILFRVMIGPMQSISDTNNARETLIRADFLPLLRTRCTQI
FUMEFAM000107	EDE61393.1	143370613	143370611	1	MSRPDAIGLLPFRHPICRGTESTMERLTILTRDLTPFEHLVATHLCDGLSNSAIARETSHSEKVVENTVSRMAKALGVQSGPDINIRVLIALAYRSHFGDKAFDKLNVPCQHLELGPDGQMICTRHL
FUMEFAM000108	EBH20773.1	135374192	135374190	1	MLGGSGNNFGAILGGFVVWFLWIEAAPISLFLINFFTAGIPETNALKAHLIESVPYFRFLLMGLGLLFIMRYRPKGILPEKIEIK
FUMEFAM000109	EDG09110.1	143653740	143653738	1	MHSFFITSILLLALNSSYVCENSKLNLVMRNNINGDFSIVEKISELKPGAFININWNKKKLMLPYSLRKDYISFTDKKWDWRYQFNKDGSPDINNPSLYELLPSGEIKTHFCETEDNKSNL
FUMEFAM000110	EDJ22593.1	144149694	144149688	1	MIEIYAAILGASIGIAGMSVSGFTRRTSESREAVIRLTAAVESIAGKLEELHQDMKEDRRAIYSRLNEHGNRITLLESKDR
FUMEFAM000111	EDI23282.1	144011661	144011658	1	MHDIMNLESRGLPSAFIASTEFVDAAAAQGRSLGITPASLFVPHPIQDRSDEEMTQLARDAIEKIKRLVCSAE
FUMEFAM000112	ECY88475.1	142549565	142549564	1	MRPNSKEALQALDELELKRIASLTKSLKYKGLIAEVNEEWNQAKGFYEEILVIDPNLEEVKESLSRVESRILLDAEMTSIIARSDAFNDNKVLGQAQALLETAKSIERIGPKLEVSIRKLDSLIRIALIPIDVIFESDQLTEVTIFKVDQMGTFQQKIVSLRPGIYTARGSRKGFKDETIRFRVDPNKQNQRVRIICNKKI
FUMEFAM000113	EBD15459.1	134744152	134744151	1	MNMATINATATISSDIASYPVTITGSMSMTKSANPSVGLEETTGLRTKKFTSTTAAVIVEADELTDDTAHKVYIRNASTSRANFFYVAYHASAAAAATAETIGKLYGGDWMLMPYNGSTNITVASSTATETQMLEYMVFADGIEAAKG
FUMEFAM000114	ECY15950.1	142449287	142449286	1	MMEAIVAAVIAIVAGGATLNNRLHNRINNVHDRISGLDRRIDAIELGVATDYVSKADLSVMVQRMEDHMVRIENKLDQIVLRN
FUMEFAM000115	EBK76453.1	135927645	135927643	1	MVMINLFYSEAYWGHSATMNGPHKVVDNLIKSLEQEKIEYVINEEKYEHNFLVQYDATAHEKHSKIEQDTTIIGPQVWMFDGYGQFLIENQNYYKKIIAPSEWVKNKFITKFNLPEDKLAVWPVGIEEFNNIREPNYDCLIYFKRRDQSELDAVKKFLVSNGLSYRMVEYGTYGEDGFKQLVNSAKFCFLINGTESQGIAVQEIMSMGVPIIAWDIKEWLDQGEAYRVPATSIPYWDERCGEVFFNIDDLEVTFSKFYATLDQYDPKAFIKDNLSFECSVKTLLDILR
FUMEFAM000116	EDI71978.1	144079411	144079407	1	MNRCMNLFFEILIEFGLPVAASGVMGVFIYMILKYILESVVGQVGSIHGIIMALDNRVKTMNNDMIKLDLLISHALKLRPDEDRISRADGKKDARRD
FUMEFAM000117	EDD18565.1	143150790	143150784	1	MFVSVILDLVCCLSDFVLFGGGAGALSSKGSNSPVSFDNSQTVKHRSQKCQFADCRSLTFRTTDYCWKHQDGKPHESDGPWKPNADDSFWWENKEE
FUMEFAM000118	EDA05471.1	142715296	142715293	1	MSQWFMPDSHAFNNTDLESLSLWPAHPTANFPLMFSPPKAQVPKLIADTSSPVLPNTTFLINYLFYRFIKLLKSQVISCNIMNGNKLKTIDIGHSGLSPEGAQSLLETTISQTSFEGNIRAIKVITGHGTGALRKLVRQWCAEQEGRFQAVIYGEDYNMFNKYASDMRADCNISKDPDFGRNNRAVTYIWLW
FUMEFAM000119	EBQ10700.1	136742666	136742664	1	MLCKFVLIGWAIYPIGYMAGTPGWYEGIFGGLDMDVIYNIGDAINKIGFGLVVYNLAVSSSSK
FUMEFAM000120	EDC38098.1	143040827	143040826	1	MMAKKAKAVETVEVAPQDVAVKTAPKPAKPSWEIKDRVYYLKHNKSPLTLTIPSKHTKKHSLLYFDEKIGKQREIRYATNQDSSLVDEQKGEATLGHIMFKNGNLVVPKEKQNLQKLLSLYHPLKGRIYEEFSAVEEAADDLDILDLQIDALNAARNMDIDQAEAILRVELGSKVSGMSSKELKRDLLLFAKNNPQLFISLANDDNVQLRNTAIRAAEAGIINLSPDQRTFTWGSNGRKLMNVPFDENPYSAFAAFLKTDEGVEIYKSIDKKL
FUMEFAM000121	ECY10098.1	142441305	142441300	1	MASNIVPGNIDATFPKAGQDNSSQGFRDNFSGIKTNFSTAQSEISNLQNNKASLNGTSDFSNNEVTRAKLKNNSETIYAHGTVGSGSVTLNHGNGHYQTLTITADTTFAFTNFPSGALGRIILDITVNPTSTGILTFPTAVIKADNVTGSDGTSDQITIGLGRALFEFMSPDGGTTVLMHQLGRQYA
FUMEFAM000122	EDA60991.1	142791341	142791340	1	MEELIACNKLIKILKKEITNKDSSVKGFNLGTNIGKVSGQSILHCHFHLIPRREGDVENPQGGVRSVIPKKQHYKRDK
FUMEFAM000123	ECK47330.1	140239220	140239218	1	MTGPIGQLHREVSPDYGFTAIIVAFLGRLNPVGIIFASLVVAITYLGAETAQIFMQIPKYTGQVFQGMILFFLLASDYLLFFKIKFIGSKK
FUMEFAM000124	EDJ51729.1	144188947	144188942	1	MPSKHPKSQFFARRPNEGLICCGSWSGGCGECLPSRLSGGHDEPLTKAMSHTACRKYSRRTRMTDTSDVTLSRIASAAIGVGLLVASVFFVWQGVPQQFAASLPGETPSQTPLTVQAAPPDQKIVCPGPVLTYVAQETTPRGFSEPTPSVLGSSYTTTELDSEEFLQEFAGEDAKTAPPPVYLQQSAADGFLNATSVSEVNSVFAWGLSAQSCQAPVSEGWLVGGSTTTGRQGVLSLANPGAVPATVDLELYGESGEISAPGAKGILMQPGERRVFSLAGLAPGEQSPVIRMVSAGTPVTMVLHTSLIRGLDPDGMDLVGVQGVPTTERYLPGLYLESEAALERVSALEGYDDVGPVLRLLAPEEDAEVVVTIVRPGLGDLVNDVSLDAGRVFDVALDE…
FUMEFAM000125	EDG50761.1	143733974	143733971	1	MFLNLLCKHYILLTNVIMIINKDFRRRVDFVVRQTWKNIEKMYNLEASKYDVSFSISFTLISIDPENGSPSTSIGPVMGLESNSISRILNSMENKNLITRRPDPNDGRGIIISLTKLGLKKRKIVIEKIRHFKNLVRSKIDASDLDAFHRVASQVNDIIEEGDVFKI
FUMEFAM000126	ECT58485.1	141835958	141835956	1	MFYPEAFEDSSLKEFSDLFNLIPVSENDANKLACNSVVINESVIFPSDDIDIIQTVADLGCNIEISDVSEFLKSGGACQCLVITLQ
FUMEFAM000127	EBD06319.1	134728149	134728145	1	MKLVEKNGVKILGEANILNKLPVSASNLYAKNVFNFISNLYDKENKKLNINLEDEIIEKTLIK
FUMEFAM000128	EBZ55216.1	138420878	138420877	1	MFKSKYLTSIPVLSSLIHSTYSKSYTIIYDQFNEAIKVPQKWIEDIKHVEFNELLASSIGPLALFFNWKKRHKEEFSEIASGALASSFVHGDPIGTITSIVVLAYRYNQSTNKQEMRNLKWGIIKGGASVSAFALTVKAMGVSLLSFLVGLCIAAVVRKTVSTLRLFEYLKFIRSLKVKIPKLKNKISRRDFISLKLFEFKNA
FUMEFAM000129	EBL50269.1	136039551	136039549	1	MPRRKYGRLRKTVELPPKENCSRCRSGKHCPIPGHSGQDVTPHREWAGPESIEKRKRSRS
FUMEFAM000130	EDE81348.1	143411765	143411763	1	MKIFVITNCMNKFKIAIFTISIIIFSLIGIKKLIYINQVKDIKNKEESFLNESIRVLNECFDLENKNKRTLNKSIELIEYCLEEYGYKN
FUMEFAM000131	EBW25151.1	137831710	137831708	1	MKDNLMVQQQVKSVWQHMVGVMCLNMTYRKQVKKVLPVLFKKYPNPKAFLRGKSDDQEKLLKPLGMVHVRTQRLRRMSEDFLKWDYKDATDLYGIGKYGSDSYRIFYKNEIPKDVEDKELKRYINEL
FUMEFAM000132	EDD76804.1	143231693	143231687	1	MKIVKILKDLGINSVAICANDAENYPEDSFENMILFAKKNQFGFPYLVDETQEIAKTYDAVCTPDFFGYNKELELQYRGRLRELKNLLPVRDGESDLFKAMKQISKTGKGPEQQTPSAGCSIKWKSN
FUMEFAM000133	EDF09612.1	143460146	143460145	1	MKKDTSYSFQSKKGMEVTFEELHIRHINLLIDIKNKELNNWFLKMAIINTFDDLKIFLNNLKKNKNKCIIAIYGNEIIGYLNIFPLNKKETCLKISKPKLIKSKCSLTDKQLTLGLIKKSISIKEIKTSSWIINSDINNVDLISNARELGFQPLGEIILWDGSDLNKPKNQNTNAYTLINEFQNINKQNILKIVNFIRSNQSPLIRNILDFDQDDILKRNNSKSGALIYENSVLCTILKDINYQNEEIYTLTISRYWDKRFNSILKEFIKRFFEKSPVSYLKTYKENSQLNVFLEECNIKEKNQEIILIRNTIIKNEAKQVNIINQSLESIFEKLSPQGNPYPSPFPLKTK
FUMEFAM000134	EDC40040.1	143043477	143043476	1	MRIKLKENSASSMLGPGEVHAKEISAAGNAFAYAIYEHSKLPLRVFEAARIATAQINGCQICMNWQTNRDIKQMGIEGGVTLNGEVPDENFYTHLLQDDLSHLNQQESLAVKYAKAMGSEPKQLAKNEALWSELKEHFSDQEITDLTYCIAGWMGMGRVAHVLGLDQDCAI
FUMEFAM000135	EBX35231.1	138028877	138028876	1	MHRGNVSAGAPARVIVKGSVTKAMALLSFLFGHTASGLSSVCAWVDGLPHPVPPLHQPFATRLPEGGGQFGSAMSKPNKRLGRRSLRRDSVMKIALSELGSAELTDVVIESVDLSLYIAHARLNGEERLIADRNGKVLKTRNLLEMQRTIRKAVTCELFLRQRSAYDEMVGHNYQATDNVMELPLGREPLPEWLN
FUMEFAM000136	EDB48007.1	142913951	142913948	1	MSLNNNLDFQFFVSEPLRKNNLSVFFLSNEEKKVDNYLCFSEALKKDLVSVKEVNERGSVRYLKLSNKSNQKILVLESEIITGNALKQDRVVDRTTLIPENTTIMLQVKCCEKNRWSPAVANNLSVSDTLFFSKGRLDNSIDIYEKSKTDQFKIWDNISERLKDFKIKSFTGSTEEIYQKRKKDIEDLLLSFKLKFNSLGVAIAIGNRIISIDIFSNSNIFNIYFPRILRSVIIDSYTKKPYQNYICKENVYKLLRQFEKSQKKLHKSPVGCLGEEIKFNNNQVVGSCLQYNDMMIHFSGFLKDSSDIPQYKSEVA
FUMEFAM000137	EBW36688.1	137851825	137851824	1	MDLSKRFLYRIFTQGSFKKGGRFYRGWWQNVPKEYRPHITIDDGFTSEYDYSQLNPHMLYYSMNKKMGEEDAYSRVLDGEHRDIVKQAFNAMIQADTQLRVCPENIDIDKIDISWIDLRERILTAHKPIASLFFQGTGNAMQFEDSQIVENILLQTADSKTPALPIHDSFIMRQQYASDLEEMMRRAFHSRFGEDIPVSSEIIIGPPRLFEDDGTPRTDEMAAKDREHSQWLDRNIMWLHSK
FUMEFAM000138	EDC56489.1	143065975	143065970	1	MKKILLLLSLFLMMGCYQDDDLVTLYPDQEVPESLQIKDLVGIRLETTIVSDRVAMNVKLPLTGKYRIKIRHGLNNELISQEMIEAGEGDNLLKVYVASLEKSGYMIQLTDEFHNILGSESFVVE
FUMEFAM000139	ECX06586.1	142297880	142297879	1	MVQQHFHLMKKIKSVLLPGEFFKNDFIVKTEKLMSLDIDTIYLFDHGKNPAGSDLDVYELIDGIYKLNEVVNGQIRLGVCVLNINARPFQELFEEYIYKFLEIKNFKLGIGTGDDKFEKRPNFSNDIEKIINEIVDSNMFRQNNISLFIGGHSEKKLQLIKKYSIGINQWMGTKKLFEEKESIFTQIENPKGNLSLCLKASKPNFFDSELNYEYIHILKDSNREIFFETIDNIFR
FUMEFAM000140	EDF26113.1	143489053	143489052	1	MVAINPKKNLHFGENPPEINLNSNLKRWFSRNIGLWKSNRTYFLDEAQKTYNLSMNINIQALESKSEWETHYKFTWYPEKKYNFFEENPQYKERGEMHAFLKGHQLKREKFYLSNDEGISNIKQVDEHEMIFESSYKDWYILEHTRLVDSDNYRFRVIYSWNKDMLKIVENHHEIKIIK
FUMEFAM000141	ECW57767.1	142231541	142231539	1	MILRVNMRKIKIIFLTIVLSLTFSLNVNSRPVPASFADLAEKLMPSVVNISTTTTVVSNTNPFPFSFLQDLRLRICLKNLGHLKKENQRH
FUMEFAM000142	EBP61035.1	136666747	136666745	1	MLRMEFNIKELNPSDYEDVLVGWWKDWGWQPPPKDFLPNDGVGGVMVTHNDQPICAGFMYMTNSKVSWVDWIISNKNIEDTKLRHEAVKFLIAVLTNICQDNGSEYIYALLRHDGLSKTYEELGYIKGDSYTHEMIKKL
FUMEFAM000143	EDB65681.1	142938685	142938683	1	MKGDLDDPKALIQEAYKIENITRSECRSIFLDWALSLPIEQDANISIQNLLERYQSEFSDHPMTETLEEGLLTMVKPKRRGGWKSRHRSKSD
FUMEFAM000144	ECU78811.1	142008235	142008234	1	MAPIGLTVRTRGMTAREQNRRKKWRQMGKKILKKTRQALAIAAPLSPTAGVASAVADALIADEKSRRTTRSSTKGYLSGKVKRGRKNRYRVRGKKGKLTEYGIARSGITLNYESRKSVEAQEAIAVGHTSMPGKVCLINAFRALLKRFFLEMKVILKDYGTNMQSVGFVVGEKVRINRYSTGDSNTVQGDEFTIAATSTFDNIAALMADFYDDFTTFSDDRIDSIEFLPVATSRFTGINLNLVSAKISVYTKSALKIQNVTTENTADNEADDVNAVVLTGKLYGCKGNNFVKKANNKLLDGLFSPYNEEALFGAFAKQDASEIGTTSVGFYNGAGLSNDVNTTFYKPSEPPKYWEIQNCRTKAKLAVGPGAIKTSVLTENYTMSFQYYLQLLIGQRNTN…
FUMEFAM000145	ECZ48222.1	142634878	142634877	1	MVLNMIFSTQGIDPQIVEMVGQNWAEVGIQTTVKEVTPDEYRSAQSSNQLDVGMWRSSQPLSIVMGNNELWVPPFENYFGHRTGMLWAEYVDSNGSKGVKPPAYVMQLIDDVNAFQSSPIGSAEFERLGQRMVKNMTENLLKIGIAQKPAPIYRKNSLKNFVEFKTHSYEYYRTYPYRATQWYLDE
FUMEFAM000146	ECV70937.1	142116234	142116232	1	MMVMRWCGLGSLLGETMSGWKRAAALLGIYFCSLMVVAVPASAQISGAAVSMTCAPGQIQVEVKPGATLTGYTTCTVSNPTAYVEKVAIQVTSDGLATAAPGDMYVGAGQEVDFQVVVRANPYMTMQSRQLTVAAQVQELNNLPPPNTASSQVNALINIMQFSIVQVEAVEPFVQLMPKTDKNFQFKVYNFGNQIDRMKIGVTENTRETLEEAGFTVNLPQTVVTIEPNTAPENARIMVRTPKNQGWSDAYHVLEFYAESEFACQNGGCNRESQMITVYVRGVYLPGFEVVPAISMIALAGAIAGRRFLNTDEEEQEDGWRESAPGL
FUMEFAM000147	ECV80932.1	142130000	142129998	1	MGYGAFDKHNLKGNNIVLATAHPCKFPGAIQSAINVKAELPNELTFILDQKENYDIVENDIEKVKQHIKDRT
FUMEFAM000148	ECV41045.1	142078470	142078464	1	MDWSTFMTVQIFTTVVNRPDFVEIQQKLFKKFLKDDYQFHVVDDSIDEDVSKEFKRVCDRNSVTYYRKPQTEEKKFDNPLAGARHATETIQWTYDTIIKQNYPEDLILFCDSDMFLLDDFSLEEYMDGETIAGHLQIRGHVRYIWNGIMFFDMKKISEIDSNLNFSDGIVEGQQTDIGGHLYPYFKKYNVQFKRINDSGTDGEDFPEYPTEYNGVQIPVLLTSDMWCKPEDGYNFELHLGGKFLHYRAGTNWHTQSSWKSKEDPLRVKAKIFSQIIKDFID
FUMEFAM000149	EDC76426.1	143093177	143093174	1	MEQMTIVLSKFESHDEETFQAQKEVWTEYSKEFSDATGVKYYWAHQEQEDGIYYIGVNLFPSKESRDAWIESYDVDAGTAEFDAKMVEKTGKTAEEREAGKLLEINMAGMDIDLTNH
FUMEFAM000150	EBL00424.1	135963197	135963194	1	MVLNMFLKLFLLLTMTANATDTGHFTFLEYKAPAPYEGILFNDTALAKILSDYDMVKYSCDIRTDYEIKVLTEEYEYKLENLKIEHKALTDEYDLFIIQKDKEIDLLAGALRKTSPRYKWLYFTGGVILGGLGYYALDKELSK
FUMEFAM000151	ECW07694.1	142165535	142165534	1	MTNLTLSIAMGDYDRTRPIHDGRVQIDGVTPVTQLLSPEEMFFRAFRHQAFDVSELSFSSYCVKRAQGESPYVAIPVFLSRAFRHSSIYIRTDKGIDRPEDLKGRRIGIAEWQLTANVWARGILEDYGVTPADIKWVRGGMHTPGRPEKIAITLPDDIDMTPAPEGATLDQMLRDGEIDGFIGPRSLRCFDEGHPHVGRLFDNGIEAASEHYARTGIFPIMHVLGIRQTLADTHPWLPGALLKAFAQSKAMAQTALSDTSATKVTMPFVEDTLTTARRLIGPEIWTYGVPGNEHVLDTFLDMHHRQGLSVRRLTVEELFHPATYEAYSL
FUMEFAM000152	EBN82753.1	136387496	136387492	1	MKSTISSAWCTGTFVARTIDRWQAHLSQMLERSYYHDGGSLIEIYQNCNIFNDGAFEEYTSADKFDNVIEVKHGEPMVFAKGKKGIMLDGFKAVVVDMENHSLDDLLVHDETNLDLAHIIANWTTHPLLPEPIGVIYSVDKPTYNSEMVSQVESAVKAKGAGKVQDLLNAGDTWTVK
FUMEFAM000153	EDB03246.1	142847707	142847704	1	MEVIYALVPLLGGWLVYGLIASLFLKRASSRDYLLLISSGLVGGLIGGSIGNNMDIPQNLWWMREIIKIGVTIVAMYTIQIIRLQIYNFRNNT
FUMEFAM000154	EBS88801.1	137222229	137222226	1	MSVGVATQDPKLRKRLNPDDAALRVYNYLHTMTLEAQLLARACGKTNIHSLEPEDMAALTMEASALAKVPLSGTNHTVGVDDFHKI
FUMEFAM000155	EDE16259.1	143293633	143293630	1	MMPREWNTPIREPWNPVIKKCLDAVDEHIKAYVKTGDDWHLSQAEILRKYVKDLKVWIHKQEGRE
FUMEFAM000156	EDJ29364.1	144158833	144158819	1	MGGSENTEGAQLMDDMIDPARHYSAAMDSVNLINALLADPPSGMTDGEVADTISRNVEHLRIMVGKDFWTTEDLQPLRDAIAAGSN
FUMEFAM000157	EDE31781.1	143321231	143321228	1	MALSSTVQESLKEAEAALRNALAYAARQERPMVCSVIADLISRIESMQSTDSILDKLENRSQGDSGFFGTIFGKDD
FUMEFAM000158	ECY33270.1	142472726	142472725	1	MNTCMLTPFLKYVSEGKVIRRHSDLQRFSFPEVAERIYLSFLALALMSQNKDTEGFVRSYARQTMAKGTFDQVRMINNDLANMLAIVAGDPEITKKLKNKNQAQAMRQRQPVPVMALRRYLRTWESHYRNLTQLERSLNIQDGNLRNIRRAVADYNKLNAKMKLQTLHRLQQQLQSKLPNTDILKKFKEL
FUMEFAM000159	EDC75146.1	143091434	143091431	1	MNFFSLLKRNLIFKLKKKTSIDNDNITSKSLDFLLYEYGSDKSNVFKLNQKPGHGYSIYYEKKLNQYKDKNLNILEIGSYSGASAAAFIKYLPKSKVYCFDVNISNFKYKSENINVYGIDINNQKKLLKTLSKIFLEQNFNQFDLIIDDGSHNLSDILISLKFFFKYVKNKGLYIIEDYKHPNYYKYNRNIDHLLIDQIFANLNNKKFFTSNIFNNDDQRELINSIKMIETFKGNLNDSDISFITKA
FUMEFAM000160	ECH56717.1	139802529	139802528	1	MIKILFMNATKANLINSISLIVFGLWGYFEVTSPTALIPVGFGVVLLLCYSGVKNQNKVIAHIAVLLTLVILLALIGMRLPKSLESGGIGLFRVVAMCLTSVIAMIYFVRSFIEARRK
FUMEFAM000161	EDD15350.1	143146354	143146351	1	MMFNKIFKLILSIGVFGFSIQQFMVDNIGNGIALIFLSLTFLLLYFKNEILIMAFLRMRKQDFEGTEKWLMKIKNPESALIKKQVGYYNYLYGIVYSQTNLTTAEKYFKKAISYGLNMNQDLAMAKLSLAGILMQKRRKREATMLLNEAKKLDSHGLLNQQIKLMQTQMKRI
FUMEFAM000162	EBC20618.1	134582642	134582640	1	MFFMLKILNVCVSLFVSTLVMNVWLFRFNKETPYRGGNAKNMIEEFAAYGLDVNTMYLIGSLKIIASLGLLIGLLKTKISVYYFSFDG
FUMEFAM000163	ECI24156.1	139901485	139901483	1	MRFTNDTKQYFMKASPVRPGDYLEFFAETDLLGVLSACPGGDCGSEHSSDAAKCYPLKVSTWTVEPKYLNDIKPSAISNYNRNHGID
FUMEFAM000164	EDD33708.1	143172242	143172238	1	MAYQERSIMMNCWHCGPDVQLIWGGDHDLDGEDFPIASQEYAMVTNLTCPKCNSFVEVYLPSYHFEEKKEPIDTAPCSVEDSSVCDI
FUMEFAM000165	EBH00458.1	135343895	135343892	1	MKELIFSPSEFAFGYSGCKRCYYDLKNDNLRVSTAFPSIFSKLDRLQKEFYHDQNTDVLSANIEPGKIKTDYEKLQKSETLKDKKGRKFILRGKIDAYIDHRTFYSIIDFKVTDIDEKKIELYKTQLLSYAIMFERPNEKCLKLTPIKNLGIFCFEPEKIHSVNDKPSFNMKTQYYPIQRDDDYLLSFITEIIDFLEGPKPSFDEKCGLCNLKKNNFN
FUMEFAM000166	ECH86175.1	139844569	139844568	1	EGYKVVGEDFMLATAADIVADPSAPDAFVSGIMEGKEWVWEGGILREQLAKQTEKRINTLVDQKRLEEHKLNLFNDFLSNL
FUMEFAM000167	EBE87151.1	135004598	135004594	1	MDPTETLYIEDIAKNLSIGKERGAKTVWLINDEYWGKKESDEEYIDYKIENLSLFLKEIRLLKNS
FUMEFAM000168	EDH02976.1	143843563	143843559	1	MMEVTNGIFKAAGQIYSNNRGSILRTIVYTVGHFAIAITVLMLVADVSFMIALTDAIVEPIANSIWYFILDKWWASRSKSK
FUMEFAM000169	EBT51456.1	137334272	137334270	1	MFLAGPMTVIPLFLYVRGVELCGLGPAGMIFYITPTFQFLLGYFYYNEPFSIIKLVSFIFIWIAVIIYLRDLHETN
FUMEFAM000170	EDD05587.1	143133062	143133060	1	MRSDILKFFSFLFTLTLLSCGGGGGDDTGGGGGGGGGGGGGPTPTPPGKATLVAPANNKTCETGTSVSDTQSTVTFNWNASANTNTYDVQITNLNTSTATNKNGVSSTSTTATLDKGVPYSWRVTSKNTTTTTSTPSDLWKFYLAGDGVVNYAPFPADLTAPASGSTITLSEGKATFTWDGSDPDSGDTLTYTVYVDKVDGKQTPTSALSNLSSETVDVELEAATTYYWRVKTSDGTNASYSIVYSFKTQ
FUMEFAM000171	EDF00130.1	143445927	143445924	1	MFLKNLKSMSSSNWQFVFFRYFASFLFILSHSLLVLDHLPVGAALHGLGEVFIAPWAFRERAWDLVVIAVLFFFFDIWGLINTPWN
FUMEFAM000172	EDG87805.1	143822541	143822538	1	MYLVPKKICFAVSTLIQIENLIEFRKSKFKTTIIFIKYFLIKGFGIEWLRTLINHIKNKYKTHNIKFFIDSGYDQGLSILLTHENIDYLKLKNNKIILNKINQIAKKNKVLLNPTFDVVDLTKIKNIQKKLKIKL
FUMEFAM000173	ECX19849.1	142315524	142315521	1	MMHNLISYNQLAGWKISVERLTHTLDRTMDESDLLNDYYNCLIECDDDQSTCKRVCRSILS
FUMEFAM000174	ECX90347.1	142415049	142415047	1	MKLIKFLIIFLIFSFKFSYAYDANDFNNWKLDFKKIALKNNISENTFNLVMSNVQYLPKVIEYDRFNLNFMKIQKHILKKEHQNKNK
FUMEFAM000175	ECX61465.1	142374810	142374805	1	MSQRIASGFLRAKEGFSESLSFCAFQILNSTLNQYESKKSLSKLGFTIPQDISCNFTSQVEVFRKQWLEGKLFNKYPTDGIVVKINSRKLQLIREKSNLDYPYWQVAIKR
FUMEFAM000176	EDI63912.1	144068255	144068252	1	MATWVKGRVHQTQRERQRKHTLMPDVDIDFFDRDGTLKLFKHTPASMIKEDKTEKHKTGVYFHAVPEHPVTGHASLDYKKAEDRGYFKIDCLNVNLYKEVKSEQELVELMIQEPDWDMLKDPKVVENLFHLNGHYNIVSKLDPRTIEQLAAVLAIIRPAKRQLMYKEWEEIVKEVWTKPTDGSYFFKKSHAVAYAQAIVVQMNLVTKAKYSFDATSET
FUMEFAM000177	EBU19613.1	137454785	137454783	1	MKNKELLEEFHSLAEKLDVKIMKGKGDFSGGSCIVNEEKVIVINNMKPIEQRLNTLASCFKDYDLEGLYIVPALRKYINDATRLEL
FUMEFAM000178	EDI75243.1	144084017	144084015	1	MTWGGKNKMSTEQMRDQALTEQANKGHKMIWVTFRKEGLHKYPAALDDPKLATGDEYDVSFLGYVHRHIFHFKVAIEVTHDDRDIEFIQFKRWIENMYADGTMKLDYKSCEMMSDDLYMAITKKYPGRKIEIDVSEDGENGSHAVYEVPVMGGI
FUMEFAM000179	EBV38675.1	137674892	137674889	1	MYERTGGVKEMSEEELQEQIIQQIEVLVEELGGTMCHLTKCSYTGRQSKVIEIEYNVEEKNS
FUMEFAM000180	ECZ67322.1	142661999	142661997	1	MFIDMRQELNSINYIENYINHMFKIIIIYELIFVAFWNILYYSNSGVENWFQEKILTAIFVFLSTMALGLTLIYVIYYSLKITGLSKILKSLKDPRKSNTQ
FUMEFAM000181	ECV60417.1	142101981	142101979	1	MCLNQKNTKMNKKRALELFLWVLSIFFASQIYSSINGPIKFNQVKNDRYTQVIDRLKDIRTAQIAHKDVNGVYANNFDSLVSFIDNGIFTVIEKRDSSYLEYNRTYRIDMLKEVEIVDTLGFVPVKDSLFGDNESYKMMAKVPIEGTDSEFSIKADIIDKNGYQVPVFEVKVKKDVVLFDQNKDLLDQENKVISVDGVNGPEIILGSMSDVSTSGNWPTIFDAKNKD
FUMEFAM000182	EBW08818.1	137803731	137803730	1	MFKCAAFMQGVIGQFAIPILDSQAVWMSGTPTKIAYMNTQDMAKVVVAAVNNPKTHRTSLPLVGPKAWDSNEVISLCEKFSEKKAKIFRVSPFLISITQKVVSFFQDSLNVSERLAFAEVTSSGESLDADMSKTYEILELKKEDMTSLESYIKEYYQQILKRLREMEADLNIEEKKRLPF
FUMEFAM000183	EDI04474.1	143985785	143985783	1	MNNYFIMDLKKINQKIKSFVKARDWEQFHSPKNLSMALSVEASELVEIFQWLKESDLKKVDKEKVADEIADIFFYLIRISQKMNIDIEKSFHKKMIKNIKKYPVKLSKGKSDKRY
FUMEFAM000184	EBF90074.1	135163661	135163660	1	MTLYPDVDNSIPIPPAHDKEARLDMPEKARAAANAVSLLEKHGLDPRMDDESEMFIAGRRVTEYAEDPDTASKEFSAKAIARTPPAALQLTHKILEDYGHSIVQSSVQIRHMVVNKLVQETENPDPRIRVKALELLGKMSDVGLFTERSEVTVTHQSTADLREQLKARLNRLKDVTPAGAIEDAEVVEDGDG
FUMEFAM000185	ECW64088.1	142240025	142240022	1	MLKMFKLMKRCYFILSLIIFSCSSGQEKEDYENAVILETIVLPKIINETSGLEILDNQFITHNDSGGDPSLYMFSEAGEIIQTVEIINQSNNDWEDIAADEDYIFIADTGNNFGNRDNLNIIKVKTSDFSVEGKIDISYKDQQTFLPRPKHKYDAEALFLIEDKIAIFSKDRSELFTDLYLIDKESNSKQVLESKITYNVNSLITGGDYNKDMSLLALVSYSSKGSQFLILFEDFNLETLAEKKFRKFKIPLERAQIEAIKIIDNKTFWITSEDEGIGSPYMYKIKVE
FUMEFAM000186	EBI31754.1	135542663	135542662	1	MIIARIFPKKSQNFKNAQPFFQKIGDFMDSGGWIRLFSFWTLIVAGIVLNMDFENRYIYWNWVGWKSGFIKLIAASAIYFYFLNPNNLWAIGSKKLHNKEIIMHAVIAYVLLIFGYVGVNSMVPDIVGMFPYFMAFLSCLLVFQFPLILDKDKGTWNYFDWSNKIQYFSLSLILMVVSVFLGIFLDDPIVSTAGAVSVAFPLVGLIWPNHVRHLQRARFFPLFTFSMFLCVRAPWFLIPLGILFFLLRTINYFRFGIVYPSFGVDFLED
FUMEFAM000187	EBT09341.1	137258827	137258826	1	MNMSEKIKAITFDLDDTFWDVKPVLINAEMKTRKFIEDKIGKLEWGSWEEFKLIREKLIIEDASYEFDVGKLRKKLLLMKIQERVSDEETANELSESAFQLFFQERNKVEFFPFCFG
FUMEFAM000188	EDF22786.1	143482784	143482783	1	MSFIFLFNLVLSFVAVGLIWTIQLVHYPSMRYISKDKFPAYHNFHSIRISILAMPLMFGELVTSIMLWYQNFNNAIQTVFLVNLIIVVLIWLSTFLIQVPLHNALSKEKNTEKISKLICTNWIRTILWTSRSILMILFLAFAMDLI
FUMEFAM000189	ECC78739.1	139010674	139010671	1	MFNRLLKLPEDTILYPGHDYNGKESSTIGNEKKFNPRLQVKNVDEYVELMSNLNLAKPKLIDINVSRNIKLGAN
FUMEFAM000190	EDE06672.1	143274591	143274590	1	MKMAKQIGEDTKVTLDLKTLGMLATGLAALIGMWFALQADIAEAKELPAPVIDRIEYDLKDELIRQTIMDTQEDVEAIQDQLDKIDERLYEIQKQR
FUMEFAM000191	ECB60955.1	138729744	138729743	1	IKDRRNLSSNGYLEVTILITPKGNIHNNPVTTFRGLPIYEKDEFIYGLEDEIEKTTRSFKLGNKQQESNLIDALKIACRKFTKEKTGKRPYTNINLVRI
FUMEFAM000192	EDG35317.1	143701193	143701189	1	MATYKSDAGAILTPGNQINKLSAFNHEGVLGWPGIELFEQIGFVKVTNLSADKASFKSFNITVPSPDRRVSDRVRDDRTSLVVKASAARPAYVYGASIAIAQDTPSGGLPSFPASPITADLGGTTSELLLLGPDNSGSPLGVPSTQLNGLAAASSSLTAASSLFAQGSEDVTTGKFPAWSSVTSTIAAGDAANSMMYKVTADTTFKVYNVNAITGTSVNGDGVFISQDDSDAGRAAYIVCRVNYLRPAKAVSWDDVSSFVDFASQVGGTDS
FUMEFAM000193	EBY20520.1	138175355	138175354	1	MEINLLFFLTVVPAIILYGIAKSGLGGSMTLISVPLMTIVMPLNQALGIILPILIFSDFIAVYKYRKEFDL
FUMEFAM000194	EDG75046.1	143780879	143780873	1	MFGKVFLFILKPTFVISAGTGWSATTPLWYTLQAANQYLHAGLVKEGEYLPIIAETPAQRLKKRLIQRQRFKAYGEPTSAGVFKFSNRKYNNKGRIPEVDEDLFLTQEEIDTFISRPLSLEKYFNYYKRLWETLQENNCPYQAVGDFSNANGWLPKEFCHKLVDRLSEYFDVKALMIVRDPIRRLWSETNAFWTYKEQSMASTEEEHHKLFYDYMSKSNQSQYFSIIDKWEKICPFHVIIMEQLWEGDEQEREKQRLSDFLDYDIKNVHENAYCPDRGPNAPKHLGLKDQWSSDKYWLRDELYNQVRPFFPIYQQWVDKYGSLPLYWGKPYNYEV
FUMEFAM000195	EDF51885.1	143537740	143537736	1	MRITKVNYFLKANKNLLTYSLILLIIIPIFGFNFFISFVGNILLLLFLIPLLLLVLVFMGFNSYKSKINTCSNCGAISLGLSETCMNCGADLENMNKKNQLDKKPSESTIDVKAEEIK
FUMEFAM000196	EDJ69688.1	144214161	144214159	1	MFNLPKNLNEFDVNINKPFSIFEKKNFFDHEFFKKLHNEFPSENYFHSKHDLGNKKYLNNKDKNFFIFLSRSDSWSNFYNAINSKKFLNEIFLLCKKSLFSIEERKRIKRIDFKAKVKRDLLSRAIRKLKNLLGIYEVRIGFEFSLMKNKDYIPPHNDTENKLVSLMVYFPEEHQDKDKNLGTNFFRSTKENYNLWKGDMMNEIESKEFYKNYSIFYTSKFEKNKLVGFLKSSESWHDVSIINTKSNLRKSLNINLYKI
FUMEFAM000197	EDH25434.1	143874354	143874352	1	MLKWNNMKQDKQLEKFIAGLKKNYQYIFNTDEGKEVLSDLEKRCHYHSTTNVKGDSHESAYMEGQRSVILFIKSMLRKDKEK
FUMEFAM000198	EDF38654.1	143511705	143511704	1	MLFQKMISKYLHLVSSTKSQITIFILLNICGLIFFLLPHNIFSNMLDLELFYSKENVIENFSTMGPDGRSIYVLSSLLLDTVYPILYLSLFLGAYFKLFRSSKAILLVPITAFSFDILENLQITRLNFNFPNINETHVYLSSMTTSLKWIAIAITVSVLMYGIIMRRKK
FUMEFAM000199	ECR51377.1	141393228	141393224	1	MEKEMLAIAKLKSGEGKFEKFMGFMQSDEGMAVRKTIAHVEKTVPAIAPDKSYVMFKVSVHNEEEMKKFASGNNPIAKPIFDECIEVVQMYELSKVNL
FUMEFAM000200	EBG19625.1	135211132	135211128	1	MFNSIMHIYKMNKYYFINKFDTNNIDKQDKQTSLIYRNYSSKIIDKTLILKIKKYCKKKSIKFYLSNNIKLAIQLDLDGAYIPAFNKDLTHLAYSYKKKI
FUMEFAM000201	ECG52263.1	139650983	139650981	1	MMRVTLFTSNNSRHNYFINLLSEISDELFVVQECGTIFPGEIPGHYPKSDIMKKYFEKVYIAQHFFFGNSYINNKSKNVKVIPMLLGDINKCKLNFLSDFLKSDIYIVFGSSYIKGDLVNFLVEKNAINIHMGVSPYYRGCDCNFWALNDENPHLVGSTIHLLSKGLDSGPLLYHAMSKIKSDPFKYTMSTVKSAFHSIVERIRDNSIFKIKPLDQNKKKELRYSKKIDFDEKVINEFFSKNINLNLKNFDNTLLKDPYFLEK
FUMEFAM000202	EBN84638.1	136390233	136390230	1	MCNISVVLTIFLEKLIMSETRKQTWLDSLAVYKDIRMLRILLLGAISGFPWVLIASSLSLWLKEEGLSRSTIGWAGLIFGVYASIICGLPL
FUMEFAM000203	ECR63155.1	141409701	141409698	1	MKYLITVISLSILFSCVQDSPNIQQIENLQFFIDNKENVDVIEVEKGLQYSVIKSGNPSGVQPSLDQVITAHFHGTLTNGEVFWSSLDTEPLEIELGGLIECCQKLISLMREETNGKFS
FUMEFAM000204	ECX48949.1	142356056	142356052	1	MSSALLGILKQAVRSTTLILLPLSFISLVAWATAGSSTGNTADPLRAAIWFYLIAHHIPLDLSLSNNAISGTLTFFPIGALLIPFLAIKSSYARLTEERDVKTLREKRSLVMTLAFSYAAIGTLLSLFATGSTIKAPFYLVFPLLFLVAAISGFLASNLLPDHKIQLPWQRALRTAWISTIALIGLGGLIFTFSLAWHFSTVLQLTQVIEPGIFGGLAFVAVQILYLPNFAVASLSYIAGSGVVIGSGSWLNPFVHRIDEIPAVPLLGALPIRPHPYLVILLLLFIGLGALIAKYAAQTYSDAVEVKRFLLSTIGFLALLILISARVSSGELLSSNLPSVGPQWWLMPIMLSGEIASGALLYLGIPILIKKIKESRSPHATNL
FUMEFAM000205	ECV68031.1	142112276	142112270	1	MQTYTKCSVFNYIIKFFNFQVYPSKIFARMFQIQLRYFQYILSFAIFVGVVVSSKALITSCFVGLTLVWLTEMLIGQFDIKSHQYLVVLTVLLLSFSSVATQSINSNIDTVGLLLSCLLLSITYFLFQKDINIYKVGNVLVALFLSFLVNRFIVIESFQENIYYVSYLYLLLLFLKTLATYFAVQFSNFQFFFNFFIVSVVFIGVSSFYSFNTLYIFLAGLTTALFTTLITFMFVKIRLEYELTTRLTSQIYIFDFMLAFIASLYIVDSLNVVNGLF
FUMEFAM000206	EBQ55379.1	136809797	136809794	1	MHNNMSDIIQSLWIGESLSKLEQLCLKSFCDNGHTVHLYTYSNIKNIPKEVIIKDGNEILPENEIFRYKNGSVSAFSNLFRFTLLYKKGGYWADTDLLCVKPFKSKDDFVFSSEPDEAYTNIKINAGLIKIPKGSKVALRGINIQREQKKLILSGEVPWGSGPKTVETIVQEFNLFKYVLPWKGICNCYYAHFITLLHPSFKPKGAITTIQEIPEEMICIHLWNELFRRNNINKDSTFDPNSIIEYFKKRHNII
FUMEFAM000207	EDC71493.1	143086443	143086439	1	MLILPNLADARSSIILQYEDDIRCCLSINHTHDNSSHGMKHSHAYARVEGLDGAAYIKFGLLLDYPNGEPEEIEISTKDTDWTKVKNVGTWFPDAFIGTMSSLQRYASGEETELTHSVDNAYNTMALVYACLESNSQPGTIVHY
FUMEFAM000208	EBT05802.1	137252622	137252621	1	MHKYFLLSFFISFSIFADDEPSFPGLVSSEVFNLGNGMVMHVERRNSCNQDGTPKHFHPAAGTLVYVLDGTSQSKSSGDWKNYSKNEYWFERSDWVHGGETDTPSLPEGTCQQLLVVRVAEEGKDHTVFID
FUMEFAM000209	EBO30938.1	136460612	136460610	1	MSSMTLSIDCGGLFIKSCVLDESGTMHAAPTRVETPYPLSTMRFLDTVEKIAKSLPKAQRVTVGLPGMIRNGVVVATPHYINDAGPHTRMNPELQEQWWGFDAEAAIAERLGIPAKVLNDAEVHGAGVVTGSGLEIVITLGTGLGFSVFHGGKLSPHFEMSHATVRRNTTYDTWIGDRERRRMGNTFWSRRVRLMVSELRPVFLWDRLYIGGGNSHSIQQRDLTLMGDDVVIVPNSAGVAGGVRAWQL
FUMEFAM000210	EDG71631.1	143774075	143774070	1	MLIKNNQYSNSFYLIYLSSTLAPAASNLALISSASFLFTPDLTSFGAPSTRSLASFKPNEVAALTSLITLIFLSPAETNMIVKSSLSSAGAAPPAAAGAAAAIGVTPHFSSNCFESSAASATVKLDKSSIILFRSGICITLWVVFQNFLPTNYSFFLNVQAKY
FUMEFAM000211	EDC69685.1	143083964	143083963	1	MYKGIFMTRIKDWTVENLTEEQKEIHDTIVSGPRGHVVGPLRIWLNNPGLARSAQTVGEYARYGTSLSKGLSELAIITTGRVWSSAFEWEHHAPLAIEGGIDPKHVNTISIGKRPNFTKTEEEAVFDFAAEANILKNVSDNTYNNLVNTLDETAAIDIVGICGYYSLISMTLNVFKVPSDTDKWPLPEIKDFSKMLKS
FUMEFAM000212	ECY39852.1	142481528	142481522	1	MQSKNSKIQTRPIEDLIGRIRTLRQKGERQIIIPAKEADQLADSLTQVMTRMVTIQEEIIEALKTAREAQTVDIEMDGGGFSTPDKD
FUMEFAM000213	EBN41091.1	136326491	136326489	1	MKRKEIENLIKENFKDTALRIYELDNEDRKSLLAEYREWIMNDLDFEEVMMLPYEAYTDKLDSNFLEDSI
FUMEFAM000214	EDF07184.1	143456694	143456691	1	MLKMSISKILNSLERSWERDNILLNIKKGLGIDEIVNEFLMKNERQIKELNSLLRPEDIELLNQVEKLSTCESKLINEIKNLNYLENNENHHIMNKKKIVPSNRVSFNKITSFMVNWSNKFVVIALLTISAIALSKQAWA
FUMEFAM000215	EBX19469.1	137998076	137998074	1	MLYDLSMSESIEYEKIMKTHTPVVYVIQEIPGTQSGNPKINIMGASNYGQFKFLLPEFSQMIFSPGPLIYKLRQGLKNYHVKDYLLLTGDPAIIGVACSIVSDITHGKYNVLKWDKQERKYYPIAINLYEKGEIDGD
FUMEFAM000216	EBT94722.1	137410813	137410812	1	MNTTTATYSITVTTDEGHLSFLKDMPTRPKTHKGIKSQNNKLSKWVEKQYPNFTSYDISLLD
FUMEFAM000217	EBU69735.1	137550016	137550015	1	MISFFDCLHDMGDPVAAVSYAKTKLRKGGALMIIEPYASDEVSQNFNIIGQMYYSFSTIACVPASKSQKGGMALGAQAGLRKLTNVLNNGGFSQVEMTYKTASNMVIEARA
FUMEFAM000218	EDF88511.1	143617132	143617131	1	MMKLEQGKFCPLIGEDCLGLKCSWFTQIRGTHPQTGEPIDEWGCAVTWIPTLLIENSQQQRQTGAAVESFRNETISRISQTISMKTINEPKNELEGDDDF
FUMEFAM000219	EDI83963.1	144096416	144096414	1	MIFMSILNTPHKKKSAILTAVMAALLVLLFFLVGLTYYDPPVIYGMEVNFGTSYQGIGNIQSEKSITSESSKPKNEPIVEKVPTDLKEEIIQETVKEVLTEKNSNVTLPKKEINKKENLSKLKKQETAEDKPTESKKPKVSNITKSLVSNLLKNNNQQTTENLREGDEDFQGDKGNIEGNLYSSSYYKNTGLTGTGKSYGLNGRSLQSNGKVVQDCNQKGTVVVRITVNKNGNVIDAEPGVKGSTNTHPCLLLPAKKTALLHKWYPDDEAPEQQIGYVLIQFKLGE
FUMEFAM000220	EDE53126.1	143356872	143356868	1	MADKNFLSWVGFKGEEESANKPNLTAGSASLERIRELEAQLNDLKSRRDITALSKEEFEILATETAMSIIRTAQQRESKANANAERVLNESKKQATSAIETAEAKAKSTLAQAESRGRKYIEAAENDAADIVSKAESEAEDLLNTKKREGSTITSNAKREAERLVLTATTEVSEYRNWLAGVISEAERLYRIQTQSLDAAENAISQSRQRLESAFNRLAELQKQVVSAISADGTPSGDSKVAQRISHANTSNSDDLAKSSSRKPGKKSGAAKKSSKKRR
FUMEFAM000221	EDD33207.1	143171556	143171555	1	MTKNEENRIMRHFFKKCEEFTLCGGVGSADGLFTHGYPDNYAIYHIITKGNVKMARPFETEYVSLDADGNNFVNVKDYLYSKRYYTSSTPYHMYGFNALEPEQDWDGRLVKESFDGDNKSWLICFSGKPIINGVIVKPLDYAKLDNKHYEVTLNDAIVGVFTKL
FUMEFAM000222	EBS06815.1	137075424	137075421	1	MGLPILLNKKYKKYKKNFIDLLDNLGIETRPIISGSFVNQPASRLYKLNPKKFKYPNAQIIQELGFLIGLHTKRISKKNLNLIHNAFFKIDNLLKNKRSIN
FUMEFAM000223	EDF10674.1	143461931	143461930	1	MLFFSILLFAHFQAAIIPILLGIRSINKFQHISKNKLIPFGFIFLGLASISEMIDHTQTSWIYVDHSSLFNWLFYSFLSLGLTCLSISVIKNKFIQKTNFCISLCSIISYFLFDKSIALLFQVIISILLIINWQRVFKDWLFILYPIFGIFFTTFFGTRLSISGDQFWHILIGPSGTISVLTFYLVLKRSGKKFT
FUMEFAM000224	ECF62097.1	139518318	139518316	1	MEFILFLSKLDKEILNLLMKANYIVEENKIECLINKEIKGLHNFKENKIIICTENAKRKTNFRNKNQQPNKDNFKTERAIRKALRHEATHAIQKCNDNKTIGDIKKLESKLHQSKRKALEFSSSNFSGTYAKEVEAYVLEDKPKKVKNLIKKYCL
FUMEFAM000225	EDB45590.1	142910675	142910672	1	MMENIKAEVFDTPFPHVIFYNFYNQDELDLIWEELNFYTKPGKFLEAKDFGGVIDRTNSHALLLDDIYNDKHRKLSNILTVNRKVFDDPVLEVFSEIHDCCSIAKDSNWDCTKVRYYHNGEYYEPHTDKSMQFLAFSYFHKEPKVFTGGELIFPKYNYTFDCPNNSLIMMPGWVEHGVNEVSIEDSDYYDGYGRYSITSFFGNKHPVVGGSNS
FUMEFAM000226	EDF25991.1	143488879	143488874	1	MLEGLICPVCENTIEEIDLRDSLKCPSCSVDLKDRKYLDFLEFLMANGIVENLDFFDQEVYSDDVDDLDQTKEEEGDPSEYEKKKDLFNIYENELHPKNVEEDEGIKDYTQFDGINDDWEEFNERDFSASKGGK
FUMEFAM000227	EBL76659.1	136078701	136078699	1	MMFFAITEAFSSIRDFMEAGGSVLWLIAILVFFMWAMIFERIWYFSHGHEFYIQDLSAKWNNRSDKTSWACSSN
FUMEFAM000228	EBP50600.1	136649644	136649642	1	MHKNINQFLQKTKKDFERFFNIKIEYLENRDVNNLSISNKYHGSKIFLAYYYKDIRLIDNF
FUMEFAM000229	ECZ44203.1	142629193	142629192	1	MITKYRKYMIRLLIVLIVIVIILFILRSRAKSQYNNYGNFYRNLILIVIIGGIIFFLATTGKFLIPQLLNLIKVGLPFLTKLIGI
FUMEFAM000230	EDG57964.1	143746708	143746705	1	MQFSNYDFIDSKSFAGKIILTSFPGLNSNGLFEETILANELEIFKNNNCSSITSFVEDSEFEKLCDKTLFVKNIYEHKLHWYHLPIYDMGAPDKDFKYKWETTKVLLKNELIDGKNIVLHCRGGKGRAGTIAAILLVEFNYEKQEAIDLVRSRRKGAIESKIQEDFIFSYRAVN
FUMEFAM000231	ECV21368.1	142055162	142055161	1	MFNLQFSIMFNVSIQPTPRTSTAVEAIQVNPFKGSVTLRYTNGYEYKYSNVSRAKILNLLINDNMSLGFWVQELANNAIRVRDYLYGNTVATGKLCYQFIGATNDATAPLPF
FUMEFAM000232	EBV53364.1	137700735	137700732	1	MAIPFCNAPFRLRRSLYIYLSRRKIFENICLSLIFNFSLFKIYLMTITKIISYFITLSMAGVIFWAQGEVTIFDSPIPDLPWGVVSLVDLYSGFVLFSLWIFYKENVLPAIVWTFFVMTLGSFTIALYVIYSINKSDGNIQKFFMGDNS
FUMEFAM000233	EBV36571.1	137671258	137671257	1	MVHKHFHLKLIFLSLLAEIILILLFLHFFLRHLIYLQRNFFFSFFVSSLLIPLMLLQDFYKHLECCIQIYKQDL
FUMEFAM000234	ECW33594.1	142199442	142199440	1	MAQYDKPRGALFVNSRKEKDTHPDHRGNLELDRDLIKELVNQVNNGEQFGKMEVVGWNKSSDRAGNYISLSASKPYVKPDDQPAPQRAPQPAPQTSDDKIPF
FUMEFAM000235	EBE03198.1	134879185	134879183	1	MEYTLSKLAACVSPVGLFAIGIILSFYTNNVINKLSVSISILKLIISPIILLLIGLLFFNAGLPAGIPGAFFVSVAPCGVTAIVLCSAYNVSPENIIKAIFVSTIASIGTIFFAIKYLTL
FUMEFAM000236	EDC86743.1	143107422	143107420	1	MEINPTLFYIITGILVALLVISSYIIRNLLVKVERYEDVTQDQVKYLQNISNIVGESKRHLQTLDENGVFQSDDEVGEFFNQMKAVQEQLNDYMLPQNYGKETSES
FUMEFAM000237	ECH20340.1	139750390	139750388	1	MIANQFLEYASFTSEQEKYVRQATLEFKSWNIKNELPKYKELISEFRFLDNTTTFDDIDDIYQQGMLLGNNTRDFFLPQIVEFCKTITNKQVDEMATYFDELMKERKLELENDEDDFQGSLTKSFKRFFRFMGVKLNNNQINTIQILSSGIEDTREQSISERIQWNQEFIAILNLRQNENFEEIFINHINSLDSENPNTRILINQITAEIIASLDEKQRGKFQKRLGRFEASINQIIQEQN
FUMEFAM000238	EBM77176.1	136232377	136232376	1	MTKTVKTVDPEVAKRDTNGDGHISKEEMEMDLEFKRKELEDADARRDAMRQMAWFSLFGMLLYPFAVVLANWIGLDQASKILGDMAATYFVSVAAIVMGFFGANAYADKKK
FUMEFAM000239	EDE96983.1	143440460	143440453	1	MDLIILNDGLYQLIPVTKQMMDGIVLTNDVDCFELCDILRLKLTGYVDKLNLHIMQDGSTFIGCMCR
FUMEFAM000240	EBV92788.1	137775189	137775188	1	MTNRVILDPTSEKNPTLRRLLARPQSIVGQTIGLLDISKARGDIFLNQLETRLTDAGAKILRFRKPTFTKPAPVDLRHEIATKCTLVIEALAD
FUMEFAM000241	EDD86516.1	143245930	143245928	1	MHFDAWKKGLKSLYYCRSKSIQRAENINNAKSTDVTANVYKSKNQQTNDQPEYEECLSCQ
FUMEFAM000242	EDF04001.1	143452310	143452309	1	MVFTSGSFEITVGSDSPFISAKACSTLMPKAFALASADLCNKCSGISTISLYKGPEIPPSFLTLQKWTAIKITMINGKKST
FUMEFAM000243	EBI85320.1	135627851	135627849	1	MCCIFIQYLVIPMKVDYIGKISEENLPAIFVPYFLESVHAGFPSPASDYIESPIDLNKHLIKNGAATFLVRAQGQSMVGFWYY
FUMEFAM000244	EBD07016.1	134729365	134729363	1	MNCLAKKMKILIDKNIPYVAHFFQDHLNDIEYFTDQDFDISEVEEDSIVITRSTYRTHGKRISHAVKFLCSASTGEDHFDKNVLEKMKIPYAFSSGANAIAVREYVFSVIALMLEEKKINITSPLLIIGCGNMERVS
FUMEFAM000245	EDI90438.1	144105559	144105556	1	MILPKSSYRRQCLAPRCRLITSWGWSRSQGFGCSPIKVVRELGSERRETVRSLSAMRVEELRGVDPSTRGPG
FUMEFAM000246	EBR02142.1	136880962	136880960	1	MLKLIIFLVIIFSIAYFVFNLFMSKREHASAKFILPIMLTLLIVVMIFFILPRFGINPIALFQNIASKIIPFISMLRGIVG
FUMEFAM000247	EBS88605.1	137221878	137221876	1	MSRDLVTYIILGSRDRLKNIKIPQSSSTEEYIPANLEKNGNSEKKLDDLVGLAKGNIIVFLPPSSQPTKKSKEILKKISIIDISSWGWFKFSSKKKNFLSNIKKISTQVRSIPDIEQGIFFNKRIYFSVGGIGKFGTSPFKELSKRFYSRIDPQNPLPALIIRSKNFNIF
FUMEFAM000248	ECY79908.1	142537647	142537645	1	MYIGSAGGMTRLSTGYTFLNIQEQSRYIRENLENIKNVNLFKINSKYDFLDKILLRVLKNNSNEMGNIFFRVFNSKPKTAINFLSNKSSFFEDLEVILKMPKWKFLKELI
FUMEFAM000249	EDI91926.1	144107626	144107623	1	MFIMNKNKIVFTFATAEVNFIGQIFIKITELLTGKLKLKKLYDEYLSENRPPELFWDDAVDKLNFTLITNFQDGSYIPKKGKLIVIANHAFGVADGVSICSAISKVRQDYKMVTHKVLRQAEAVKDKILPIDFNENREALITNINTRKEAEKVLHNEGVLVLFPSGTIATKQNLKKNTKAEDGEWKQWVSKLVLKTKSPVLPIFFDGQNSQLYHIANKIGQTFRYSLCMYELKRKIGDDIHMYFGSLIPYENLVKIGDIKKITQYLRSTTYSLDPQFNN
FUMEFAM000250	ECA42104.1	138557475	138557474	1	MQPKSNIPSLQLGLMKENNASLGLSGSGAFDGGNNQLTSFMGLSHAMAFAGGKLFGSFYWGKSSGMSNDLGMIQSLSNLYSSSFGVGFLKSSIFYKADTFVITIDQPIRIESGGLQLNVPIYRTKEKNVLFNSFDFDLDPSGREIHTKAEYLTSYKNIGFGLTLGYKSDPYHIKFMDDYWYTSLGFNIKI
FUMEFAM000251	EBN82599.1	136387283	136387282	1	MIDWFSNCLISNIYRSIFHSSFNLFFYGVTMYLDICIDILENIKMNDFSNDYENLKNQLNDDKGKLIGYLFAGLIIGRLYEKFNSTKKKIFKKFK
FUMEFAM000252	EBA86173.1	134356946	134356945	1	MMKRIILSRKGFDSSSGGVASPIFSDGRLCSLPIPFSGPAPDTFQDVSVNGIRCVDALKESKAKSKPSDNCHYDPNLDTGLFGQASSSQSELRNNQVGPGDLFLFFGWFKNYSESGRDLHHIFGWLQIDKIINGNEAIQKYFKNKKKMHPHAFYKFSNNCLYVGTKKLTLGNKETPNKGFGHFKKTHKNLVLTKDQATRSVWQLPKKYFANSDPFLNRLKWVDKKECITHCKGRGQEYILDVTNHPKLIGWLHHIFRG
FUMEFAM000253	EDG84895.1	143818531	143818530	1	MYDICKELSSKKITLIIIGGSNDIIYPIFKSFDSYSEKVNIVSIDNQFDLYQDSDIISGRTYMNKIILDDSNKLNDFTNIGYQRHLCSYDEIELMEKLFFEKISLGEILENNMRAEPIIRDADIVGFDSKSLSLCGNSNPNGIDSRLACILSKYAGQSIKTSVFGLFDLNKNEVSNKLYSEIIWYFIDSLNNRTFESNFDDSQLFFKYIVQTSGRDIIFYKSKISERWWMTVNSSSNDKIKFLPCLESDYQDALNDDLPARWLKASKRI
FUMEFAM000254	ECV56650.1	142097255	142097247	1	MLKKLRKKQQRKLRKKLKRLKKLKKEKDSNLLIFTKNASHYKLYERRFFYSSKFSSGSAIGSSTGSSVVDDFGTEAIG
FUMEFAM000255	EDI70699.1	144077642	144077637	1	MMKILTLDNRTYKLEKIPEWVDENLRFAVLDNSDPANPDFFYIPLIFLESFNAPAAVLEIGPHKIKMPLDWKMLIGEAGQSEMHVLPITSLNDRGFDAFTFNPLSSPKPDFYPIDVVDIYTEVKWYFPKIKTGQMLAVPLNNGPKPMCAYFVKDISRQCEQVDYGSVW
FUMEFAM000256	EDB25595.1	142882629	142882626	1	MVLLNLWSLGHFVQWGFLGRYVLQNWWLFFALSIGWEILELYLPFEFVKETWENKLSDLVVNTIGFMFGLGLRYDPQTLG
FUMEFAM000257	EBN79716.1	136383119	136383116	1	MPSFMMPSMASGSATPSWSVMMASLIIGQRMRFETKPGASLHERAVLPILSAASTTAVLVASLVSAPLMISTSFMMGTGFMKCMPMTFSGRCVEAAMVLMEMDDVLEARMVSGLQRLSSSVKISCLSERISGTASTTRSQSAQRLRSVPVEMRASAASASSCVMRSLLTSFPSENWMVPSPFSTYSSLMSIITTS
FUMEFAM000258	EDD49143.1	143193628	143193626	1	MVGTIKDPTLFLLLSSVGILLFGSIGYGIYTTVGPSSYKLRDTIKEHARMHELGIAHGHNHHNHNEAEHIH
FUMEFAM000259	EBV89771.1	137769689	137769688	1	MSKEMQTDCAELKTLKYKSMFLNGIPWPENNSSSNLANLDKFLENEKITNSNEPWSKLDKTAKIKKLSLFADNYKILNNLNDDEYEQLIAFFRDCLDKKKLQRVKDVNYNKETGEIKDIPALFHNKLSNHFTLKNLDKRVSTLKGLAPKKKQGTIKNLKNKNDSDSDNDD
FUMEFAM000260	EDC76552.1	143093351	143093350	1	MLIKIFVRTFSSTEDCELFESILETRWPNLLQQVKGVRFRAMKNPQTPNVSVVLWEFPDAESMKKIDKLIDENIAKYVKTLSPKTIHFVGGVTQDFGETTF
FUMEFAM000261	ECX81761.1	142403544	142403542	1	MPVGNADKGVGLWAGQTMFTLDNVNQHIDWWHEVLPGSGENFDHKGTLTSFIFSPALTVGLSNYWNLSITQVIGSRYMGWDGDTTTIHHRDEGSNTNFVNAIGGYLGDTKLIARFLVVNDGQGEGRRFFLGSGIIVPSKNTLTSDPFFLNGEEKSDHRHFSVSEGSYKGVFELQYFKKRNSNPVFIGGALTAELPFGENKYGYKASKYYNLSLSALTKELPILKIALSSSVLFRYSSLAYWNNKPSPNSDSNTLTAGAGVILPSRFGGITISLQKIFFLDGRFGLVEGEVDQRVSAYQLSLGYRKVFDFVIPWLDPLKDL
FUMEFAM000262	EBN95875.1	136406534	136406533	1	MSLSIQQSTDFSPASVQFSKLRKNKNGGKAVYLNAGDNKKLYIQFPFMRSPYGLSAFTDESTGRTSYSLDLSFDPDNTDAMALHDKLKELDEIIVNTVAENSKEWLGKDFNVEVLKQALYKPMVRPGKEQYPATIKLKILTKPDGTFVPESYNMQKQPVPLDSIEKGQKAMAIVDLNQIWFIDNKFGVTIRLQQSLFEQSAKLPSFAFQGLDLPDDDVDDVEEDEIEEVDDQ
FUMEFAM000263	EDI98815.1	144117205	144117201	1	MDPMLGNLEPEERVMDDSVMYPGGMLGQLAIALEKMGWESGDDVVVEIAGTSVYEIDGAGTKWAPVKGTRKYNKDAFIVIKNRDRNPTVPSQPNPELKAHHAQV
FUMEFAM000264	EDI14036.1	143998868	143998866	1	MLDEQTMQLTDFLLPWIGILISLIVAIWVKDMATGIAKGMKFKMNKAFNAGDHVILDGADAIIVSIGMSETVFGIYSDKGYLWRFVPNERIATLKLEKVIKNDVHLDTEKEKAEKLQALIDNNQNKHIIKNREDIEAIKNDRE
FUMEFAM000265	EDE02362.1	143268085	143268081	1	MLNKEKLKMSERQIFSKILRLDKYIYNDLLNLNGALQKGIAIYLAVATLTTLSAFRFFNGMIEFLESNLVLFQGEMSEEEFQMFRSLIDELSVIFVQQDSTTSVLISSIVSTSVTTVVGLVICFLILKFLFRKDPKPIDILIISFFSSVPGLLVFPVLFIQDPLLQALLVFITSIYALIAFGSGIKQVYLLRNIEVVLVVIALTFGGSILGSV
FUMEFAM000266	EDF00551.1	143446603	143446601	1	MLRICTIPKIADDVFKDNLDFFIEDKAFDNQKDAVIINSKGFGGNNATTSVISENLTMSLLEQRYSKSDIAEWQKKREQVLDNREEERQKAINSSIAPIYEFDKDVLDLADLKVTKKGIKTSTGFDYGLDSDLKGKDFT
FUMEFAM000267	ECM46849.1	140636031	140636030	1	MSADTAHVVGEIPEWEELDMMVDSGASVTVINEGMVKAVEARGAKPNVRYEVADGSFIENIGQKTFSAATDCGVIRKMTAEVTDVSKALLSVAKIVKAGNRVVFAQGDCYIEDESTKSRIPIEERNGAYVLKLWTNRNQEGPF
FUMEFAM000268	EBQ93368.1	136866650	136866648	1	MMFEDRKYLIFNMSEIGTINFSSVLETSIDTIRKSVDETLTFVKWEGSTPSFVSSLSTTQGPYTHTEILSVLSTETWTQSGGDMP
FUMEFAM000269	EDG18318.1	143671062	143671045	1	MLSVGVSPPIVSPTEPSTSFSHGFTLTPAVVEVPAVEYEHLLIGDFPSKTKPPHKPLVLTISASPRISCLPVIIIGADDVPTAFNLEPLVTTR
FUMEFAM000270	EDE33938.1	143324975	143324968	1	MFKKFKTMTYYAWFIVFAVVAYFIATDEGIAAAFYYVLKLAKSNYEKQKWWLLHNPRNPVVKYLMYRRSMKLAKELMDEYENK
FUMEFAM000271	ECV76685.1	142124192	142124191	1	MDLSILYIGLFIGEFMSLGPGEHEVRKLQSTGGSTFTLSLPKPWINEFDLEARDSLRVDWRPSGALRITPLSASHRIDRAVFFDHSNLPENSLHDHLMGAYISGADLIKIKFNANGRTELARSVRRFLKATRGFEIINETDSLMEMRCLLNAGDMPIRASLNRMYLLVTSLMRDIVSCFDGGELEFLADTEERESEVDALLYLVERQIRILLDSHAVASKLNVSRPLAVEFGNLARSLERMMDHVHKLATFLLEYPEFIQLSPSFPPIQHVPTWMGALKELMINIRTRDSTRIELARHDLKSMQQSLLEYERKELEDTSKGLILAQQLSISESIRRLCAYSRDFGEILLNMKISTEMNAIKYEN
FUMEFAM000272	EDF32198.1	143498855	143498853	1	MSGKFTTILVVLIVIFIGGSYIYVINNPIEISIQANIGSTESSTVASTTTTSSTTTTSSTTTTSSTTTTSSTTTTSTTTTTSTTTTTTTVPVTTTTIEVSEKDDSVTINTDSTENIEIYEGEFTSFDGFEGQNQFNLDGLVNNLPEELRKSVENNVIFVNGCHSYAATILGRCPFGVWDSAGTFADGSTNSNWKLSVWVSNKAFANNRAYDTLLHETSHALSYLTRNCVNPEGENQRKDAQEFFGSEELFADALVLYFGGDYVYYRDNAFLQESERTYIENYIALCCED
FUMEFAM000273	EDD50507.1	143195480	143195474	1	MYDPQVNDYVRWTTALGMVHEGWVYFKGTPDNNESRVKNKWVATSNYITIEIATKPRPQCNVSTFLHKRIHVCLCCYEDNWNELEFIRRRMSKQDDRDPDAEISYGAYKSQQYRPLDPQ
FUMEFAM000274	EDI81465.1	144092919	144092916	1	MHIYSSVLNQESKIPLSPGLRFSSLSRISSVWITDSILPIISAIVLQTIGLSCLAANASALRSDCSASLSDASTDSESAIISFLLLVVQFFPFHSISSQSR
FUMEFAM000275	EDG21733.1	143677088	143677086	1	MSGGHGIRRFLETMETQPFLQLKDQDLTKETAPSLDIMRDLIQEVIRPSWNAVAYYMGSNYPKFTACFSYLFRKKIKQAHRKYLSGNTSGEQFFRFKTYRLFLYQLKEKDSGIDV
FUMEFAM000276	EDG10505.1	143656039	143656036	1	MYSRPIVKNSFKVPAELITENFILKPLTIKYIDQDYEAVMKSVDHLYKLMDDSEWPKKMTLNENLADLGWHEVEFSLRHSFAYTVLSTKEEDDVIGCCYIYPSDNPEYEVQAYYWIRQDLLDSGLEDELGKTFKKWLEKSWPFSKIEFPRRNI
FUMEFAM000277	ECC24886.1	138874564	138874563	1	MVACELMPVIRFVREGRDVECYPGENLREVARREGIELYGLKGQLGNCGGCGQCITCFVSVVDEDNADALTARTAVEDSKLRRRPQEWRLACQALVEKSVMVLTRPQVRLANADSRLAAARQAPLPAGPTAWPAPPAIELDEEEQDGGDGDGRDAKAATAGDEA
FUMEFAM000278	EDI15616.1	144001011	144001008	1	MKQLKKWLMILAFRQKMSDLTTLEDNLLPVPLGKEELHRLAMNIIGKELEKDNYEFLSINSSLEKNPQFVCTKNKQLYFIIVKAILYPENPKTFEIKNLNKILDHCTKFEAKLLCAKVGLANSDDYELPLFKNSSYIVNYAGIQEIN
FUMEFAM000279	EDB06732.1	142856811	142856810	1	MTSSLSITLIALGIIAALAFFTAAGFRGSGKVSDYAPNLSKYRNDDDLETKTLDRTLTVAVLIASLLTIMIPLYYLGEQDRQEGFVEEFDEVSVERGEHLYEEFGCGNCHGVDGSGGAASYVEKRSGINVTWTAPAINNVFYRYDDEEVRYWLIYGRANSPMPAWGLERWWSNE
FUMEFAM000280	EBX40966.1	138039161	138039159	1	MMFGDPIFLLSIFLVFCFIAVWIYQVLQNTLTDQSQQILYIAGLSASLIGIYRIFVNAGDLGSVLLIGSIMCLIILLVGIFKKIVC
FUMEFAM000281	ECX39968.1	142342800	142342799	1	MNSKKKNIEAQIVEDFEKIRPAITRLLQTQMKNDDLSLRYGRSKSNSKNDIVINPSILVNTISKTNLDRDEVMIGTVVHEAIHATNNYSLDSESLNKLFPDELDDVEDIDDILEILTGPFGKYIFDILIHSIEEKIFVKQYEGLNSILEDIYTESFSEIKKLGNFSQYLSLLFHSITSYINPEFENYKKPVVNSLNESLHILKTLNYENVNVSELIEATVQMVDICRRYNILPDLDKYTLGEQKEIEESLDESVVNDLSKVLIPSSNNVTTGNTLQKFLGRTESKSTDDKLNLMDDHISKVGASTTIYFPSGNTAKVVENKIPNNYKNLYKNGLETYESLLQQWNLPIYKVTNKIKPYFIHNQKRQRISGFDQGDLSPHVPIMLASGRYERMFEQKQRL…
FUMEFAM000282	ECZ49641.1	142636900	142636895	1	MMAEYEIWKFLHICMFVFWLGTDVGVMLCSKRSVDPNLGIEARFQMLEMALKIELLPRVMWVMALPFGVHLSATLGYIEPSTITLALMWIFTFAWLVINVGGAANLDKPFGQNLSKINRFIVASLGIGLIVISLSSFMGNGPYEANSVALKVGLYGLINLTILGIEIAFFPLGQSFERLAIEGSSPDLESEISGGMSKTLIWVHATYILIFIVAFIGVTKIIG
FUMEFAM000283	ECN54330.1	140792692	140792690	1	MEKKFSKGMNWKNYGKWHVDHIIPIKSFDLKNTKQQKDCFHFSNLQPLWSTVNLRKGSKILNKK
FUMEFAM000284	EDI73233.1	144081188	144081185	1	MFGLKKGRNQNIVMLLAVAALIFLLFQMNSKSGYAIVEREYSAFGAAPAAGPTAAPAAASNGCGMDKGTGLASSLLPREVASSEDFGQFAPEDILKGQNFLEPRAQVGFPETVGGALRNANQQIRKDPPNPKDPFVWNNSTIVPDTMQRGLCA
FUMEFAM000285	ECZ78370.1	142677443	142677440	1	MPNEMQYRDMYSEQTGKDLSQDWEFYMVYSLFKVAAICQGILGRVRDGTAASKHAEERGMNVFPLSKGAWSIVESNF
FUMEFAM000286	EDF75092.1	143583076	143583072	1	MKMIKHQLVPAKDWIIENQNKSGSIYWDHRGKCDPWDHCECLIALAIYQEWDAFNKGIEWFFNNLNAEGEIASEFINGKVTKGYTESHHAPYVFLPLYQKFLIDNDIDYLVKYKKEIQSIYNSTLAFADSKGFLFWAKDEDGYSDNSLITASCSVHISLKTYEKIAVTLGLDCNHEKILLNQEKINSKKFDRDGVSRKRFSMDNYYPFLCGIGDDELISKTLSNFYHEGLGIKCVIEEPWVTFAESSEFIISLVKMNRKEDAKKILEEIMRFQDNRGIFPTGYQYKLDILWPDEFSTWTNAAVIIAADCVFEISQKRNVFLA
FUMEFAM000287	EBL66908.1	136064330	136064328	1	MGGLVGVLLGTVITLGYTNYTNIVFSIPVWQIFGAVLLALLIGAISGVYPAIKASKIQPAEAVRK
FUMEFAM000288	EDF24370.1	143485703	143485698	1	MIIQFNFLSRTFMKLLLPIIFLMPVFLFATEETDERKVSDLSINELKEIVRLIVEESIEQCTVTGTMEGRAKVNLKVEGEVVAKMTCDFEKE
FUMEFAM000289	EBN67211.1	136364923	136364921	1	MFINFHSMSFYYISQEMGLALNDILRKVCSHDKDFSRKDISITWINYKSENKSVFKGFGTGINNKKMVYPASIVKLVYGLAAFYWIKKGSLLLSDEIIDAVGKMLSFSSNNATSFLIDLLTGTTSGPRIEGELWENWKYQRSIINDWLHDLNWEELVGVNCCQKTWDDGPFGREKEFYGYDNKNRNAMNSDSAARVLEEIMIHIDYQENNLNLRSFLKRNLNKVVLKNDSLNQIDGFLGEGLPESINLWSKAGLMSEVRHDSAWWINNKSLQTLLVVFCNGEKYSKDSSLLPFIAKEVYDFNKRYTIED
FUMEFAM000290	EDI88131.1	144102342	144102332	1	MIKMFNYNFFLFKDLPSAWLCGVRIIKLNEKECKAKVRHNWFNSNPFKSLYWVVQGMASELTTGMLIINQKEKLGYNISMLVTSNSSKFLKKAKGKIVFECTDIKKIEDAFDGLTKVKPTTVINLNSKGYDEVGDVVSEFSYEWSLKRKF
FUMEFAM000291	ECZ82563.1	142683308	142683306	1	MDNRLIAFESFNFIFALLGLAAVYLNKDSPQLTYYKTAVYPVYIVHLPVQMAVMYFFAGINIHPIIKFPIALFLICFLSLTIYHAIKNIKQLRPLFGLRNK
FUMEFAM000292	ECY70610.1	142524859	142524856	1	MMKKILLSLLLVTSGLAYSFEPVLGRDYSLLENPLPTKQDGKVEVLEIFWYGCGHCYAMESKIKAWNKTTPEYVSFKKMPVTWGPVHRLHAAMFYTIESIGSEQDLHAAVFSTMHNERNILSSEQAVTRFFGKVGVPSSDLSKYLNSFGVNKE
FUMEFAM000293	ECI44923.1	139930938	139930937	1	MKNKLIMLAMLGIFSANFMHSDEVEEVIVQASLLDVTEDEIGDPLHILSGSDVSDLGTVSLGEVLDSLGWCYICRLWISSWSANNQRAKWL
FUMEFAM000294	EBB57876.1	134477489	134477487	1	MRYNKDGTILNKNISYSARAKKGSKRNPYVKQGDFISVENSLLGKSTGIIREFTAPFVGIYSTKEIIESFND
FUMEFAM000295	EBZ11511.1	138347205	138347202	1	MVDLNSYSVSDIVLNKTPPLCFINPGLILICSNSLLIFFYNTKVKINKIIKTIIKKYITDFCNDAFKSQSSILVSFLVDRPELESGVSRFVAERLIQFGQRSLFNNYFHISKFLM
FUMEFAM000296	ECV81758.1	142131107	142131104	1	MKDLIWDIAKSGEETLENTELQSIEEPKELFIARGVSLEAKDSTYKINKFVDNKIALDVQEKGAIKISDTVFNYSKSYKSKTIDLKRLIDWATSKKLSEDDIENLVALCGNTFVPKLRGLDAVAEKKGMDKQLARDTFIEKVWDEEPKLQVIKTSNDAAPVWAKGLKEMERRK
FUMEFAM000297	EBN22873.1	136299436	136299434	1	MKMQPKHLGVDGFPRSKDIDEIISKNVLSLFNTPNGIEVLKYLKSVTIEAVSGSNISDAELRHLEGQRYIVALIVKRINHAQRIKK
FUMEFAM000298	EBL61586.1	136056557	136056556	1	MVFLTCTRFNTETFQQNTRWRERNEHLGCIYGTPVRMKDDIFVNALVIVLEMENDINKIVGIGLIKNTIEKDKRYNIYDWGNYNRYTYKGEYRIAREELHEPEEKVLKILDMLCFKGSRHLKRGSGITSLPWWIVQNKHIDFVGELEKMFKQRFSE
FUMEFAM000299	EDH99350.1	143978180	143978176	1	MMPATPNNFQVTTAIGETDNYIGADISFFHITLKDNSASAVDVRTELGYDETVHNVIRAVLDRGTMVHQRIENASTGRIDIAMERAGWTASTLQTAIRDLGATVGVNNKDLRGSVVTETELKLDNS
FUMEFAM000300	ECZ77925.1	142676832	142676829	1	MKVTLDQITWSSLMYKLLGLFFVLISFDLSSQDIPDYKGEYVFTNSRVSMKGIRELISHKEDGKRTIQFNAKFPLGRIKIISDFTEINNLITSTKYYVDVKWTLISDKRTLNFDQNTGTLTSKGKYKWAQNLLKDENVFDPLNVQIQIRKNVIAGLMEFSLMLPDLKTGAIEANNYKVVDNGSFEVDGTIYSCIIVERIRLQDDRTTRYFLAPELDYLIIKVEDQDQDGDTMLELKKLY
FUMEFAM000301	EBR63940.1	136999443	136999442	1	MKKKIVLSIFIILISFLQNSCGSKRISKKIIVASSGKIESLDPARASTLKAIQLISSLGDTLYELNSNGELIPELASGMPVISKDRLQITINLRK
FUMEFAM000302	ECY00833.1	142428764	142428762	1	MVLGRPTSFYYESTKDCGAQSCSQEILASGTPILWWAGIFAIAITVGLFITNRDRVSAFILAGIAGTYLPWFFIQNRTTFYFYAIAIFPFIVLSLINVFNWALNNQINRKLIYGFVIAVGINFIYFLPIFIGINIPYVDWLARMWLPSWI
FUMEFAM000303	EDH92583.1	143968291	143968289	1	MLIGVVGLIGSGKGTVSDRLVEQHGYQKDSFAKSLKDAVASMFNWDRNLLEGDTDASRQWREQPDAFWSEKFGKPTTPRWVLQYFGTEVMRGQMYDGIWVDSCIGRYKGQNTVIADTRFPNEVKQIRERGGKIILVKRGQDPDWFVDYTEGNIKPKGIHSSEYAWAKEEFDFIIENNGTKEELYAKIDDLIVSNKITNTPSQSTSASQPLAIGANSF
FUMEFAM000304	EBD45488.1	134790671	134790668	1	MGEIVLGKFIEKYKLENPNFSFELNELIQKIKSENNQETQDLFSTINSLREKLDQSIFEKNNAVQKAISLKNDEINQLKSSVKELRNQMEKLKFEKREAIQIQIQSSANEIKQLKLSCSALREELENLKFEKQEAVQNAIKKSSLEINELKDATSALRDELVDSNFSKKQAIQKAVLNSSDEIEQLKNSTQSLRDELEKVIKNYEKKIQK
FUMEFAM000305	EBU41071.1	137496077	137496075	1	MLTVSLGLLAALGFGAADFAGGLAAKRLHTLAVTGAVALVGLIVLGTTSLLLQDEWSVEGAFWGAMSGVTGVAAIGLLYACLARGPMSILSPTTAVLSALVPMTYGLIRGEASRRGCTRHLDWLWWLWCWWALFQTNGRFVPHLQHS
FUMEFAM000306	EBL40575.1	136025080	136025076	1	MHTNIIHFFIMLIDFTEYELETIANAMDDYINYDDEKLDTEFLFGGLSVETRCLSIQNKIDTLFCKIRG
FUMEFAM000307	EDD16333.1	143147705	143147702	1	MQSLPSNYYQTESAMYSTEKEWLMAKNKKVVLFGMSGLGKTHISNILRQSGEWYHYSIDYRIGTRYMGEHIEDSYKEDAMKSPYLRELLLGDSIHISSNISFDNLAPLSNYLGKPGNERKGGLSIEEYKKRQAQHHVAEVKALLDTPNFINKSNRIYGYPNFVCDTGGSICEVVNPDDPNDPVLKTLAENTLMVWIEGSSHHTDELIKRFDENPKPMCYAPDFLDLKWREYLKINKCSVENVDPDNFVRWTYKEAMAHRNPIYKSMASWGITVQADLISQVKTPSEFNSLIGSTISRSI
FUMEFAM000308	EDE79087.1	143407789	143407787	1	MPSMLVTVKISKGFKVWTDMAKSLEKEAGEQGAKVIWAGTNPDETSIYVMMDVPDPEFMQTFGLRPDVKKAREEAGADVSSTTVITPIGDYWLG
FUMEFAM000309	EBL30522.1	136010381	136010379	1	MLRYQGDVPCENINTALKYCEGRIIKPMFSDDIFLKDYALERIQQEYNKLNCKWAFSGFSNWNGKTHDEKIPVWADKTLEGRNLLSSPTVVSFLNECKEEFDVNLKLLLDVDFYHRMRMKNGMPNIIPNILVANRDHDDRISSQATSQYDCVVEHPEGNWMMNSRELHYIHQKYPDFMINPKYPDES
FUMEFAM000310	ECI21924.1	139898212	139898211	1	MNKQKEEATMAYKYCTATNWGKNFFTHEERRQFYLSGHPGEVWVVGDNLYGDQWISKVAGAIKTKEEAQAIVTGEIEAAQTAWDALSAEEQENNPRPVVYNLP
FUMEFAM000311	EDH54752.1	143915678	143915676	1	MTLAVLIHETKDCIETIELDIKPSKNEIFKLLGGPQTFIGQWPEIDVVIMKAETSTSTTNENTLPPPFDREEVHGKVLLVRMDENSEPQDFTLEEYNLFGGWDERIPV
FUMEFAM000312	EDC96679.1	143120922	143120919	1	MEKKKMKLLKAKADNQKKIILEISKIHYIKSMTPLPELLNGEDMQNPIEVRKHTYSLAPRKGVNGVAYAEKQFSVFRGSQRVQAAIKLGYTHIEGIIINE
FUMEFAM000313	EDD27485.1	143163480	143163474	1	MEVLNNYQRKKLDESNDEEFYSDPKFVYHLDANFRQNLSDLYEREIDNYSTILDLMSSWDSYLPKGKKYKKVIGHGLNKQELEKNKNFDSFWIQNFNLNQQIPLDKQSVDYCLMVAAWQYLQYPENLTKEIARILSKNGKIIIAFSNRAFWHKAPNIWTSSTEEERVKYVRKVLISNGFNEPTIIKKFTKPALNIFNFLNKDPFYCLIATKE
FUMEFAM000314	ECJ48642.1	140093050	140093046	1	MMEVVNDNTCSWVNDLNPRTNIKTISSDLNCEWLIIGAGYTGLSAARKLGQLYPNQKVLLVDAQLAERVQVQEILAI
FUMEFAM000315	EBT67262.1	137362166	137362164	1	MFRKDIPIICPKSAVETLKKIGFSSIKTLKPNEKTNLFNLSFEATAGAPVPQIENGYIVKDDQNNGFYIEPHGYLDENLKKQSLDAVITPTKNLELPLVGSFVKGADVIPKLINKFNPKYILSSTIGGDAKYSGFLNNFISVQDYEEALNCNLVDLKSMQSIMI
FUMEFAM000316	EDD99576.1	143264210	143264206	1	MLTVNGVRFSFEDGSWGLIRASSNKPSLVIVTESPTSDDRKKKIFDFIDDLLQKTGKIGEYDQKI
FUMEFAM000317	EDF31913.1	143498267	143498265	1	MWDKTSNIMTTSQESSRKFSLEMKSEVHYKKAAKSYRKSKQYINMINLYPTLQNTLIECKDENLIE
FUMEFAM000318	EDJ69078.1	144213312	144213309	1	MQEHNLIDKLIKLFKAKSFFHLVKIFIVFALAGSLSVIISDPILKIIKLNQIITFYPLYLLIKLIIIFPLYQITLMAISFCFGEYTYFKKFMIKFLNYFKFR
FUMEFAM000319	EDG72942.1	143776578	143776574	1	MIIMFLKIKKIPKVKWSSEKPFNFKPKFSTFFFLCFGLSLFGLGEGLLIVSFTGASPWSVLAQGISLNINLSIGTITLLISIAVLILWIPLGQKPGMGTIFNALIIAIMIDLCIKYVPTPSNYINQLLLAVISVIMVGIVGAFT
FUMEFAM000320	EDD77685.1	143232898	143232895	1	MIHLFRKYFKIRASFRKLSVFVLIVCSFSFVPNIQAGGELRRPFQGVRNLGMGNVGVALSHDENALFYNPAGLAAVDTTIVSIPFVNEVSKDTLSLTSQVAKLGSDSTTADTVALALGKQIHYRNMTALNVIIPFGSLMTFGAAAGLETTIDLSASNPVGIQFNYGMRLDQIYNIGGGFSLDRGRWLIGVNVENYKRCDYPVKTVAMSTLLNSSNISSDVGFCKADLMRDGQTYGFGFQNRMSSFSTLRLVWGMSVRNLGGLKFSRKDGETNPEDQKAEYNIGIAMTPFDGLLLRNFYEIDIRDLTFEHSDDTYCQKNKNSADCNMKRIHIGTEFGFWPIDSGASALALRLGWNQGYVSQGLEINPLIFFRGLSIQYADYKVETGNSAGDKPERRRTLQ…
FUMEFAM000321	EBN32331.1	136313350	136313347	1	MWEWNYDHKIPEFTWMKVRTESRTGEVMEWEVEDHGGDDGHSMARATGMVTACCVDAWLKNPDMLPEGVHAPEALGNHTISQIVRAMKLNNVRIDGPEISFE
FUMEFAM000322	EDI79889.1	144090641	144090637	1	MSEERKVTLELSVYQAAAVRQSLFTDIKGYTYDPTCCPQRVIDIRQAIVSLDEQIEEALKEE
FUMEFAM000323	EDD65823.1	143216429	143216425	1	MALNTPHNVTLTEGQIGIILCSLEDSVKKSEHFREDMVKGQSLQPFDDYVNDVDTIFNILEGSVDKYYDKIEKAKKKQPDMEW
FUMEFAM000324	EDE66061.1	143378447	143378442	1	MAMVRIRVALPDRPGSLGAVASAIGFAGGDIRGLVVLSSEGGRGIDDITVAFPGNDPQDLINVLSAIGGVEVISVTPVS
FUMEFAM000325	EDH15862.1	143861341	143861336	1	MSAMNYQAIRASMENPLLTAFNNLSPAVPVYFDNITAVPPNTTTEYVRINVTFGLTNEPTLTSSLDNARGALVIRLFTEKGRGPARNQELVTTAVNVLETINDTAKATTGVFVKLGEINGPTFSATEESPHFMGRIDTGYVATVLT
FUMEFAM000326	EBD79852.1	134843811	134843810	1	MGPGGGGAPCGGNHGGGDGGCDPQPAVDPDGYPKDEEVWPMRVYIGPSLDHDVMNQPGMVGLAMWIGSDAIGVEEQMSMLIGTDLPADTWKVDDWMNKDRPEIIVYEDTTARSDHATFQDNLGTVTMGFGGLVDGYWCYHQTCDTVDEMLDWMDTTGKDYGEERSGKSNLVDALDTITWWATYSFFHLDENPVRNAYL
FUMEFAM000327	EDC83498.1	143102849	143102847	1	MECRKNCKPGTIFLLMELPITDKELATIVSALLLGGDTSLYQKLKKIKDIRDANPGGPYKKIAREEFGFVL
FUMEFAM000328	EBS14241.1	137088976	137088974	1	MRKRSRKTSLKMTKKEKILHSYITNIIEDENPKNIFILTSQDVSKLVKRIEKLSVNGLSIGPDIEKLSDENFDLFIILDDIHASESNIGTIKNLLSHKIAIFTSFEDDQETNEVMLKLGFQTELIDKNNKLKCFSYNLKTYNNKRTWNNPKGWANPENFDKFRW
FUMEFAM000329	EDG25997.1	143684185	143684182	1	MAESQSLVPVAAIVDLILGFVTIALVRRSSQKEWVEKFAGLLIGWILILKGLEYTFTSVMETIVANEGLWIIDSSNNLQDSFFRFAQRTCKTISILLLVFLPFIYPYPILQRKWNIKVVTASICVLSLILSTISILTNYRHSDGEWFMLIPGMMILVLVYIRFLLMEVETGENSHRRMSLVAGLLLIAMLGEQMTYWLAQVISINDDFLARFAVEWSLWEPSTFGWLGTNLVLSMGASTILILVLFESWRTYHMGISGFSIIVYLVAIVGFTAGIVDYAIMDIVRSCVETECESFPAAFEIWYDFTSETLIYLFTPLIFMYILLNFDIIDSDASENRWLTRIMVILMLLIVSSSVIELLQSFLPVPEMISSAALAMVVAIFIGWEERIMTNLMREGDTV…
FUMEFAM000330	EDG48720.1	143729714	143729712	1	MLMLGTYFYHEILRKTVIAFGTLFNDIHIRHNDNTGKSISDMKVALAYGPMQKFLARLEQQPDLNRATQITLPRMSFEMTNISYDATRKSTITQTFKASDGSNLRKVFMPVPYNIGFELNILVKLNDDGLQIIEQILPFFQPSFNLTVDLVSVIGEKRDISVVLDNISFQDDYEGDFATRRALIYTLNFTAKTYLFGPVADTPEGLIKKVQLDYHTNMDRENKRRELRYVVTPKAVKDYDGDNTAVLTFNISATEVRFTINDTTNFTVGDRIVIDSEVMQIKEKPDATTLVVKRGFDRTLKVEHLEQARVNKLTTADDNLIDIGDDFGFSETSSIFTDSLQFNPATRTDS
FUMEFAM000331	ECG04269.1	139580131	139580128	1	MECPRTRTWWRPGLHSGTFGSRDLCQGFSRGTDHRRTDESLPPGIHRKRSFILSPPLADARILAVSHGLDGFGSDHGNLPGPLSKIPSQP
FUMEFAM000332	EDE75697.1	143400683	143400680	1	MFYCPMKNSRKIDSPKRSIIDKPKKRLVNSDAHDNENSDVLVSAVISPYLLTHLHHILQQSEYFAQKDGRKSHAANFAKLRKVLCLDARSMADASAKEIKDVDNDLSKNKYNEQNVA
FUMEFAM000333	EDF82451.1	143604722	143604719	1	MIDWQNNMIIYTCITNGYDEIPDHYYDPDVQYVCFTDGTVEKKGPWEFRDILIEHDCPRRRSAHPKINPHLYFPIGSKTTWIDGCYVMTKEYVERSKENLENHDFTIMRHSNRFSYMDEVLEGFMASMNTWEDQILITQTIKDVGYNFKDYISPVLGSMWRVVTEDLIKFDELWWKYSLVGPNRDQISFDTARQLTSMQMNVLEYGWLASERDERGDRKPGSMGVLFGISGKVGRKKLHPKAGHLKQYLERDKLLAEIRKITGLHPFFYAKYNHMPFVYRNVIEPYLPES
FUMEFAM000334	EBT72904.1	137372244	137372243	1	MNGATAEPWVKTINPPNINKTIIIGKSQYFFLTLKNSQNSFIKLILKLIFHFTFWTIFFNPI
FUMEFAM000335	EDG86293.1	143820474	143820472	1	MTLIMNKFLKKGFIQVFTGISLCFIGPVLVSQAFNNQDHPLFIVVLIIGVILLVLAIYFGYRGISNILNGTLGPKNKLN
FUMEFAM000336	EDI53870.1	144054658	144054652	1	MSIEVQKIKGLDSIIKHKKKPVPQSSHPDFPVNLFFTYCSFGMKNSGKTYSIVKLISLFEQYPVKDTDGSVMPNKVIWFSPTSNFSSNSIVHTLKCLDAEEDIYENVTEAVIEEVFNEVRAEKELLLKKDDYIAAYKRFIKIKDPMRLKIEDVLILGDYNFEPPQKVFGHLKNYVYFFVLDDLIGQKDAVLGTKKNSFVSNLVIKHRHYGINLIFTSQEIKYIPPIIRSNLDIIQLFKTSSNRNLEKFYEEVSNLLTFEEFEQLFKYCTDQPYGSMIINNHQSAKRKYWLNWDKALTINNKG
FUMEFAM000337	EDF35536.1	143505609	143505605	1	MFKKFILTSFLLFSSLITIYPSKKENTNFFDYCYSLEKIISRNTLEKSKNLSKNFKSLAKDITLFGTNKTKGNFANKIIDQYKNSKKLFIITVVPNQIYCLAGYWIEEVSPGKFESIFYEKTKQKINEYKNNKKEVDKFIKEINLEYKSIKKEINDFF
FUMEFAM000338	EDF96019.1	143631378	143631375	1	MHEKTFQDFGIDFEIEQQENSPVALQNLFNKEIQNIDSVLFDYYQKISEDFDSYYFVLKTSQKGNSNIVGYARIVEADFYWNVYELFIKDNFRELGLGTKLFEYIADNANMKNLEVRSFALPSDRQAKNFYESNAITAKVLIMEKKRENNRYRP
FUMEFAM000339	EDH83583.1	143955448	143955443	1	MSRRRLRVRVSSGSPFETLMSSQIALIIFNLLIAGVIFSHLLLTTPVIFKTLDEDAASRFLRTIFPRYYLLLLLLSLPALLILYFQDSALTWWLAINISAHALIGLAGIPITNAARDRGWDKIFSFSHGVSVYCTVVIFALSIIQFFILVG
FUMEFAM000340	EBQ25618.1	136765114	136765112	1	MMGVFKSFISLILMLALFSCSKEITQQNDKSNDVSFTELGSDAPYLYGETYNGRKSYVSYYPGNIPVILSIPHGGDISPPEIGNRSYGVTVTDSNTIELGMAIRNYFYSNYNIRPYVIINNLKRTKLDANREIIEAAQGNMFAERAFDEFHFYINSAREEIISKYSTGFLFDIHGHGVNPDGFYDIRTWIGYLLSGDQLDNSDSYIDQNISIDNTSIFNIANSSTETLSELIRGPNSLGSFFENYLYTALPSSNSPSPEGMRYFSGGYNTFFYGKDRNFNFNAIQLEFPFPDLRDTQQSRNTFASAFVNLIQKYIQIHTGIDIFKTD
FUMEFAM000341	EDF01269.1	143447676	143447673	1	MSPTAINASNLLKYLSVRQSFANSTAALDKLPACFSNFPSSLSNKVNASAVDPANPATTSLFSIFLTFEAVLLTTVFPILTCPSPATTTSLFFLTSTIVVITNKW
FUMEFAM000342	EBW81132.1	137929640	137929639	1	MCYQIEKDKANGMVPVNKQSHLRPLATINQVNKCISILKSKPKIKRSMWSRRAQEYEAKISSGKIYELAEVVRDLNKGDDLMVDQSYSERQLFEKAYERILSEFQIVLNVSLEDTQKKLDKALKRNLGGQPQPVTAAKTPARDLPVDEPISDSDEPIDE
FUMEFAM000343	EBT80544.1	137386010	137386009	1	MAKKRRKLNKDFERKIYSSKKNVELVLAKIYDIDDEDIQKEYMSAFNKVVYLYDELKEDYERQGFSDNSEELLTSYKNAFNLFESEFEI
FUMEFAM000344	EDF05433.1	143454281	143454279	1	MRKAVILLLLLSFCSSGSDSATDEPTQSAAASSIEELVYEDANGNLVNEDLTNKKTLVVFWADY
FUMEFAM000345	EBH88746.1	135475471	135475469	1	MVMSNEFDYTKLKHVTSVDQSDREVPYNLRQSGPTKVEMLISTRVRKSPYWHLSMQAGCWRATVYNRIYHPRGYVKPEDGGAMVEYDAIVNHVTMWNVAVERQIRVKGPDAEKFTDYVITRDATKISPMRARYVILCNAYGWEF
FUMEFAM000346	EBY71097.1	138270908	138270904	1	MVRIINLFIFLIFMGCEMNSKQIIKPEKFIYDTIKFNAVSKILENKYETNSTDHETMSELIQYWFDNRIKTDGFDGNLSVNVKEIQFDREKKHDYYKFSISLSLEFEEKKSSTNIKTYNVNAKEYGEIVGSFAIKDQDNLDINLMHKSLENISSKLLELN
FUMEFAM000347	EDH59753.1	143922411	143922408	1	MRNSLKNIFLIVLVSIVSLELYQYYQNYSEARSFNNFLDSAALVSSLHLEASEEFKNLLDFSEISREEFENKIDKVVSNSKEAYEIINNTDASLTLKEKELLSLATSYWLQGLEMFEVSIITLIDNPNSEKIQESIAQSISDLSIGDRSYSEFLFLTKQNATSEGTFLPVLYEIEYVGLEDNSFRFADLLVEKAKSSTGGLFLVRNLAISGAEFKPNPIAVTEEDYSVLLNKKIELQVVLTNEGNVDAYDVVILILVTDEYGETIHEQQSKIDSIGPQESRIFYSDAINIEAGVLHEWFIKLEEVEKEENLNDNLYSIFGFIPPEG
FUMEFAM000348	ECZ02110.1	142569080	142569079	1	MEVNVPAIVTCDLRLNEPRYASLPNIMKAKKKPIEQINASDLGVDINPRIEQIKVEEPPKRKAGIKVASVEELVQKLKNEAKVI
FUMEFAM000349	EDA97027.1	142839247	142839245	1	MEMGKMKNEKYNIQELLQRDVYVNDKKVGTIVGERHHPNEARVRSMRIQVESDVADEYMRKPAELAPLPKELVHSIRNDGTVKLSKSMRELQRRWRNTVRIDEKLYAPDEMLDRAVLDNQGREIGVITELFKIKRTYKGVIVKTRLGIQKEFGVEDTLRIPITAFSRTRERLDEVVLSRNFDKVLQLPSYISINELEDE
FUMEFAM000350	EBW18220.1	137819850	137819849	1	MAHQPVGAGFSFATNQTSASQTFTVQSDTLRVVAKNAGQHVAIGTTGPATTTDYYVPANSSATLNLGRVSSIGVAGITKGAATVITLPEGMGNPFKVNDVIVISGVTGVTGFNTTAKIVSVQEARTIGYAQFGAELTIDHDSRVLNSDNAVVTAAEARRQLAVSAVTDHTTTGQLFAQQVQISGAQ
FUMEFAM000351	EBW67488.1	137905533	137905532	1	MSNPASLPPVILVCLARILVPVVELASNFVCGISVPIPTLPVAAKRIISLDGVWNTASPIDEYTAAPPTLCKYISALLSVSFKTIFGELLVTSNKEPGIAVPSPTFPVSSIVTTCDAPSYNLRMSAVPLCVTATPTMVLLSAPTSTRSTPIKFVSSVVVVPSTVKLLLTLKS
FUMEFAM000352	ECX19918.1	142315614	142315612	1	MKVTNLLKNAFSKKFKFKNWPKKNFPAVAAGIYVIWDEQTLLYVNTAGKDLDKAQRAGKTRFGLITRLNSHASGRAASDQFCSLLANRTVIPSLTSSQLNKFRDGSVTLDQMTKKYIRANLEYQYLVVDNFQDALDLEGHCKRGAIFGEPPLFNPLDQEA
FUMEFAM000353	EDG45816.1	143724073	143724071	1	MILTKFKQSKINFYSYILIMKTISIFILLIYWSIMIFAPVMSKDVKFGRAKLNQTKIVEIKPRS
FUMEFAM000354	EDI78276.1	144088297	144088295	1	MRFKMSTIIRTRSPFFIRTPQEADANLSYFQINITVFGGLSSSTEVCDDLYATYSLQKKPLGAENSVSFDISEIVNDHIEQIFTGTYSASSAKSSIWVTVATSARQSDGTVIGSVTTNTYLAQEGYNKFKEGVNYTTEPIAMLSSNYIQYNRGVTATIPVNVERVTQVEWRNGTSVRETHTFSDNGNQNQKIQYDSITYGGDLDNALITYDGSSTTTITLEPVEECKYPVNKITFVNRWGALQDLFFFKKSTESLEARRENFNASIFEARAVQLDPPEEAGQACQESLTFNTYSTTAHAKKTFNANATESIVLNTGFVNELMNPYFEELMVSEYIWLTDSSANIFPVNLKESSFTKKTSLNDRLINYTMNFEKAFSLVNNIR
FUMEFAM000355	ECX67648.1	142383934	142383933	1	MLKNWDLKTDFDNESATLGVCVLSPEWLAEQAAETPPDSEESFKTCVEDTLKNYGKLNPKWSERNFMYRGKKKIPVQGGPDVLRAIYGLEQEDGDLKAVGGDGLYIHVSWDKEGNQESKSIHQYGSATQDESSSHFSDQLELYIDEKYKPTFYEDAVLKRNVIKEYTVPFKSSL
FUMEFAM000356	EBE39208.1	134933355	134933353	1	MKKFILLFIGVLFLMTLSFGSYKKMVSSRYQTYMLYDFNNNTRFFELDDLLKLDINFPNISVTSLPIKYLAARYLIENDSIDTAKKLIHQSIKDNPYIYAPEILLASLYLSENKLDSALYYSERAFYGLTNNNRHREIYFNVLEELKDTIRLDSAFAKIRETNRSLDHWIDYVLTRNELNSKPSAELLNIIDEMTVKFPRQDSIRLNGVKRMVELEGNAYTSALYISELGSQEFQKENYKEAVKFFEAAITFDDQQYLYFENAAMSYDNLKDYSKAEEYFNKVIYEFKTRDGKSEFHKGLMLIKNSNNQLGCKYLATSARKNYIGISSGLSAVDVYMQLCQ
FUMEFAM000357	EDD46877.1	143190513	143190512	1	MLYPPMDYELELKNEQLENMITVYEKHIEELEQENKQLKAQVDFLKEQLSYKTFGKPLDLEEEE
FUMEFAM000358	EBR26644.1	136933520	136933517	1	MCIFMGTSQKKEPNVSGTEKELTPDQTLGLVSLSLMQKLSQKDPSFSWLEEDKIEKVNLKNLRDRLELTQLAINTGAPLTTSEVTALIGAKPGKSKLERAGLLATKIARNVWKISKTSQGNSFYRN
FUMEFAM000359	EDC37585.1	143040123	143040119	1	MWITSTTSSLSWLLSYINFNLIMSILDFVMVGSNDYKKSSELYDAAFEPLNLKKILTTEKYIGYAHSSEPEKVIFYITNPVNGKPATMGNGSQVTLLAESKEAVEKFYEIAISKGATDEGAPGVRKDGNYYGYIRDLDGNKIAAKSILK
FUMEFAM000360	EDI55191.1	144056459	144056457	1	MLHKISQLCDKVDSLKRTADHLRFLKYGENKAPRVEIDNTIATIQAECLLIANDKSDYNEPHNQEDKE
FUMEFAM000361	ECV45338.1	142083624	142083623	1	MTDSVSPFDKQITNRNYMSPLGFKLILTKTPKVDFLCQSANIPQISMGTAVQPTYLKDIPVPGDKVLYDDLTVRFLVDEKMENYLAIYKWITGLGYPESLGQYDQLRKDDIRTDRIVGDDGDPLYFQYSDATLQILSSNYKPSIHVNFKDAFPVALSTLDFDVTTRDYSFFTASVTFKYTIYNITDPSGNRLDNFPKK
FUMEFAM000362	EDF57344.1	143548261	143548259	1	MTTVSQPSSFIAKPVACPILRHASGVTTLSTGPLIPSVPNFKLIEMNYNSSAAPLIEVFFLDLPFGVSSDHPLGSLGVAPAIISSI
FUMEFAM000363	ECW87553.1	142271851	142271848	1	MDQIEATAKAIGGLDYLYFVKDNNNEEVKFVDKDLQKKSLESLLNVLSPENLVLPNNLIKILTPRSFRNPRTRENFISKTGVTFDYINASSSVINHTMTFLLNPERINRINQQNMFGSDILTLDNYLKTISNSIFSNKKMNSYESSVNNNTSSLFLDHLFMSFNNKNTDDLSKSIILSNIKSLLKKLKSKSTVYNDFLVNKINGFITNPDKYVPISKTKIPDGSPIGDFSCDY
FUMEFAM000364	EDD15808.1	143146975	143146971	1	MASFDSLIKDVLPYVPGCPDSLIETTLRSATIELCEKSKAYTFDLDPITTISGTYEYEFDQPSGTDVHQILWATYDGNDLDPISPRSLELNYPDWRDKSGIPTVYLQKTPDTFWLVPVPNAKNVNGLLLNVALKPSRTTNSIDTNFSNDYRDGIVYGAVYRLLRMPSKEWTDPVAAADYFNLFQAQVSDAELRGRGGNIGVKRTVKYKGAGLSPRKRYGRYGKELDY
FUMEFAM000365	EDF82744.1	143605330	143605324	1	MSLNLKFIVIKPFSNLIYKKKDRNFPSSKNKLKKEENVKSKPLIIFGFIISLTSIFLLLFTINNKFG
FUMEFAM000366	EDD97809.1	143261723	143261717	1	MFRNKEMRGYIGAATVFAMVMGLLLFLAFKEIPETNNDIFKVIVGMLVGSLSVVIYTFIGKNPEELESLKAKNEALEDKVNQMVIEKDKLEKLLRDLQTEVIDKLSVSGENFTYGKQKK
FUMEFAM000367	EBJ41433.1	135718584	135718582	1	MVLLLRRQILVSRGLVIIGIPTSMVGKYNLQPVDFGVPFAGRDNWDNCITLAEQDCANPKPTAWTKSEVNSIVSANFAKTGGKDVLGYVEKRTYPGTVMNGMLVYMADNQAKGSDAAIEFLIKHEDIWTKWVSSDAAKKIKKSL
FUMEFAM000368	EBU64262.1	137540319	137540318	1	MAGDGTGWLIVDDLVDTGETAKALKLMLPKAHLATVYAKPAGRPLVDTFVTEVSQDTWIFFPWDLEPQPSTPIIGQR
FUMEFAM000369	EDB37212.1	142899322	142899320	1	MNKMKKLLLIFTILFSFSVFAQKQTNGKIYIEHPAIDVINQFNEAYVSGDLDKLKELVTDDVKVWTLRNREANGLNWILGTSNYLSNNFINFEIKHYGGAYPDVFEYKQDDVVDVKTYEWLTGYDKNTGLDLNMPRYGTYRMTAKGDKIQAIWINDDEILWQKNSDAYGTSKNGVIYKDHPLVTKVRLLYQSYKTADVEKIKSHYNNNTRFYDVMNSEIDEFKTLDEEFAQFDQYTEMFEIMNIRESGFPDVLDYEGDGAVVISWVEMTFKNKKSGNIGTILQHIQHYFNEEGEIVREDYYFNPAQLPQ
FUMEFAM000370	EBN34574.1	136316727	136316724	1	MDILSKSDDEIYELAKPIWDNLVKSSNLKDYGGFTRDFSTQMLFGANEVELGKQWANNKLITNLKETFEPFGCLRRGDHITILIKQTNKEIPGEFLGRLVLGVEDDTVKVFGATIY
FUMEFAM000371	EBQ68231.1	136829100	136829098	1	MQQTKGRNQMNQPKTTAPNLASSCIQIDFSVGTATLRKLDKKASAEVEIQNNAHPRMANVHKKLLGDCQELIAIRKFVGNVRNSHYRMTLPWSDMGMRIIPTTKYFDYHKQMTEYQNEFYTMLDKFLGVYDWAVIQAETTLGDMFNKNDYPSVDTLRAKFNWRLSYIPMPDAGDFRVDIGNEQADAIREQCAEYYSTMFHQAIQEIAEPLKNMSERLDYSNGEDKKVFRDTLVSNVVTAIDLLGVTSDPKFAKIKQELDHAFTGITPDALREDPYLRRTTKQAVDNAIASLDF
FUMEFAM000372	EBC49801.1	134631495	134631493	1	MYSQAKVIAGGLAHIPVVIAVFYFILTTFNKRALKFVEEAKSKKPEAKAVETKKVAVSKIEAPKTEAPKTEAPKIVKKKHADVPVNIYRPKTPYEGTVIENYSLLKEGAIGRVNHITFDLKDSDPFLNYVEVKVLVSCLPVRMLMENLTN
FUMEFAM000373	ECM76281.1	140678555	140678552	1	MINTVTRPEFDYDIEPIYFNEDMSNKLFCTFATEETLDSTLQEIQERYKIIYNKIFVLYSKSQDEFICTYNVDFANVGTFLDNTILVHRKKESNTLYTINALNTLIKDLNGGVLDTSYRINWSDYRNCVLLTKGPELKRVNTKLYKIIEIN
FUMEFAM000374	EDC38023.1	143040728	143040727	1	MPICRHCGSTYPREYFIHGNGPKTQVCVRCGVDMGLVTKEEVPVLFEKQTSSARFSTVARRYSIFLYLPFLWVLWGSTVSDVEPWGLFFLLLLIVLTLVAPVLFIYRGGQHSGDMARLTPSYDRPKGH
FUMEFAM000375	ECM87798.1	140695133	140695132	1	MMADRYSKNIKLKSEGGRRYRINSIYPTIPPTANDTYIITTGGDRYDTLALQFYKDSKLWWIIAAANNSKKDSLAVEPGIQLRVPANPSAAVSEYNRLNSIR
FUMEFAM000376	EDC07123.1	142998224	142998223	1	MKTPMEIWEDEEHLSKGLNKILTGTFFKQKPAHEITDSDVRSMLRRYSGTQMVSNFRPTAAAAMYDIFVDKDSPLEGTVAGTVWDPSMGYGGRLLGAIAAGVNYIGTDPCIPTCEGLEKIRDEFGHKHLKYSLNRQGSETFIPEDESLDFVFTSPPYFGWEAYGDEPEQSSIKFSTSDMWKDKFLKQTIANAYKGLKGGKYLALNVANTKQYKTFEEDTVDLAKEVGFEHTDTWWLSLSTQQGGSAVSTLDGDTTEMKQKQQYMGKYTRPDVSGRKFEPTFIFKK
FUMEFAM000377	ECW73407.1	142252643	142252642	1	MIMLLIFLASLYIATFAKPAMVIFSGIAISIAFQFLIVLLGLVWFPWITRGAAIYGLVIGIIIVILTETIGQQISGNRLPWGRWPLTIHSGVWGLIFNVFICFSISAFSNITKIDIYRSHRQKFHDFLNEHMGLHPSRTKLRSFAYVIVLIWLFFGVGPGQVLGNNFFGEPGAGYEAWILKIPSIWGYQLIWWFFGIGLIWFLASKMDLSTLPNKPIQANDLYKKPDEVQGEVNYIDKVGTGYGWILILVGMAILSIVFYIYFV
FUMEFAM000378	ECW72592.1	142251550	142251549	1	MNKLLSIIGLLLITQITFAGHHESGHMKKGAVIGYEISDDGTQLDIVAGDPSLVKIWVDYVEAHNQRDLEAIDKTNAKDMVGKAPNGVIVNGSAEHAAFLKNWFETSNPVWEFVYAMANDVPQEDGSIHHWVTSSYKVTDTIDGKEVVARESFDVRIENNKIKEIIVASRAVLSE
FUMEFAM000379	EDC61332.1	143072545	143072543	1	MVSFKTKGPFFKLYSWLPIIILIVSVLNEFDFNYLNLKYFSFNFPFILIFFFTLKEFKHFDYLLVFLAGLINDTVVGLPLGISSLSYILICIATSYFRNITIRPNPIKDWFYFLFIISLINSINYSVLTLFFSFNLILMNYLVNTFFTFTFYIVFVSIFNFYLKGLND
FUMEFAM000380	EDA14786.1	142728330	142728326	1	MSKGRNILMAHSYTPGLKVLKKTIFKKERILPLKGEVLVKSGDSLTPDTVVASTNLPGNVQMLKVSNILNIDPKDVVDALKVKEGQDVKKGDIIAETSGIFGMFKSSVESPVDGTVESISKSTGRVVVREAPIPVEVDAYVSGKVDQVIENEGIVLKSNAAFIQGIFGIAGEKRGDLLLVSSSPSDELTAEQITPDMKGKILIGGSFLSLDAYKKALSAKVAGIVVGGFNYYDLKAVLGYNLGVAITGTEKLNTALIVTEGYGSIPMSEATFSLLKENNGKPASINGATQIRAGVIRPEIVIPIDSGNLDNESESKMPEGIQEGSTVRVIRSPNFGKIGKVISLPAELNKMESETMVRVAEINIEGNNILIPRANLEMVETE
FUMEFAM000381	EBK58982.1	135902244	135902243	1	MFFWIIQNIIISIILIMSIHYTYLYFKTNLTVPKTKDLVKKPIEQYRKIYNSIQQDIPEKIDKQNMKGELKNYLKELTKGKSSTPSGDAMFNKSQNQFTPFNIN
FUMEFAM000382	EBM96364.1	136260811	136260809	1	MVFSFIRHLNNYTIEVFRVPAPRPRGISDILPKLQNVAQTSKFLVKFVLPRGECRSYLRKKGINDRFISDDVGLLCSDAVLPGSAMATVNTAGDYQGVVERFAHTRNFTEVNFDFYVDTEYKSLRFLEHWMEFISSGSGVDPSGDSYYFKMRYPDEYKSNDTRIVKFEKNHFQFLEYRFVGLFPKAINSTRVSYQNSQVLKATATFSFDRYICGESSSLARSLGIDLNNNATLSATARNNAYRNNTTELNRVLNNGLSLLNDGTGFTGSIERPSGRIRGFDTSSASTLTGNVLGQSVYQSDS
FUMEFAM000383	EBW16568.1	137817036	137817035	1	MELRTKIVSAVIRSLKLPPRFRLKMVKEDPVRLELSLTPSYGKNPVIVGIVESLDLVARRDREGRLPRDLQGTWDWTVRHGKVSTGGWNPMLKEALQTMFDTGLPAIVFEELTGDEYRPVDGVRHVK
FUMEFAM000384	EBN18294.1	136292739	136292738	1	MVTYLLKKSYQLKDLKQIEFQDLWGDHGIFTTMWIFGKPAKILFFDNHLKNLILSLKKYQIKKKSLKSDILEIINRNLSKKRKYNHLLRIAINKTVISIS
FUMEFAM000385	EBQ83208.1	136851543	136851541	1	MKKYFVVVLAFFTFCSNDADISTDLSEIEKDIIQTEEKIEDLESKDSLTPEEEQELENLEEQFEELEEDLDEAEEELEEDLDEAEEDSEVAEEETTTIPVYQKGEIIDVLTIQAYDKDRIAEIPSEFFKREVTINGVRIMATGNVGGQSAVPDAFIEKVARMVELFTDPNGEDIDATKQKTFIKTLRGDSGTYHAGMPTLQKVARGGGDDYSPNFLYSPESYDLDYLFDSHYDNDMVWYLNSSGDGIGNGDVDAAEVIEHVFHTIHMSGLDAIALKQYSEFSSDWASGPTYAAMKEAYDGGLWDSEGYGGDAWKSDPFMFEVAQKEYLYLLNFSMFEYTSLWENGTLSPEWNDSMRTPSGILTNNPLGYELYNTYIAPVISKPDLSTIRDIFQDGDVGD…
FUMEFAM000386	EBH07404.1	135354248	135354246	1	MNILIMIYLHKILPLIFSPFIMIIVLIIFGLITNSKKISLIGVIILIVCSLPIVSGKLIAYLESDYQLSKPSYIEPADSIVVLSGMLKTINSKDGLDYEFGEASDRIFAGINLFKEKKAPKLILTRGKLPWSVGIPEGEY
FUMEFAM000387	ECX34349.1	142335156	142335153	1	MSLMEKEWPEMTAEFRKLQREQYELFLHKQHDYGPGNISVGTQLKTPEEIKLSLTGLWFRMNDKLQRVKTLLMTGRESAVKDEPLEDAYLDVSNYGIMATIVGRGKWGK
FUMEFAM000388	EDG88285.1	143823185	143823183	1	MVKTQDEMIFAMNKLYELLKKNNIKLSLAVYPWPQQLEFNDENSKHVNMWRSFCEKKCTKFINFFPYFFEEKKRTSYLEVYKKYYFWNDVHFNAEGNRVIAEKLLKEF
FUMEFAM000389	EDC86033.1	143106456	143106455	1	MQPLGLFMFQSYGIHGPVLGPVTGLVIDVILLSLAFWMLASPDMKKASNVLTFVTLITSVSLLRVVMTPLPNIQPVTVAALIIGAQLGARRGVAFAVLVTMISNFIIGDGIWTLYQAIGWSVVAIIGSSSKIIIDGQLQLNKTFGYAIICAFLFDIIVSLSVLGTVSLSGFMMYLINGIPYDILHAVGNVTIAAWFGRWFSEAITKFQSMEEIEQKVVDGYVTRT
FUMEFAM000390	EBQ48323.1	136799142	136799141	1	MAQEAIWPGSGSAASGSTPFGLYDTDSDFQTEAPKVAKWCAQRLGYPITAVEMQDTQFYACLEESISEYSAQVNQFNIRDNLLNLRGQATSSNFTHKRVKSTLSEVIFISEEYGQEAQVGGTVDFKRTAVSINSGSQVYDLNNVISEVSHSGQSIEVKRVHYEASPAVTRYFDPYAGTGQGTYNMLDGFGFGNQSPAITFVLQPIFADLLRVQAIEFNDQIRKSAYSFEIRNNQLRVFPVPTQSGSLWVEYILTDDRDNPLRTRYSGSADVVSDYSNVRYDNMVYNKINDVGKQWIRKYSLALSKELLGIVRSKYGTIPIPNSEVSLDGDTLRAEAAAEKEQLIEQLRENLEQTSRKALMEAKRDESEFEQETLKKVPYPIYIG
FUMEFAM000391	EBQ40769.1	136787822	136787820	1	MSRNRVIYQSESLYVSKDAGSAASGDHHELIRVQSANYGFSINRQDVNQYGNLARIDSLVLEAPTVNFDFSYYVGDGFNEKALGFDVTSASQFPSGFLETTSGRNFYILTSEEGQDSVTFANGDPYSVIGIGNAFLSDYSVDLSVGALPTATVSFEAANINSSNGTIAGDTFLSLHASGESPAIDISEGEPIGETVNLLRPRNTGQDGPTALRPGDIYITFPGFDNTNGGLAKMDGAGRFHLQSANLSLPLSRSPIERLGSKFPFARVVDFPVNASLSVNAIVSEQEAANLANLISGCTSAQGQVQVTMQSCSGTNSMIWNLKGATLDSESYSSSIGSNKTVDLTFGVQLGGLDDTDNGIICSGAGNTRPIFTLPA
FUMEFAM000392	ECZ42631.1	142626985	142626983	1	MNFLMKTFLFIILIIWGIPSTFFRSKFRKIVYETNDWKINIKPLFKKEIIGLIYNLYPENKDYIKTRNNYRIYLFIYLLIFLCYYFYK
FUMEFAM000393	EBJ87898.1	135793177	135793176	1	MIGAITDTELDGKMRVSIVATSLDGQQPESKSVVNMVHRIQNRNPGYSDFSNMGSSQSFNFSNTTASNPITHGANALKLENEIIQEQQTESSHNQMKNEEVVQNTSMESESIVEDNSVNEIEKSFAEEALETNHEETQENNADEEVSSDLKEFGVDSDAPDLFSSETEISSSDELLSSDHEEEEDDLEIPAFLRRQKN
FUMEFAM000394	EBD44625.1	134789445	134789444	1	MCKLIIYICIFFILANCSNKTTYSGKILNQDELQNINFQNKNKLISTLGDPSYIDPIENKFFYYSEISEKKSILKKEVKYSYVFVFKIDEYDQIIESKVYNTKNIESIKFSNDKTSNEIVKRGLLEKIFGGVGTQQELPTTP
FUMEFAM000395	EBE54455.1	134956263	134956261	1	MIIIMDTLSHALYGKGLFGYKKYRWFSFLFGAIPDLFSFGIYFIYLFLFSDFEFGRPDRDELPIWVYDLYDISHSMITALFFIAIAYKINKDFAWPMLAWPMHIIVDFFTHSIEFFPTPILWPISDYRFDGIPWSNPYVLGINFILIFIIFFYRWKIKKP
FUMEFAM000396	EBN62235.1	136357616	136357613	1	MDIKQQIENYIKNSELFSKSENTMLSVKIDQFAASSIDIKLICFTKTTKFLEWMKVKDLLALEIKNIVEKNNASFAFPSTSVYVEKN
FUMEFAM000397	EBJ35227.1	135708554	135708552	1	MRYKKFMTKIREPLTIEKILQDVIVKLKENEIKDFTGKSVSHFRKCSDPSDKDHNLHLTDAIKLDILSLKSQKGSPFLDNISLIINKEFEDMETLEDVSRNLINIGGRIGNLMDITEKALHPEGPKGEEISKREKDKIFNAISEVEEKIAKLKLSIK
FUMEFAM000398	ECW36373.1	142203089	142203085	1	MATLRSDIIVPEIFTPYVIEQTTQRDAFLASGVVQPMAELNATEGGDTIQVPFWKANLSGDFEVLSDSSSLTPGKIEADKQVGVILHRGRAFEARDLAALAAGSDPMAAIGAKVADYVSNQRQKDLLSCLGGVFGSLNANTSSSAFFDLCIDSESGDTPTALSPRHVAQARAILGDQGDKLTAVAMHSKVYYDLVERRAIDYVTAGEARTATDDQTPDVFAGSIQNAFGNVSVPTFMGLRVIVSDDVNVTGSGASTEYATYFFTNGAVASGEQLMMQTETDRDILAKSDAMSIDLHYVYHPVGARWTSATINPTRTELATVGNWSKVYELKNIGIVRATNVSNFD
FUMEFAM000399	ECG71828.1	139678714	139678711	1	MHQVDGRARVKYRWIFVDKEVNTGVMPKNIKFQAEIVNGKCPTCDQFTTLVGIDRDFFRCMSCGSDLEQHVNGKITYLPVITTPKGAKPFVKEWLDDDG
FUMEFAM000400	ECX40706.1	142343837	142343836	1	MHIRFIIILSVFIFNAIWACGTCYGDPNSSAVNGMNWAIIFLLVTTGGVLSGISLSIMSIAKKAKKYNKSKEV
FUMEFAM000401	EDE70199.1	143390050	143390047	1	MAALISRMIIFPAGALSDSNYLSRFIVVLLAIIIFKLTRNNLVYPTLFSAIIMFLLSSFTI
FUMEFAM000402	EBW68789.1	137907802	137907801	1	MNSDTNSVRDILNSIMDGTHKNRDISDISSNIVSDISDQLISDEMFWIDDPMILIEEGKLLSIWPNDNMSRNEKLNSLSRLVIYITLIGFIFTYSFKILISGIVTLGVFVFLFYSTKNNSNENFCNINNINNFFRAPDIRSRFTMPKRDNPLMNVMLPEIVDNPNRNMAAPSYNPAITSEINSSTKDMIVNNFDNKNVEDKLFSNLGDNFKFEQSMRNFYATANTTVPNDQGGFANFCFGDMISCKEGNELACSGHNPRHIQR
FUMEFAM000403	ECC57784.1	138955830	138955828	1	MNKTKQILKKIWTKLKAFWFWFKSLFITYYSLKVSYNATWGDSDDQEFIVKKFIKKQPKFISFITEEGELVEISGAEGLNYRIQQL
FUMEFAM000404	EBO68692.1	136519028	136519025	1	MQQRKSKKILIYFFLLLVVGSINNINLNGLKFQNINNINITGLDIKDKLILLKDIENFNLNNIFLINKIDLKDEIESNTLVENYSIFKRYPSSLDINIEKTQILAKINKNGQIFYIGSNGKFIKNNSLNNELPFIFGNPEVFEFFKIKEIIDKSKISYTKIKNLYFFPSKRWDLELKDNTVIKLPNDNIKLALNLAIEFLNDHKLIDARIKNQIILND
FUMEFAM000405	ECK44445.1	140235229	140235228	1	MIKSKNSERKITNHLQQDVVKVSGKTIFINPFLYWRRFDENTNRWLREPGQMSEDQISPNRNRFYPEIEWADLSHEQKLIKDATVEMFLKTLELISTFHPHLSAGQLLEVERKMAIIKKIPFEKWVTKSFAKKARLLENEKRKFQRERFFSSWKEWFSLVNTQQAIMPLIVTIFISSFIGWSLGISKNSCNPYFEQNIDQLN
FUMEFAM000406	EBX02137.1	137966881	137966880	1	MDKIVIYDTETTNSTIWGSIIEVGAVVVDKNLKEIGKLNIRGRMPEGEVPSAKALLVNSTSIDLLTKGNYSHYDFLGAVENFFSKAGPALFMGWSNLNFDRRMFHFNFFKGNRYPYITHSSPNKEHDGLHVARVAQTLNPETLKTELTEAGNESLALEGLARQQGFDTSQQHTAYHDAFTSLKILRIIKDKHKDNWENFLSTSTKNSVETILKSEGIYSIFENVKGKNMMYLVSTLHPDHCFHPSYASWGYLFDLRRDPEPLLNLSINDLKVYLKKFSPKALRVIKTNKAPVVLDKKFA
FUMEFAM000407	EBQ26139.1	136765872	136765869	1	MGLAMGINNLIDIFDEKYYRHLSGGILEAFGKLFNKDLKVYLYPMLNENKTMTTSDDLKVHPRMKELYKYFKFNGKLVDIKNYDPEILNIFSRTVLKMISKDEEGWEEMLPEGVADIIKEQKLFGYQE
FUMEFAM000408	ECR58836.1	141403702	141403701	1	MIGDFMIESAGGMIPFLCHVFLILFGGFFGLNLAFNKNFVESNIGFPSKDAMYMGRPLGFMMTGMVLMLIATLFQIGSFTSANEVLGVLFIFTVLAFCYNLATTLKILESFDGNDWPIKHAIRPLIPMVAILIRYFSL
FUMEFAM000409	ECX77322.1	142397609	142397606	1	MKNTWFHLSKRTCLFRYSFLFRKIFKNFLFDEKIYFGIGASVASFIFFFLLGYSSVYFSRYAQSDKTWKYINGFIISFMSLLTIYIIKETAYFL
FUMEFAM000410	EDF56969.1	143547481	143547477	1	MGFRIKISYFFQGGRLKRIEENKPYAKEMFYGFHHFLNKYNNVSINEFDLNQSRIRRLFFIYIEKNMRSLLKLPLYWSFIVTKKHLTELKESEYAIFSSNRIGCSVLPMVIYLKSKKQKITTLSFVLGLFSRKPKFKIFIPIQSWYIKSFFKYIDKFIFLSQGEYEYALKHFPKYKNKYFLLPFAVDLEIWSNKENFQREKNILFVGNDGFRDYELAEELSKLLEDFNFVYVSENINESNLNNKNSDIKNGSWGEPYLTDIDLRSEYQKAFLTIIPLKNSLQPSGQSVTLQSIACGTPVLITKTEGFWDKESFIDNENIHFLKTNNPLLWKDKILNIFNMSDQDYENVSKNGRNLIVNNYSLDEFSQQIEEILLS
FUMEFAM000411	EBJ94625.1	135803812	135803809	1	MRIDDDQDSIWLSVDIGNGASCHVGYRSCFYRSIPMGAIENGRKIEMKFLETEKKFDPEKVYAGQPNPTKI
FUMEFAM000412	ECM76025.1	140678194	140678193	1	MHKKYFDNIKQRGILDNKYGVCKPILSVNYNRDYYKKDDVRITLDSNIFYKLYKNNTIKKDFEIVAELKTSINKNLDDLFEIFPYQEIRFSKYCNGIQLFNKN
FUMEFAM000413	ECR65999.1	141414132	141414130	1	MMDYIHLEAAQFMSVLPANSTQKQYRITLNMSVLSDFNPHQINYEKLFKLDEDCEALSVTIEDLNYD
FUMEFAM000414	EBN97549.1	136408985	136408982	1	MEPKQNRSIGLIIRRFFAIFILISTASGIVAQIETGTFTNETFGSAFVSLLIAYYLARSPRNKTQSSDVGVESKNEKLDDEVEMEELLEEFEESLKEIESEEIQTNYKPERVNKRNPISDKQSILSRIFQGRTDRY
FUMEFAM000415	EBK38081.1	135872436	135872433	1	MEQQRTIRCYKLVYGLLSFKDGKTAQGEPHVVEDLPVLYRVTGTAFSPVTSALDQLKKRKKLMFNCTFSLDTKRQKKGGNVFYVPEIAVNADANLQLSDMDMETLKVFQESIDIENAEVVDLYNTAKAKQPNASDKIDAEIVEDVDDAPEKVLAS
FUMEFAM000416	EBD62535.1	134816727	134816725	1	MMSEVQENVLDDQNPDYTDLESLLAAANSSEFSISNGFTEEKQEFEKLNSFFEIVTSNNTKNLNSDDEVSNDLQVGSDADKEGELEISGLQVGSEADEEVK
FUMEFAM000417	EBI59212.1	135585660	135585659	1	MQNKKNPKADIGRNSSIYFALGLALMMFMSYGTINYKVYDKDATGIDRVNMDALDEEEVPITEQVKPPPPPPPPPPAPEVIEIVEDEEEVEETIIESTESDEELEIEDIEIEEVEEDVEVPFAVIENVPVFPGCERGNNEKKRKCMSDKIAKFVQRKFNTDLAGDLGLTGRQRISVIFKIDKSGNVTGVRARAPHPRLEKEAQRVINLLPKMQPGKQRGKAVIVPYSLPIIFQVQD
FUMEFAM000418	EDC18035.1	143013227	143013226	1	MRHPSYNHHTIPVFRQCYRSLRMRVTDRDHRPECHVIPFHRPSTPSQEVAATSIAAVIAVTILHSTDESPEDRLLDILEQSGDVEVLDADEAMEELDACHLQPDWSPANDNSLMGLI
FUMEFAM000419	ECE45527.1	139286403	139286400	1	MIKRIIFKRKNNYILKYSLLLLLFIIILYLISFYYFSNREYFVIPKFTDKYFVIPTNKEGEVVDYLDKKSLNNIDNEIQDFDFKNIDELDFTIQLYSNDNFENINKYFNNLLENKKEIIDHEDIFVFYKKTEIGTQYFITYKNYISKNNAFEACDLLTIVKSCIILNLQN
FUMEFAM000420	EBS37631.1	137130987	137130986	1	MICLHMLEFNLFLIDYWYFSVPLFFFIFLFAYSEMNKGGKKIEPNELTRLVNKENAILIDLRKKEEYENGHIMTALNYPHQEFDNQMP
FUMEFAM000421	EDD85132.1	143243944	143243942	1	MDELKALFLLISSGLIIRYSLTLTGQAWAKSHSQTVAFMILPVITYVITKTIAGNIALSLGMIGALSIVRFRHPVKSALELIMYFDLITIGIATSVRTKWAIQLVLCTVIIIFAVKFIQKILNKSGSSFYNMSFNEGNTANTIEIISKEKIEFIEKSEFLLNSLSDKSNKEYTYRLSFNNKKELQDFKIKLNNEKNIERVNTIYN
FUMEFAM000422	ECY70592.1	142524835	142524832	1	MRMRENKFLIFFLSFFFISFNSYSEIIVLSKCDHKEDGFLKNEYILNLNELIMTRNYVYNEKTYQKYKVTDLSVKKKNSYVRNIYEENGKILTLKHGYPQFYTQILFEKDKPEIFVKAVLNDVESLSKISTCKKIEKFDQES
FUMEFAM000423	EBA86892.1	134358058	134358057	1	MFKLKYKLSIFFIVGFVIYLIDITLNSYDETEIYISDQEIISLVTAWKSQVGRNPNDDEIARIINNLVEEEILYREALSLGLDKEDRIIKRRLAQKISFLKQETLPKAPSIEELTRYFNTNKEKYYIDSKYTFTHYFFSSENDSYKRAINSYDDITNGVNVRSDPFLLGKNFIDVSSREIDSDFGSNFSSYFKDIEINKWHGPYKSSFGHHIIFVTQFDEGYYPEISTVLQRVEVDYVLNQKDIQLENYLNEIRSKYKIYINPDLKI
FUMEFAM000424	ECX44352.1	142349133	142349131	1	MSEIDLHSFVEAGLFDNNPDHNIPKLCRKFFTSRKTNQTYCTVRYDKSLLTKEEYLTVGLMRSVVFNNNNKQILSYSPPKSVSHTSEVFGDWQNDDIQAEEYVDGTMINVFWDELIGESGDWQITSRSCVEANVGFYLHTGSKTFRTMFLEACNEVSLEFDYLKKKSDDGDRLCYSFVLQHPDNRIVVPYHKPNLVLVKVYKIKQSNDSLTVSEYNNLDLSEMKEKTTIKYTVVYKTGVKLNDVQGLIDEYASKNTPYNVQGLVFNNVTKGTRAKIRNPIYEEVRRLKGNQPKIQYRYLTLRQQNKVSEYLKMFPEDGKTFNVFRKQIHNYTKGLYQNYVNCYIKKQRPLKEFPYQFRTHMFTLHRKYLDELVTEKKSINLSMVIEYVNTLHPSQQMFA…
FUMEFAM000425	EDE86640.1	143421476	143421473	1	MGHGSITQIDGRNHIFSMRTVVALTLIALLAVSTTSYAAKTAGQDNGPEPEDTPFESYTATTPSVSGETWTLVVVMDEAHMSNNTTFEISSQICLNDGVCDPPVVQEVTIDGATHTTSLTPPNDHSYVNWRVKAMYEDDTKDYFPYGSWYTVWSSCYYDDGSYYGPDAEGGGCGGESEDAPGFTLIPAVAAIGLAIAVARRD
FUMEFAM000426	EDD44378.1	143187103	143187100	1	MVITAQKLMSVVINISKTYYKPIQTYTKLFAAGASEKENLAYLVGGCVISFVAQWPAQSRQAFINQQPVDELMGAILLSNLFLLPLIFYLVSAIIFIISKIFKSNILGVELRLIIFWSYLAATPILLLVGLVEGFFGKNYQYYTVAGLWLSVFVVFVYLGFRVRSK
FUMEFAM000427	EDD24959.1	143159927	143159923	1	MKNNDQIDNKYNSLKVAIITPDKDIIPDAETLNPAYIVFDNYEIILKWNRSLRFALAVCTLKDKFKNEL
FUMEFAM000428	EDD31296.1	143168916	143168915	1	MKTSMTYWDKDTIQLVQSLNDKLKIDHSKWHKDKGNKYKRSAELISAGLCHLIISCNEKETIEYIEESIKWLKEINIDQPCPSKNHLFKAN
FUMEFAM000429	EBE91505.1	135011018	135011016	1	MLSGALQSNESKFTNIQRNSKSLLLGKIKKIVYNIDMKVKKTAKTTIKKNKKGSKKSEEPMVKVLNLNVNPENPRNGFFELDWNDEFVNMLQQSGYQGQTEEEIVDRWFQTLCRTIGNEQGIDVTGSGYVQINRRDDGKTEVS
FUMEFAM000430	EDD89233.1	143249839	143249838	1	MILKTSKCWVWFKGSLNNGGYWKEGFTCTFDENPGVLIESPAYVTCRVPTWRVLTKEPENLYKSPLIPDKAIWKII
FUMEFAM000431	ECZ03221.1	142570665	142570663	1	MLFAAIFPISKPKYILLVLLDEPKPSKDYIYHYRDGSGWKYKGTPFNTAGWTSVEIAGKIIEKIGPILAINKIDFYDNHVVKKSN
FUMEFAM000432	EBU09502.1	137436985	137436984	1	MIKSKYILAMATEQQNHLKSVVEQSQTLVSEINQLEGQAKNKREMLLKLQGIIEYLQQTGVELPKEEAAETEVVTPEAETSDK
FUMEFAM000433	EBC23387.1	134587286	134587283	1	MILFQFTKNLLIKGLSYLLVSLFICSCSPTLYVLDKNPQLAGRIYKITSLAKVDERLKNNPNELEALILNVESLTTYAFGFLIEESDRMMLENYSKANNLELQAHNYFAEAVQYGDSALSYIDHNFYKWFISNNGSEIVDILEIGQKEEYFRLFYWTAAAYGGAISSSGGDPEWIIKLPRVGKLLNSIVSVDSSWNNGAALTALISFTMNNPLLAPNEADSISKNLFQKAIQVSGGKDMGPYLTYAESVSKTRQKKDEFIFLLNQALKIDIKSSKEFQLTNTISKNRAEWLLDNIDEFFY
FUMEFAM000434	EDG41005.1	143713712	143713707	1	MNTQELKVSYKKLLNKAAQANGRKETVSYLNRAAKIKSKLYSTSKVNCFRCNGAGFLRISLDETKTCLSCYGKGFLIKENQQV
FUMEFAM000435	EDI17024.1	144002922	144002917	1	MMAERFLPTEDPVLEQVLTWTVERDARDVRRLLEWLPQARSSRERQALLDRVRDLLDELEQAMSALDELM
FUMEFAM000436	EBR58020.1	136988989	136988988	1	MSQIEQFSQEYIDKNTPEKEMLFKSFLDSQEPYTSIFKNNPWLAPPNFKKPLSRKKIHYWNTTVGRKHPYWKTKKLPTPTKEIKQIRKDFKRWGYALIEDGMSKDQCEAFIERLLDQAKGEKLAGVNSITPSGQYVHTLINKGEIFRGCIEQDPSHVQAGLLIESFLNETLGEGWICHSFLANGAEKGYYPQVLHLDQSPLSPWITEEAPALVNTLYIPQDVNELNGGTLIIPGSHKNIIKAGSNGEVGNYHLL
FUMEFAM000437	EDG22508.1	143678198	143678194	1	MTYKIIRIDGKDDELTAQSFDNYSDAYDLLEELYGDLCCSDADYGDITYYDIVENNLKNINGE
FUMEFAM000438	EDD41630.1	143183352	143183351	1	MSKLSIQEEKELVSFIKDWLKTHGFTQKDLANELNIKSSRTSEIILKMKELYKKGGMFNIAKNLIKIEQKWLNNIKNDYLETKQTPPYNQLDIDSLVNQINQDTSK
FUMEFAM000439	EDC99266.1	143124445	143124444	1	MYAINTEKKADYWEVEALFDLCFAPGREALSSYRLRDNCDPISELCMVARDKEQILAGAIRYWPVNIIEHEALLLGPIAVHPTRQGEGLGSLLIKDSLALAKKLGYSRILLIGDFPYYGRLGFKKLTNIKMPKPTNPDRILGIELISGAWNIPSGPVESLK
FUMEFAM000440	ECI90496.1	139996729	139996725	1	MATRSIIRFAKREAGVTFNEHPDTWDAQFYAHWDGYESHRGVEIAESILNGRKIEGWEIDFLSTRHCDLEYCYYVWQHPLKETWISIFRGLGVAEDMECIFVGKPQKLIEKYKPKTISDG
FUMEFAM000441	EDC92920.1	143115814	143115810	1	MVKKNLFNFDLSNSSVMSGSLEGQITCEPCSSECEKIKRKINNRKLSEIEKDEALDILTPFK
FUMEFAM000442	EBQ75045.1	136839336	136839333	1	MAMTKKLEDILNLPNVKEAFKEVDKKEKDKKIKESNGQHASAKNLDPQTQKNLQKSYAEFDKVAAALPQVKGLGELSDLELDKLAIEAEESYKNLMDLGMNVDSRYSGRIFEVAGNFLRNAIDAKSGKIDKKLKMIELQLKKQKLDQGNKDDGPVEESDGFVISDRNELMKKLLKKD
FUMEFAM000443	ECL32089.1	140372212	140372209	1	MLSNKINFFCPNCSSDKYIGKTTIGKNYKDEPYKNVTSEIQCAKCFMDIPSIISENISPDKQNEMSKLWNEIYKPSHKENAAQCSKCFRYYWEIEKYLSENNISAKDIFYQTYNPKKSIGDLICKICDPSSFK
FUMEFAM000444	EBE54660.1	134956562	134956559	1	MNTRLNMKSKIFKIENLTYILLVIFLSVHFKFFENTYIILKSDYDKRLIFNYGYCERNSYGFIKYIEKKYKIKKNIQIFNDEVYPLSDAFIYKPKREYSENQIILINYNEESNSLNLDKYKVIEKFKNCFYLELK
FUMEFAM000445	EBZ81098.1	138458043	138458041	1	MKFTSELAGRSLKLTVSNSGVRSVDKKGSFDEFLKTVKNKNISPRLKKLKKVILLKSPYKKKPVAKSA
FUMEFAM000446	EBH14962.1	135365517	135365515	1	METFLFQYLNPKGVMVAIIVVSTYVELGENYINYATQVVLLAFLFSSTSITLWTFIGKFLRKFATNDKFIKYFNYAMSGLLLLSIITFYI
FUMEFAM000447	ECP23398.1	141042090	141042088	1	MDANTNADLVGSTLVWASFCSLLGCFIATLLSNRFGLIRPLLIALITMATGVGLLSFGITEPKFLMSVFTFNLLWIFTDVYQMGSLANFDDGGRYSAYLPASQGLGQIVGPNLAASILSFNMGYESVFMMCWAAAMLAMVIYWLLHRYLRATDPELADAS
FUMEFAM000448	EBP02090.1	136571370	136571369	1	MAKDYEIFEGKTLSDVFKDIYDNSKTNKTQLEVLMKEVVGFIKDGDTAVQIIPMLKEYLEINVKNDEQLVKLATIVQRITAAEKRVSDSGDEFGLSESEKQQLMDAIESDVQELQIKKDEIENSISKEN
FUMEFAM000449	EDG52692.1	143737967	143737965	1	MKLLLITIRWYVFDRILSPAIYFPIFHIQLKIVVSEFFYYSTVTDLAKFLGLSISNPFLRAE
FUMEFAM000450	EDI39579.1	144035004	144035003	1	MKGVNHYKKDGTLHKGGTHKMPDGSLHTGKTHGKTSVKLSHYKDLSKKAKAKADGKSKKSKKS
FUMEFAM000451	EDD72449.1	143225636	143225633	1	MKTMDTGNIIAFLKKFSFGRLIGSGIVLRVLIAIVDGIFNLEVNELPNFNLYIFGIALAYTILWMFNKSYSEEE
FUMEFAM000452	EDA44578.1	142769273	142769272	1	MAAFLRSLSSRDSATDVLMPFSTNSIKPSTTRSFGSIPAQDKTSRPSLDLAHLAICSGPLPYFRSSAIASSKAANTTAAKSFLARFPCSVLKAVASTKSFISPLPN
FUMEFAM000453	EDF31754.1	143497937	143497936	1	MGIILSLNTKNIYFVKYLSKNKITNNLKMNKPYSFSIDQMNGIVEDTYAKIINECENLIKNTNCPNEQVVALLSVIASNYATTTEKSEN
FUMEFAM000454	ECX38511.1	142340840	142340837	1	MILIINITKMKQYILLTLLFTSFTFINAQDWSKVYRQVEEVTLNDGLEKDYEKFEGFWKTIKQKHVKEGKLMGWFIWKVDPKSNDNKPWADYLILNVFANKQQMDDMNSKSMEWWQNEIKTAHKGKTKRSIVKKYMQEGTNNKYRKKSVTYTNKGLHAFIAENAVPEAGTKADYIGIEQLNDDYVDFEIKLFAPYHQQSKSRLYWELNEIVDRSDNAYKPVTHTIFEIPNPEAPEVEWNPTFAEEMAVKYGIASRKFHGTLNTELVHFAW
FUMEFAM000455	EBA64100.1	134323229	134323228	1	MSDSIHFNQETGLIKLLKQPKSSKFLKTLTDEEKNKINPIIWFGKNQITGDQIFLKSNMQTEELDSLIIRGNVFMSQRDSLVNDRFNQIKGEKLDGFFRDGALDNVYIVKNSTLLYYMYSDEGEFIGMNNTLASSILIRFKENEISEVSFYRNPDGNVISENKIILNEMKLPGFIWREDEKPETIYDLFSESDKDLEIIEIE
FUMEFAM000456	ECO04782.1	140867782	140867780	1	MSPSLLFNKWIKLDMWIQFNNAFLSIVENRDNKLELLVRARIKGDIEKIFPEADVFEDDSADYKYRAIISKAKVAARMMLKMTEINYDNFKNSVKEIDRKKAYSNIWLELRKLEK
FUMEFAM000457	EBS95275.1	137233687	137233686	1	MKRLIPVLILFGCNINQNYDKSLLPDADPSLLSKVNSRGLITCMQIPVPQPPIPINKDHKIPQKEVYDSNDCIDSEMAKVESKKINSERKEKKEFNLEIDLKDQDDKE
FUMEFAM000458	EDI50663.1	144050327	144050325	1	MAVERIITKSFARLMGRGTHRGFITHEELSKSLGKRNLSDENLSQAFIHILDEGVALVEKKSDFKVLRKKEGSSKEEGKTMEKSDDPIRMYLREMGGVELLSEKVKLQLPKELKLEKM
FUMEFAM000459	EBU65293.1	137542220	137542218	1	MPFTTYRDLTEKAEVRDLVSKEITRANEETSTLEVRKFELIPKELDHEDGELTATQKIKRNVIIEQFSELVESMYK
FUMEFAM000460	EBM66738.1	136216993	136216991	1	MKIADKIKYNIRRISEYPLVTLDDQKALRPPNQKITPIVYQTWVDNKFGKTHARSLLNFRNINKNLSFKLFTNSMMEQYMQQKWGHKNIYTIFKNALIGPLKTDIFRYCILYDQGGYYFDISRSCKIPLTKLHNKNSKFIITYEDTNCFIPPNNKNVFLLKRPFSHILQWGLAFEKKNKFLEILIKEISKSYPFYKNKIFENPKLAILNFTGPGMYTKVMRDYLSKCNKNDYKELDTKFNGNGIFKLNGSQVRYHKEPSYTYLKNKKICL
FUMEFAM000461	ECO38984.1	140919246	140919245	1	MIWISHRILKCSITVEPTAVNNPENIHYKVVESFIIKKCPGCKNSKTRESKSSVLKPMYSIAIQSIFIKIRITQLLFFL
FUMEFAM000462	EDD94738.1	143257505	143257504	1	MMKTRTSNRPALCWSMVNGSTCLCYQCWSCRRKMKYHTKEIAKTKAYRARKRTNTLITEYHCRFCGLFHIGHVGRKY
FUMEFAM000463	EBU98074.1	137600364	137600363	1	MFMFRSIDSKIAEIYNQRFIKIGPSPEASMWFSKKRQFTRFDIIFNEIKLLNKNNKRSIIDIGCGYGAFFEFLSERGADDIWSYYGYDVSNEVIKFCKEKYSKGAVFYTGSTPTFTAEFIIMSGTYNFFPSRDYNSWRIYFHKSLKTLWSKTTCAMIFNLQISDQEKITDEGIVYTSKDEIESFCKTNFGNVKAVTNPAIPKDVTFVIKKWS
FUMEFAM000464	EBQ42707.1	136790739	136790738	1	MIAKIGRIISSIQVTTNVMKHLSQTKISKKLTMSEYILPINKLFVHSSVPLGIPGLATDELRIAFLQATDSLCPDVQRKIWEEVIYCTIPIEPPPTPQKCRSVSYNRSSISLPRNMFSAKNL
FUMEFAM000465	EDD88745.1	143249130	143249127	1	MDGQMRITVLGSSGQIGAYLSEYLSRKGHIVREFDIVNGIHQDMTHIPNTYLRNAIMESDFVFFLAFDVGGSRYLKKYQHTFDFVNNNTRLMANTFGLLEQYDKPFIFASSQMSNMSYSPYGT
FUMEFAM000466	EDG08367.1	143652586	143652584	1	MQQMKLVVPLKKEKILIKWQKLIKLLHITDINFIKRYLSSLLLLKFAFRVNYTYQKLFYLEL
FUMEFAM000467	EDB39961.1	142903033	142903031	1	MVIINRVINITNSIGINMARSISIVMLLIFVSISLSGCLFSNDKDGGIELIVDHDSNFETIIETYSEGELVQINPARFEFDFAKTTASKTIQSFGINPLDGRDSIEIDASNDSILSIEFYEHGMYEVDAYAIDSNGVRTNLSIGLRVDLRIEWTQTDTNNPLALPFNPEPANQGQNAKMIEIISNVENPSLVNTIGDSGQSIQLTWQLVDELDDICQTRNGQINDGNTMMWQTLYFNTYMLHELRIVMDDGQDSINVNQSVSILYDN
FUMEFAM000468	EDD11067.1	143140521	143140518	1	MFVPIEEKLKKIIPNVDQHDEFEYYKQILPKMIANGHAAHQTIPGYKDCKPEIEAFRWFDGINIPVHGYCDLKGKVIIEDKCKFPKRGRVKKDGTRSWLTNKLPETVEPYNFLQIDFYYSVFKLPVYICYINEESYKVFSADNCDDLKPENIEKRIPKIIQRCKIRQNLMKISTDPKVVKDYIQPQFDHYFWRNEMEENYLTDAMKFWES
FUMEFAM000469	EBT20215.1	137278055	137278054	1	MANLIMIHIPHSLPKKRLNAFMDWEHNGYLFSLITRYIDGYTNERPITGLGASLGYENKVDSFLVFDISARKSIDLDERNINLGVAIINALDESAPRLYDAPDFSFDTRVHDPRGRLFNLNLEYNF
FUMEFAM000470	ECV73120.1	142119265	142119263	1	MMGNFFKSKRAKIDIILASPSKRTIETIEHFFGNKAPDVKFDESIYHASLDDVLKNIYAVPEEVNSVMVVGHNPSMHDATEFLTQKFLNKFPTCGLASLNTENKWNDLNRGSAELNYFMKPRELR
FUMEFAM000471	EDA13294.1	142726251	142726250	1	MMSKHSALNTFGRSGNPAFTKNFTGSYDIPVNERMTLDGAVNKTGILLSLCFGGAFIGWNIPLLMIPAAILGFILALVTIFRSPAKAGSTAPLYALSQGIFLGGITMIFENQFPGIAIQAIGLTFGILASLLFCYKSGIY
FUMEFAM000472	EBN75988.1	136377729	136377727	1	MNFAFLDGAHTYNDVMFEFSQIKDKQIKGDVIVYDDYSPNLFPGIVSAVDDICKTHNYKKEVLVSEENRAYVVATKN
FUMEFAM000473	EBJ58828.1	135746694	135746692	1	MRSVRNDIKIKEDFNFQQSAKDILITSQLRSAMIFNKNIKATNYQIDTYKKKIYIYGIAFTSDEKDLVISEAKEILDVESVIASIILVDDLRIQKD
FUMEFAM000474	ECX18614.1	142313902	142313900	1	MSMPRRAMKDMGLQACCLWCDEPDEGGSSRCKGCIESHSRIREEIAKAPPDDAFYQFAKELLAMAVAPHRYDNDPIHGPVLEEQQRRAGRYLPKGKEQTEQDVLDLFEAQKRVKKESLIQNVGNKNVWKNQPPEPELARKIGNDAWNSDDIDIDQYHAGRTIPSKGIQPVDRSDREGEDVEMVTRTNLKAKISDVDDELLEIIENEVLHQKKSKKKEWDSTVSDVLDLLDNED
FUMEFAM000475	EBN11371.1	136282548	136282544	1	MLMVLLSLKVMTKVIFFILSLFLYSNAYSESTVKAGDSLIWDSENKSYTANGSVEFSNDTFIAFSEKMIAKYIEQGGKELFTVVELFENVRIELKDEIFQGDYAIYTRDDNTIKLTGDVSIQSPTRLLTGHELIADIDNNKRILNSANDESLVEVLLENNADN
FUMEFAM000476	EBN15191.1	136288169	136288165	1	MLKKAARFPATIAAPTPNKRRIIVKSSANGSFITYIMIMNMIKASEVIEIFLKYGISNLKDESKYEISELDGITNTSYVVDLDNEKYVLRIPGDNPDVINRKSEKQNTLKAQECGLTLPYLIFDEYTGVKISKFFDIYTYKSSDFKNENLRKEAFKNCLIYITQI
FUMEFAM000477	ECV50187.1	142089519	142089511	1	MMDSIIDFAHSEAIAYLGMALILCAFLLETRDFLNSKSSTYLWMMAGGAALLAIRAYLIDEWAFFILEAVWFGAAIMGLWALSARNSAD
FUMEFAM000478	ECZ70945.1	142667154	142667146	1	MLIGTILLIFSYFTMAFFPTISIYYLSVIVLGVGFGMTRPALSSSLSLAQSPENQGSAAGYLGSVIPIGHMTTPFIAMPIYAINPSYLYYFSSFLCIGLILFIISNPTIRKTKDYE
FUMEFAM000479	EBL68376.1	136066488	136066486	1	MEIIEKIKTNKSIDNQTEIQKICLDKLQSSPLPNPRSEQWRLSNKSKLSNFLDYSVNENNTKFDIPYPKNSQSTIRLIIGENCQIKLIEKNYSIQQLSEDELQKYIKEQMSFFNQNENWSDLLNLSLSCKNNILGLKINGSKIPPIEIFSHASSNSLNAKTPDNIFRKEL
FUMEFAM000480	EDJ01851.1	144121411	144121406	1	MSRLHAGSAQLLYHLLKGTTMIMMLARHKVADAAKFVEGYNSPEIKAVRDGSGVANDAVFSTVEDANDVLVWHEFSSLEEAQAFVDNPGLAEAMGQLGVVEPPHIQMFTKH
FUMEFAM000481	EBZ93826.1	138477451	138477450	1	MACDLTKGRKEPCKDVVGGLKAVYFVDFGDLGTVTKTNDEITDLSGTFSAYKYELKGNSSFEQSISSSRENGTTFFEQTLNLTLKKLSKEDHKEIKLLAYGRPHVAVEDYNGNVFVMGLQHGADVSGGTIVTGAAMGDLSGYTLTLSGMEVEPANFVASPTAADPFAGMASATVTVVEGTNS
FUMEFAM000482	ECZ67910.1	142662846	142662845	1	MKINFKNFGFLEFLVSASAIFVVGMLIWTASTRPAVEAKANLVKENHNKVVDLINDEINKCGNNDEGKFTVWGDPCNGEWIADKVVNYINENLKIENPFSDDSKVKTDPDPRIKAEGKAGQAVEMGVIFVMSSNFLPDPGSEWIVGTCFKSPCVAAGNNELTSIYR
FUMEFAM000483	EDH13870.1	143858651	143858645	1	MKLQTILLYHDIIMDEHIYSKSTIEKFLNENLLFKDGKLKKYFDRNLQRDLGKFRARVRSAHSKKDFEKLMYVLVTDSIRDIIIETIGEVSEHMKNMGDVIVSGGEAFNLYVDFNDRIVTSDIDAKFVPRMPVNPQYFGKLQATKLILWDKLGEIAKRLGPRVKRRLIAMRKKHPKIFKFLGVSFKQGAPVVTRRYTLIKKKKTGATNKPAKGDVFIDVELFALDMNIRYFSPESGKIEDFNIGGILDIPFMRPKEFGYEVVLSRRKGITYRNNETGKLVTNNKVYIASKEFLIEDIYLMQKLKLRPEKKEKDRQRLVRLARLFDKNVKLNDSMEDVFKRVKSKIVRRGAPATKKNARVSMNHAKRIDPYKYKNFTTKPSDDRLSKQMVYGFKSAVKNT…
FUMEFAM000484	EDD26914.1	143162690	143162688	1	MLPTINTILLTQCLDQAASVSIKVRKENKLENKYLSLKELGYGEEIISAREIINDKFCEKGDYTFSQLNAVKADVLGSMTLPTEGKPTRNFQAGQVLSDMLLQLNRCPKDVSEFVNWCNKYSLSQGGLEGLKSLKFWPDIYKEFKIKNNNCSMINLIYLCFNANSEEKKEIYEVLISSEEITNFCQESVKSELSFELNEKLKGDYLFDDIENFYKKLFIDKEQNALKTNKYSNQNSKKNPSYINVLKIINKYFNN
FUMEFAM000485	EBE82051.1	134997052	134997047	1	MSSKIEYDLDRYIKVRKHLELVLDDAARAERFIARPNNNRCPSMYQIIETGHLPSELGYYEKKLKLRATPRQMTHYDLAIDLLCMVDQVSEDPLLDKKILWLKAKRNSFTRIGKYLVYHRTTIKRMYDKILDALTNKIIKESVDILDKKFSY
FUMEFAM000486	EBD58707.1	134810684	134810683	1	MQRPYEEGDDLTYYKELYANDRESVLDSLKKLRPQYKTRNGRTVYGGGGITPDKYIPYKSKLTKETQNLLRNPERPIFNFSSSYATQNNLGYESFTRFKKNWKVNQAIYSEFLDYLNSDSISFIEDSLELDRTFIDNRIKSEIAGTIWGKDESASIRLALDNQVSEALKYFNEANAFLGSRN
FUMEFAM000487	EDG67767.1	143766373	143766368	1	MSELKKLSKILIIICLIFLNPVIVNSAEILQIKSSNTILVGDQNRNLTIGLFCVDVNENDEIEATNLLKSEFPRGSKVKIKPFGFKENVLIAKVFNIKGTKEMTELLVANNLSSAICPS
FUMEFAM000488	EDB36971.1	142899001	142899000	1	MMTITERNQKLYDLRKKLDQKRMELAWIETEIMAVNSEYDRQNVDLYEEMFGEKNTLWDHLDRMNDTPMAEEVYGG
FUMEFAM000489	EDC58223.1	143068323	143068322	1	MNFHLYSRLILILFFLIACEPDDICLESNTDTPNLILKFVDSFSGETKSVNNLRIKGVNNNEDFFLGTIDSISIPLNNYENTSSFSFTKEFESNQSNEDLIYFNYSRNNVYISRSCGYKMEYKIDNIIIENDNSNWIEDSVIEIRNVNDEISHHVKIYH
FUMEFAM000490	EBK37306.1	135871334	135871332	1	MENFEETRLMAHDGQHDLMVSTPILENVLALARETIEPLESLNQKAIDKLRDLVTIEGKVSSQMIETNQSVAHGVAWLATYTESISQMVKWAENLSKDKKFGHPEQLLLQIGVGEYLGQIVGGIMMSQGEFFRLNDIGLNTLDLSEFQTEAVRKLSSQGNTQEARTQLVDIMLEHSANITVGDSGLDEDLEMIREQFRKFSIDRIEPYAHEWHLKDELILFSK
FUMEFAM000491	EDJ71076.1	144216086	144216083	1	MILTNEDKKRLNLFEKDYVNDEYIDKLLVDKFKANSVKSVDNSSFEGADIIHDMNKPIENLNEKFDTIIDFGTSEHIFNVVENLSNISKFCKNNGIILHSLPANNNCGHGFWQFSPELFFSLYSENNGFSDTEIFIFNTHNKYEWWKVEKQKLGERLEISSDAPLYVLVKTIKKSETQNKDVQQSDYIERWNENSINHKDIKKKKLSILWKNIKDNYKKFFIKIILPKKLAQKIEGKKILLKNSLRKNKNLKNIKF
FUMEFAM000492	EBB52792.1	134468839	134468837	1	MCEATDSRCTTTATVRGTRLRTSGLSRFLLPTFLCGRQRKVGAAPHRGNANTPLTNQGKAKRPTAEQTTNQAGHRPNSSSTTKPPNRQKPPHSAALNFLTSASDGCTLAPSTYR
FUMEFAM000493	EBQ44779.1	136793827	136793825	1	MKELMFAQLYQNGILKNPKTVFLLLIIVILSFGYYSKDFRLDASSETLLIEGDPDLAYLKEVTDRYGSKDFLILTYTPNEGMVSDNSINNLLSLKYKIQSLNWVHSVITLLDIPLLSNSEAPLQERLESFKTLKDEGVNKDRGFKEILNSPVFRNYVISEDGNTSGIIVNIKENKKLDNIENLSKVEIEAYKDKLKKQNHENILEIRQVIQSYRDVGKIYLGGIPMIAVT
FUMEFAM000494	EBM01246.1	136114797	136114795	1	MIDCLWYNFHPSHFNLKESLAVIKKFKPKKAILTNLSPVLDYEILKKILPKNVVPAHDGLTINL
FUMEFAM000495	EDH07747.1	143850229	143850225	1	MLVEFPIFGAGINYFPTEISALRVFEPRYLLLIGDSILNKQNFIVSSSLGDEYQIGSEVEIVEHQDISNAEQLVIVKSIKLHKINKIDLSREYPFCMAEEYTEIGLPPSIDELIELERNITKAIAKLVENGMDINLPNFIYDSENRINKLNELCIVMPMNIDLRNEIIKENDLYKKYEILNSYTKNINEN
FUMEFAM000496	EBX40005.1	138037445	138037443	1	MKKNVLFFSPTFYDLPLNENIKKKYDNLSEVANVTVLAFSSQKKIHTESETTFYLNKKNKSRIFNYLKIFFVSYFQIPKLITQYEIEIVTFQDPVTSFLGVYKIKKKYKDVKIVIESHGDFINTLELEKNLTFPNLYKSLFSRMASYTISCADMLRAVSSSTEEQALSFNPSKRVVRFPAWIDFEIFSTSSL
FUMEFAM000497	EBE31275.1	134921448	134921445	1	MANKVLILKNDRTGDLFVSLNAINKIINKHNNKDIDIFLSNVNHKFDFLFPKFNKKIFSMSLSIFEKIEILIYFLSNNVKTVYILTPKNFYYYLPFFFRKTKFYGITIKSAKSRPNVFLKKYLYKSVELDRINIKKRKSSYQIQSSLIDTNLNKNYLNNEFSINHSFLYPKNFIYFHYKRSLFENLLKWDLDTICSLLDILSKKHDNILFSSEINDEEINNFFSNKFNTFDFINNKKINLNNKNIFFLKDIDGYNLFDAIKKSSKIISPEGIITHMGYYLKKPILALMHFNLYNRRDFISQIISCKEWFPPKNYNFIVLKKNFDKSLQKILKRI
FUMEFAM000498	EDI67757.1	144073572	144073564	1	MMATLIDERQPLDDTTKIEDVTDITKQEPPVEQPLVDEQPTQELEEQELPDKYKGKSTADIVRMHQEAEKLLGKQSSEVGELRKVVDDYIQTQLSNTEAPQQTSEDEVDFFSDPDKAVERAISNHPKIKEAEQVSAQYKQTAAMNELQTRHPDMQDILKDSKFVDWIKGSKIRTQLFAQADQQYDYEAADELFSNWKERQQVVGQTAANEKQQRKDTIKAASTGNVRGSGEQSAKKVYRRSDIIKLMKDDPERYMSLSDEIMLAYQEGRVRH
FUMEFAM000499	ECV84014.1	142134158	142134154	1	MSIDPVERRLEQSFEAERWTRFIQDCQDLEQLRETALALVQQLAQQKAASAWMATRASESENAKLEMLARMIRQQPDGEEEKATESP
FUMEFAM000500	ECW76068.1	142256244	142256243	1	MSYVAIREVTPVAGKEAVLQERMLRLSSIMERHGAKSSVFKVVAGDGAGRFDLMNWYDTVEAGATAFEAFGTDEDFQKVMQLRAVDPVGDVVGPWIGRMIFGSAPKGSKPVVVHRDYHAPRSAVQKALELAPELQTLMESLGVEVGVGVPIMKDDHEMLRIVYRFDSMVHWGQSVDKMVTDERFLGIVNAAHESATLKSSRMLVKVE
FUMEFAM000501	EBV36569.1	137671255	137671254	1	MRNYFSIIKIKLMKPINTSCALILGVLTLFSISNANAGGCSSHTEKKAEIECLSDDKKCIEAKEKESLYKVEA
FUMEFAM000502	EBL81353.1	136085611	136085608	1	MRVLGTSVIALTKIFLPSMIKENKGKIMIVSSVASFSPPSSIQALYGPIKTFMNRFSDSININYNHKGITSTALCPGFTVTEFHTASGVQDEMDRVPSFLKFSAKRIAQEGVDAMLSGKQICVPTKTYKTLVFLLKILPMSALSKLGSKIAPGRYDQN
FUMEFAM000503	ECA74782.1	138604240	138604238	1	MNEAYCYLLQHHGSYKGVPEIDTNYRDIIKSCIRYFTPDITWNDLFLDTTLDNIINNCGKLSLRLFKDLKKEKSIELFEFLSNHREIFGISDDIINQMKEILKEKMRDDNIIILNPSLTDLLNDSVYKLDFDGKIYYIPLWHNEVVFDHSGNDLIIKCIPDLEEHITITNTNDLYCVYKKLISDVLHHQSLKVTLGEKNFIIKGENLVIKENQTIILRNKGILKINSEHLFSTEERGDIYIDIKLESS
FUMEFAM000504	EBK11396.1	135830470	135830468	1	MCCKYRSSDGFHTLDLLLAEGRKLNLVATDDAHFTDPDYFGGWVMVKSNENSPASILQSLKEGAFYSSQGPDLVDVEIETGSVEVHSTPVSTVIIQGQGSAYVAQHGEALVSTQLSLERLKKSPWLRVTVIDHDGKRAWSNPIWRH
FUMEFAM000505	EBR97416.1	137058718	137058717	1	MVYQLGGNNISKDISQIMQLTYEESEELKKTFNRSEVDFSYNDSDLNENKKIINKIIGKNISIDLLKKVVLARVEEIIKLSFRSISIPNNIDKKQNLNLVLIGKGSKILNKNSFQIEDKYNFKEINFYEENDFEICKAGLQFEANFQNNDPQKLKKNQKKLGFFHRFFNIFGNY
FUMEFAM000506	ECV37129.1	142073651	142073642	1	MKKLMTILFVLCVSWNVNAKDNLFKRLYKELFKYSTVYVAGDIDNPKENPKDYFVRTNPDGNLYAPPVVVDGTDYYDFDYRYGFGIRKLARFDYEIKGKHYYDGTENNIGLSAPNSPVNGLEYTFHYEKERSRDEIYKNHRYFIKHSGKYHVVKLESRKQGRVDFNYNSAEIRAKLPIGKKFSISGGAIYRSHDRPYGYNPIEIWLNETNADGYPINYWYTLGFDYGYDDIYYTQEDENGNEISDWYWIDPDGNVVANTDLEFRDGVFADLMNRYNNEIFDQIDAFGVVSPVVGFDFYHYKKNFWLHAYGSYLLPYHKYVKGDLDFSYLNRNNWGLGGLRQDSEHEQWEDYQAGISFGWRVSKTIGIFVEGEYTKFWDSEIYNSSIGLNFRL
FUMEFAM000507	ECV71415.1	142116904	142116901	1	MRGRPDDAEKNPDAQLLEELSGMEARVRKMRENRNSLRDQGKAMAKKRNAVQDQYKEHREKLDGIKAELDAIHAERNMYKAKRDAVNAQLRDLFAQVKGRRGEHGEKKSATAEYSQLLSQINNLEEQFQTTSSSTKKEKETMERIKRMKRRADELEPEVAKFEMVSVDLSNLDEAIATLKGESDEAHNMFVDALKRADEKWAEYKEGLDHRDFLKSEGDKHHNESVEFHEKANVVHAKIEELMVNVNKARDQLNMARQERESWITDHNKSVKSQMKTGAESDEVADMLVQSLLSDGELMFGGVGKEDGSGKAQRRGASSKKKNMRRMGPIRRR
FUMEFAM000508	ECY69404.1	142523193	142523190	1	MYIIIKFLLKKFAILIFLIGEFMKKFIYSFLALFFVSTQSLFAAGYIATYSFTVSNPSEYVKALDELMDSDWGKSFPAVVNLHQYVFNGYDDATHVVVLNYEDTESLGKGTESFSDPIFQAHLAQTASLLEPVEQSLNMKLISGGNYDPENNQVYTIYRMKVDDAASYAKAYSKVTKAQEEAGNVAGSYGLRAQMGGSVNYYTHYAYTSAGSMTEAMQSAETLYSSDSFAEFSKEVDGNREIRNISIIQTVKTYNDN
FUMEFAM000509	ECX43776.1	142348273	142348271	1	MQRMKKILFHSLTIPPDNVSTGNLVAEIASKFVETSNSIEILASTPQYNFDEEAFSNGLLEKKGKKLYESNYKNVKINHIYSSPRSFSQKKRFFQWISFNYQSIKFLIKNKKNFDVLYIFSYPPTMNLVAIISKKILKKKTIYSVWELYPEIAQKLSEINSRLLIRIFKKLDTYALKVIDHVVVNSDQLKEYLIKYRGISAEKIKVIYHFSNSNESTKPKSHSNEIIYTGNLGIPQNIESFIDKLNNSSGNFKLTIYGSGSRYDHIKNMQSTNITVNPYTEREEIIKQTEEATYALVSLSSALTVEGFPGKTFDYLKMNKILIGYSNPTSGLAKFIEKYNIGININPDDPDFETALKRLENLDNLDEIYENIKKVNLEYASLNIVSKQYLSLL
FUMEFAM000510	ECC22047.1	138868142	138868139	1	MMKKSFKLFLAAAFLVTEFFVVALPLMITSAKADGHPIQAITHAGFGGGTDVTTRMMLLRARRVLKQDMQLVNKKGGGGAASMDYMMSLPADGNHTLTWTTGHAVSMALGKTKVKISDMQPLARGTDDPQLFVVNCKNDIKDAKKFISIQNQNH
FUMEFAM000511	EBF63056.1	135121678	135121677	1	MHVDIVPNRSSCPAILLRETWREDGRVRKRTIANLTQSVSVEQALMLRRVLKGGTLVVPSDAFAVTGSRAEGHVRAVLTAMKRLGIERLLASRPSKERSLVAALVAYRVVNPASKLATTRAWHATTLPDEFGVSGAGEDDVYSAMDWLVARKDRIEGKLAERH
FUMEFAM000512	EDI12431.1	143996662	143996659	1	MANHVYNYITVTGTEEVEKVFDSLGENFTVTIQRPNWEGINTNYTEFKGIEELEFMPEYDEESSYQWYVDNVGAKWCHIEEWEGDYMNLCSAWSACTEFVGRLTTFLAETDPNVHVRHQYEDEFRNFIGVAVYEGIEADEILFEELDDGELTELFKEKCPESDTDVDDWTDEIYEAYDDFIYDWFGSQNI
FUMEFAM000513	ECN74936.1	140821809	140821806	3	VSRFKSFWYGQMSAIVEPIAAVIGAVAVTFFTPLLPYALSFAAGAMIFVVVEEVIPETQQDRYTDIATLGFIGGFILMMILDVSLG
FUMEFAM000514	ECJ79056.1	140137560	140137558	1	MNQILSFSKPNKVFMNKLIFSKINFDTADINKYFLTVLIFIISLFSLTILLSLSNIEFENAFKLAVLTLMNTVNSSAYGISDFNFQNLHFLTKYFLIFFMIIGRVEFLSLLLIAKKFLFKY
FUMEFAM000515	ECQ78205.1	141267202	141267200	1	MNYTNFGLEKNVEILSAHHVERFTQLRENEQYQDADAIAQEYVCKGEVEDDNYQWLYVNYQFEEAN
FUMEFAM000516	ECW92152.1	142278117	142278112	1	MKTTELINSNQDILPDIEVIESKDSEKLFDQPIKNDVSSLSIASLSFKKSIEDETNDIDLELPNDDFTENDFQIAWKKFCESEREKGNKNILSLLNMNLPTMNDNMIIINTVNKMNFKEMKEYKSKIQTFISKELNNYSLTIDIRLSEETDKKTFLDSKEKLKIIQNSNISISSLIEEFKLRI
FUMEFAM000517	ECZ35623.1	142617032	142617029	1	MQWPKNIKKGLKIKQISSVLDVFPTLLELTGNESLNDLDGMSLKRFLDSPSLLDDERTIFSYWNNRISARNNNYILDHENNLYDLVKDFSQYNPLEKDNNPHYQKLLNDKNEWLTKVVNPNKKKLTRRPFTINYNSAKYTHLPARDAEINGDLKRSSIHANCSFIENWKNTNDYIFWEIDVLEDGINNIELYYTLEKESVGTEIALEFENQIIKKTIDEFHDPSLVGFEEDKIKRIESYTKDFKKIKIGTMSFKKGLSKLKLKTTKKVGKKSIDFRLLILKNENEKNS
FUMEFAM000518	EBW01465.1	137790879	137790877	1	MHTVFYLDLLESSHQMVSYHWKSCLLKLYDPSLFWNLELFSHATNSINSLRIFLFIFLPLRLLPNALLISALVASSLTSNSSSVASAVVDNPK
FUMEFAM000519	EBL14802.1	135984463	135984461	1	MMHEFRVHTLVDITDNGSLAKQFPFKTPCGDVVHDRQTLATAKNQNSNFSTMLQLLQISGNIVWEQSPIRVSDTLGNSGFGRFYEGKHTSWHFQFFTEQTDVFGDPQNPTSELIENFHLVPIINFCKETATFPIQTFITKNTHKPALNQATTEQKVINALAGDIINTYFSYAGFTNK
FUMEFAM000520	EDG91673.1	143827898	143827896	1	MDTKKRIKMAVDPISFRKLLKKTDDIYEAVVVSSKRAKQILQDRIVKQMIDENEEISEDGILAEPVIRENIDFDKEEKVTSVALDEFLDGDIDWNKTEESIEH
FUMEFAM000521	ECZ80427.1	142680290	142680288	1	MKNKKEIKNRSFFFLISFLFLTSLLSIKTLKKVDTQDIRISGSELFSQNDVIRNSSLNFPIRLIFVETNLLEKELKQNLSLKNVSVNRELFPFGLKVYINSRTPIAYGERILNDEKILGFIDKDGIFINKQNVDEKSLNKLTIKVFGWKENFKKILSEIFIALDNYELEIVKITFSSDGFLTVEEKDLKTIFLGFKPNLINNQFQKINYLKNEFKKNSFSQKIDNIDLTNPDKPKIKVFKP
FUMEFAM000522	EBW83500.1	137933837	137933835	1	MWYYERYLLPIISQLYGGQSVMNYTREELFKHSGELLELIEDIVEYYCDENRISGQLAYTIVEGIGVAKQLQLTPNYED
FUMEFAM000523	ECZ49292.1	142636402	142636399	1	MLNLFDMHFKRFLEINDKENNKFIIFKNNKIFYENEIKTFLLDSNYLDIDIDNSIVIGIAESENKIYAVDISNCENDINIGYKSLVEYDVRNLLAISDPEDIVLMGRANQLLHWIRSNKYSGYSGELNKFDINEESLVCPTTSTMIYPSIAPCVLAMVTRGDEILLARNNLFPEVCSVFWQFL
FUMEFAM000524	ECB02311.1	138646006	138646005	1	MMTKKELVKIIQEAVRREVKKEVGKIFIKEESSNKLSDIIPEVSEPKEEKKYTKNEALNKVLNETVGLSKSEKQTGEYPTLGGGTFDSSRMSELMGYGKSEEVKRDMVAVDTLQKAGKSVGEVPEHITNALTRDYSKLMKKMDKKR
FUMEFAM000525	ECL67444.1	140425823	140425822	1	MVHVAYEKAVNNYHNKATIFYHIHNPDIHAKLNFIKSVPSSKWIMMVREPVQSCESWLRQASERNDYIDIAARIRAMLFEIDNVIYHKQNSIGVRLEDLKERPRQTIPALCKWIGITETESLYEMTAQGKKWWGDPASPDFAKDGMNPFGKVTINRKLGSVFSENDQFVLRTLFYPFCVRFGYAEEKIEQFKIDLQAIRPMLDQMFDFEKKIVMETKADAEQFAKSGSYLYLRSGMIERWNTLNEFHTYPNMIRPLKIN
FUMEFAM000526	ECX09999.1	142302506	142302504	1	MLKNFLLFGSLILLTSNAYSKTSFYQVTGSISAVEVLKTYSTQKVPKNEKRCSIQRVPVNQDANKFGADNFIGALIGGAIGNRLGEGGGKSGATALGALIGSEVVRNEKAEANQNFVEKEVCRVQKVIHTETTEQISGYKLIIDVDGETIQMNSNRSYNPGDLITLTKKISYSLN
FUMEFAM000527	EDH01957.1	143842128	143842127	1	MCKTGLNILDYCPIFMALECNIDARGKAVRLRLGLMGVLSSLGLAAACLLISAPDLAWIVPAGAFIGGAFAIFEGRTGWCVVRALGFRTPI
FUMEFAM000528	EDG06053.1	143648770	143648768	3	ICYFLWSRDDRGDCLVVSHAGGSIKSKQIRPLLEKNSETFIRFNEAVPILKKVQSFNELSIEKNVSSRKPFGLETVFKGENLNFKNSIKLYQNGGVGYVKENILTKNIFMIEKYKVFVPRAGSGSDSFPHSILGKPFIGEPGSASTETYIVVAYFDTFEEANNFLSYLKTKFFRFLVLLNKPTQDAPRRVYKHVPTQDFSQSWNDQKLQKKYKLSNEEISFVNELIREME
FUMEFAM000529	EBN61957.1	136357216	136357215	1	MKNQLFKISPDLDFTEKLLKLFGIKDINDNHSFTRSNLEDLKTVEKVKETIEKLRKYYIPCKAKKYILIELNEKKCITILRQFLKVHNHTLISKEKYVNGKKMLFYQVIPQQIDISTKNRESEKVIISFD
FUMEFAM000530	EDD14425.1	143145078	143145077	1	MIFLHLKKKLKKLFQMKILKSLNKKIFSIKLVFLIFLTPVLAEEKPIDIWNIQKKDNQVKSESNISSESSVGNTQNSVYELQTNKQANTIKLDKEFSSKEIKIVGLYDPSEYGLSMDMWSNSDGTKLKNLFQNINKFNLSEDASGIMHISLLTNAYSPTQNITEQEFMRFKSDWLIKDANLELIEEYLIKNQIINLHPNLAKYLVDSYLSESNVKKSCEIFSKNSEPIQDEYLSKFNLYCLINYGKNEEAQLILDLKKELGFDDSYYENKINYLFGYLDEADEEISTNSILDFHLAHRTNPEFSYEPSEDTPKIIWKYLSASNLLFKIQDIEITDVEKISTIEKAVNDKNYSEQELFEFYKKFQFNINQFLNAKEAYKSLSSIEGRALLYQRTLLTEEP…
FUMEFAM000531	EDC06590.1	142997434	142997429	1	MYLKKNFNMNTRTERDIIKVRVHDGIVGLLYIGSIALANEYGFNYIYIALAVAILQILSPITKFCPVYTILNKVMPDTEPIQNGK
FUMEFAM000532	EBW59146.1	137891013	137891012	1	MNFKNTSKSKLTLAFISIVITFFVWQQGLRDSLNRPSVSFDISQKEQEIAELSVQSIPVNLKKFFILNDPVDQINKSLSDVPFEELTERNKLIRIITSELNDPLIYKNISKDFEDKNYKFLIDEIEKISNKYSYKVNSEKFDLFKGDRFIYHLLSQKFDFDDSALITKSFSRKMFFKILAIRLIPLLTILIGSILALKILWKTISLKKFGWQEIKSLDLE
FUMEFAM000533	EDC84571.1	143104461	143104459	1	MRRLLPLIMILMAAPAANAGGLVHKMSSSVQLTVDSARTTATRLGSQYSVSGSNVNTTDGTTNGTISAGTITSGVMAPGTISATQATAGEAFSFSSSYLQGDAVSTSAPTVGTVGNFSSQTSYTAGVAGDLAGTIATDGGIAITAGGAGSTAVGQFVSEITVID
FUMEFAM000534	ECA77847.1	138608552	138608551	1	MFKNFKNEKINIEIKDNRKLGLSDLVELIKKYQMKNKTLIVSFYYSVIKEFRKVSKNEIATAASKSDIMRMIYFGKLPWYKIPFDAFQMPFYSKKVERYGLKNSKWIENMRSKGLEIHYWTIDNYKDIKKALSIGASGVITNRPKVAYELLVQLGKR
FUMEFAM000535	EBD33838.1	134773895	134773894	1	MKSRNRVSESVLESLCESLAASIELGLKSWPLPFPPLSDPDFPTAHPKDQDRIIEMGVGLLQADRGMFDRHLAIVVDLIVPHRMNLSDDPFEIHEKWLMKRLDVLTERLQFAIATEWLAQALDQSSPDADRWWLSVALINGLCTESHGQSVHQGYHLVESIALAERPGTWHTQPDVTNASLDWNPHGMVPRTTSVVAHEAGADAAKWMMEQLENSGEERRKLLIEWCRLLLERKELLQPLGIPQILIRRAADPSQEVSSRVVLCLAKLIEGDKDSALECIRILHEREDLLTRRAMADVLTRLFRRITTDAIPLLNGMLEDEDESVLAAASATVGDLRFIDKEMWADKIAELCGHKSRIVRRNLVYTIRDYLEEFSEDTREIIPKLWADGDETVLTRLRE…
FUMEFAM000536	EDB34967.1	142896263	142896260	1	MKIIDMKKLLLLLAVLTITPSVAQESTPQQWLFRARVLQVNQSDVSAFEKAVAKKTEMYNSKEDQPRWVTFRILSGPQANNYLRMQLTTDVSDFDNEDIKGNAYWEKTVGPLHTSLGNRYWARNNWSSYVPEDPKPQSHRRIIYYNYKDSGEQDFWRFRGRVKRAMTESGYPSRVSVLVCNSGCNGNVVQVRFHHDGFVGQSSDYGEPLQNMIAKYNEIFGDESYTQDSAKMAESLEENGRSIRHHEYLPELSSSW
FUMEFAM000537	EDH47198.1	143904696	143904694	1	MFENVIKFIAQEKYLKHNQDTLPIPAKLNIPEWFKKLEHTHENATVKGCMPFLDTLSSGYLLKMPVDYVIEHNIEVDGEKKTGFATNMDFIDDGIANNININYKEVPQFHNITQLKDSPLIEKNKNLGFHKILNPFIIKTPPGYSTLFLPPLNNTDDRFSIIPGIVDTDTFTHEVNFPFVVNGDKYPILKTVIKRGTPYVQVIPFKRQSWKMKIESQSIDERKEIFLFKRKYSIHNYKQMFWSKKTWK
FUMEFAM000538	EBK20825.1	135845484	135845482	1	MPRISIRRKASYVGFETGESMRSISLLLIFLLPSLLSGCFGEDLQNNSEDIGEKDYPEPWERSGLQYDDSDVFSRVTTNGTYDVGTVQSVFVPVPSITLADGGAGAAGGAEVHLGLWLPVIEGCDYTSAENLTEGCQVPVIAEIGPYYSDGDVDALTPANRLGRMLIENYVPHGYGVAQVSVFGTVNPIIAWI
FUMEFAM000539	ECW31554.1	142196788	142196786	1	MTVSECEKITQTSGFTRSIGNKTMSLFGPSEKDLKNDAKKEFEKAVSLQGETRKENAYRMRLALRARAHIDKLFVEAAEKAERYNEVVMLNISEGKAAPEPPQASNFMKLMTASGDVWSYIPEEYANLVFKYGMLYQSMEVSGPKAIDKVQKISDAIGMELNLDQSLIALEFLRQQLEEEGIDVDAEIAALEPDLDDDEDV
FUMEFAM000540	EDH19326.1	143866029	143866028	1	MLEYLDERFPHPPLLPVYPVSRANSRTLMLRIDKEWCPLVDTLIEKKLSEKELLIIREELLNEISTVAPTFKEFDFFMSEDFSLVDCYLAPILWRLPNLGINLPLNRHLKPLLDYQAKIFARPSFQDSLSMIEKDLRN
FUMEFAM000541	ECD71335.1	139145432	139145429	1	MKLKFIYINFLLFFNLLISANTIESLNEFFKNNLEFVQTSFNTINNSFDKSYGNFSRDLNNNIKIEINSPFKEIYFINEDGIEIHDLEFNQKRFIKNQDIPNNILKFIKNGFMNESLDFEQIDDSKFKITEFEKNYYFEFINNDTLQIKYKDNMNLDNLINFSKQNDK
FUMEFAM000542	ECI51255.1	139939767	139939765	1	MRLHYKLKRRIYMNPINWVKSRLDERTSWDGAVLILCGVVVLIAGPLAKLAAWGAIGYGAWTLWKREK
FUMEFAM000543	EDD40418.1	143181676	143181672	1	MKKIKISFSREVAETLGLESAVILELFNQNLLDNSSYDDLVLSINENANYLDDGKIESSIDKLLRYDFIKIKNTSNGANFSVKAASKNNNSKRISNDWMPSHETLEIIGMAKIPSEFLNLKIKEFRIYWIERGQQKNNWNSTFIDFLRREWSKEVNSNKTTPYVLDESWFPDDDVFDILNLSEITRDSALKYLREFILYWKDKGSAFTTWNSKFIDHVKRRYMMDNEIGNNEENKKYSEPGKYTQDFKSRKNDSNWANEINLD
FUMEFAM000544	EBW05894.1	137798625	137798624	1	MGTNFESKYLMNKFFTKKLSIISFIFIPIIFLWHPNWLGFLGVQPYWPLFWLLPWAMINGSINGLLFGLFLGLILDSLTLNESFTQIPGLIFCGFFFGRIKSHSDILVGHFRYGLICSFGSFFCGTLYLSQILFRNFSDGNFLMFIPGVKNILAEVFLTGLFAPFICSQLMRMFKFSRRKLW
FUMEFAM000545	EBY98021.1	138324458	138324457	1	MSRIDPIMKNLIGTESPDDLATEVLGVLTEGSNVPEAGNFYVFVYRAKTPGIAYDSHPLVAVTEVFQWGFKGLNYHWGEMRQYTFPEVVGGLYKVDEMELRDLRTLPFVKIILNS
FUMEFAM000546	ECV80273.1	142129097	142129095	1	MYFLHLPFYRVHMVGFVGLQARRRRRNRILLVISIIVIFGIFFYLPSIDFSTDQTEPPIEIIPSSVVDESSLRSEIQELKLEIFQKDQRLKFRDDQIKNLREEIRDLNESFDSIKNNYEQSLNNISDLENNTLENNSESIEKLNTLENKITELNKQLSKYENLVQKLEIELESSVSTEDMEEVNIQNSILKSELRQIEQKNRSFENELNELKKIIKNKDKEIEDLIYLKDSQHHG
FUMEFAM000547	ECV68497.1	142112901	142112899	1	MNMIPVALYGVDAEMCERFFEDLPGLVTDAYEDRSYIESLYAVQAEQSIEHISIADQWAERVPFAWPEDIVNEVEMVLRTTNYPDVSLLEHLMTLDGVDAQRISEWMHFSTNLFPIYSEKACQTLDRMGLDTPYKPDDIASYGLYVNRIEGLKLHAPAAGLPEIGLPRTRMLQLGLERFE
FUMEFAM000548	EBT16879.1	137272265	137272264	1	MRGVVLSMTNYGDHVLTGGDDGRFLKISSDGDIDEISNFGAKWVDYVASYKDYKVCTSGNIVYIWSKNKDKPQTLEHSSTVGGLAFDNKGKRLAVSRYGGVTVWKQNNNKWTSSSYSWKGSHGNVTFSPDTKYIVTSMQENQIHGWRINDKADLAMRGYPAKIKSFTWVGDTPYLVTSGSNDAVCWPFDGTEGPMGRKPVCVANGGKELVTFVKALRGEKAVFTGFTDGSVLLAEIDESKKPIMIRSSTGSEVSTIAMSSDNSQILIGDMKGSVLLASLWVDN
FUMEFAM000549	EBS32431.1	137121682	137121681	1	MKNLFKFFIALITASFLSLPTIGKPIELHYWHGHTGKLEAIINEIADRWNASQDESVLIPTSKGSYEDILAAFIAAYRAGEHPHMVQVYDAGAAIMVAQVKNGVVYPFEDMAAEYGVDFNKDDYIPGIRNFYADSDGKMIGIPFNSSTCLMYATHGYPRSCWS
FUMEFAM000550	EDJ73321.1	144219214	144219213	1	MTQDNKPTETKEENKKPQDNTGVMMIGHIKIFDPETGEVIVDKRNAIHYENMSQALANSLANKSTGFVHEMAFGNGGTSVDPTGIITYLTPNSTGTNASLYNQTYYKVIDDNSATNKDTTRNKMEVRHTAGNKYTDIVCTCTLDYGEPTGQAAFDNTTDFNGDFVFDELGLKSWEGTENGSTNKLLTHVVFHPVQKSLNRLIQIDYTLRIQSLTTFTETSSTALTTSNTVSGTTSGGNTGY
FUMEFAM000551	ECJ56450.1	140104298	140104297	1	MMSDITKQSLTELVENIKNKKLSSTDVTKAFIQRSEKSRELDAYITDDFTSALDKAKKFDQNPNLDLKLPGYTYGGQRFVLHKKC
FUMEFAM000552	EDB70310.1	142945140	142945138	1	AVFSFEDFNDQYQFRIFGEDYLKYKHLLVENKILRLRISVREGWVNRETGRVGDPRIQFLNMELLDGIIDSSSKKITLKIDSTTLNLDEVQKLKKTLSKHKGSKPVYFDIIDPKNEFKLNMISEETRVSITKDLLISLEKDEFSYKLN
FUMEFAM000553	EDF92717.1	143625229	143625225	1	MIETLIAASSAVTTIVTVSCADINTLVDRAKVYPDLSAEDRQEIIDLYYDFGDKYGLNCRDAKAD
FUMEFAM000554	ECL10642.1	140341333	140341332	1	MFSIFPAHAKNGPRWAQMGPGGFFPTNADLADILGRTDFDFENFYFCEIFLDLKFPDFQVPDL
FUMEFAM000555	ECY99389.1	142565149	142565148	1	MYYKFMNLRLFGDNWSKYYKRGFLVAFFVLTFMCVVDQTLNTPIFFSKVNNLSVLIFTISTIFFAAIFCGLLSLIYLLIISLLSKK
FUMEFAM000556	ECW18296.1	142179379	142179378	1	MWDTRYDTDEYVFGEAPCEWLVMNRHRLPASGRALAIGDGEGRNGVYLAACGLEVTSVDLSAVGLTKAQQLAKTRGVAIETVQSDLADFEISPGEFDVIVAIYTHLPMPLRQTVHRACADGLSARGLFLLEAFHKQQPNYTSGGPKTEDLLYSLDELKDDLQSLKLLDALEGLCYLDEGSRHQGVGHIVRLAAQRV
FUMEFAM000557	EDG19148.1	143672787	143672786	1	MRCITLAMFADVEVISNNTYGYNQFTYSIPHKFKTKLSIGSLVKVEFRNKIVDALVVNLKSKTEIKNPKNILKVSNFTLDNEQDLYCKYIALSNRLNCGILLHNIIDLDNLRKQNILKTKSVSNINFQEFNNFKFVNDNVFFVSSIKQANELSKNLKNKLKIDFYQKFGGKDELINVLNNKKYRNIIILSNNFEKVILNDHTNYFFYDSNSPAYKLPKLNNLNIVESSYLKNHIFGGKFIYINEFPNLEFNDFYKFNIEEINYGIEYYFSNNLKDNLELLNHKYPNKVFKVYSKETFAENKNISQHDDINNKEVNTVIISNPTISSKGLLNSYKLISLLRTLNFCIKNNLKIIIFNNKKLNIESSLNSPSLTKWANKELETRLKYGPNKLLKVFQFELQ…
FUMEFAM000558	EDG45931.1	143724238	143724237	1	MLPNFYIMRLLIFCLIILVVSCYKDSNKEVDDGVYARVGPVELTQEDLVFFDNKTPDLRTLNSEIKTWIDETLLFSEAMKNGFKNDVVLQRKRDSYYRELIITSFVESVIASKVSVSNDDVRLYYKRNKGEFARVLDEVRIEQYIVKSKKDAGRLVASFNSKKNIDLSKFDIELVKTETVQRGTFTKNIDDMLFVKRKGVVGPVVLGKDISVLKVLNINKQGSIKGLNDVYDEIYQRVFKIKSIEAQESLLDSLKKTVNISINPRYQ
FUMEFAM000559	EDH72034.1	143939086	143939082	1	MKIKEEELLLIQEQQKQLNELVHNIGLLESQKHGLLHEIAGANKEIEDYKEVLEAEYGAININVEDGTYTKIEEDVESNKED
FUMEFAM000560	EDF58081.1	143549652	143549650	1	MMAEYQILNLMQVGFIQNSMYFVGMVLFTWLGFRMANNIYNSPDANMLGKVFTSVFCVFVAAFMFGVNQIGGSILESAVSQLNEVGAPSAERMAAYLDFPLVVGSPLQTAFVLFILAFQLAITWSKK
FUMEFAM000561	EDD32792.1	143170999	143170997	1	MSNHLDPLSNPLNIETIQEIDNLDLPIMQKHHLRILAHCLQILKIINVDDSFEYQNKNPLREWCNNQSKRFDDKKFSDLFYEQLESTSKKLSTFSKKIGKSIEDLEIDDLVLLVEQR
FUMEFAM000562	ECZ80046.1	142679766	142679765	1	MFMDNDFPAVMANGGGKTFLSGFVKGMNKYSQAGTDVDDFEMEREYEQELGKPMMETVRFRK
FUMEFAM000563	ECH81256.1	139837691	139837689	1	MFSEKMIINFIYLLLSSFVFFWFYINIKKNGVKWIIKGLLQIGILVLFIGGFFKIFFTLPPNLFIKIFFLIIYTWCTVGINVNFMIPLISLIDQKIVKK
FUMEFAM000564	EBE14551.1	134896206	134896203	1	MIMTHSLLTTVIGSFPKPAYLPIEDWFDAARNEGAMNSERVTENFTKYKENTKENDEQLFIKAAKEVISLQIDSGIDIPTDGEVRRENYVHYHCRYLNSFDFKNLERRVFRDGAYDSHPAQLLEKK
FUMEFAM000565	EDF16030.1	143470738	143470735	1	MLEYLMKVVNLVSQVFFLLITVLFLIYFLTGYDSAFEADQNCHSYLSSYDNPSGNYGCDHDTETHQWILYESNESKEPAKIIKKFRYKFL
FUMEFAM000566	EDI55304.1	144056617	144056612	1	MDEEIIIDRGQPNIMKLDADEQALMDEIEISAPRPQPVPRPAPYRPQRPVHQEQETMDAFVNPNKQTAPRQPMQEEEIDYGENFYDDDDEPQMGEGPQEDQPSKGYTSVDEEKSDLINKLARLEKKGFSVNKRLNAYSSVEELRAEVKRITYSIDVEQSIRFSRRMLVACVTGLEFLNKRYNPFEIQLEGWSESVMENVDDYDGVFEELYVKYRSKVSVAPEVKLIMMLGGSAMMFHLTNSMFKSVMPNMNDVMKQNPDLVKNMMSAVQNTTRNPGGPATEAPVGGTGQYEMQGPGLDISSLMGGIMMPPPPPMNTTPPTIQEEEDVSDIMSISGESTGGEIKEVNVEGSKPKRTRRKKKTEINL
FUMEFAM000567	EBD86593.1	134854325	134854324	1	MRPMHRKPEFGFSIRWLTDKTMNQSGRVCIMGWWPFGKKPKKTANSNDPILKDTRTWLSELRDACEMNFDQPEEARRQIRYMQVEWKDAMDRGDMSPSLREGLEGRAFRLLSCTDKEWMAWLDNLNFWKAGWKPGMEDEGEP
FUMEFAM000568	ECB06864.1	138652573	138652571	1	MDFVNAIILLLNYIFIPALTYGSQLALGAIFVTLIYGILRFANFATGDMMSFGTMMTILFTWYFQSLGVSLGVLPTALLAIPFG
FUMEFAM000569	EBL80493.1	136084348	136084345	1	MWFRGVMGPIPPIKEELCFSIDLKKSEKRMIQLLLPEHMQPQELRKELLELDPGLKIGIGPEKESPEKVEFVVIWNQPHGTLRPYRNLKAICVYGHGVDSALQDPELPQEVPIFRLADQTMALWMSEYLLTAVLMHRRQMVMHIREPENIPWGRTVRLEGNRVGILGLGFLGQDAAKLFLKLGFEVWGWSRSPKTLADVCCLHGNEGLDEVLAQQ
FUMEFAM000570	ECP45608.1	141075922	141075921	1	MMSENLHKRRSSMRTRGIGVGAAEKQMFKHNALKKGKRVFETIRNPKTGETNKPFVRKLMKGKAI
FUMEFAM000571	EDB10419.1	142861866	142861864	1	MILRAAAGGRSTRCHTKWAQGPKSCIVKESKEHTAMATPIFTLSPEMQQSWDYVMGEMLSFVNDTNADVDMAYDFVCEQLDIDSFVDNEAAWNDFYTYWEAADNRNTMQYGFFV
FUMEFAM000572	EBG52791.1	135267523	135267522	1	MMLKSFEKDFISFCENQNLEININQITVIKKLEQYYQINYKSFFSKLFSKKISQKGFYLYGDVGVGKTMILNFFLKG
FUMEFAM000573	ECX76534.1	142396538	142396535	1	MSFLIERQKFFSLSFLVKSGKVQIDSVSGNGSLLHSLNSSIIEALFNFDVYFFRFFKYFLITVRFASIYSLIINTSTYINLSSSKFYIKEKIN
FUMEFAM000574	ECA41480.1	138556510	138556507	1	MLLSPLPRHPAERWQELGGRARWAGVEGKNGEGSKNQQNHGRDHEGSMKNHPGALLGRVVINKRAHPVRTVNEG
FUMEFAM000575	EDG16030.1	143666783	143666781	1	MFSYVFFNFMHWFVIIIGILLISLSISNPLYKLIIKKRIRFNLFIEILFRIILFLISVIIIFLGLYLESIS
FUMEFAM000576	ECC11158.1	138841165	138841163	1	MHHCGFGHSHGGTSREGGRHVRRSLVERPSPTKRVMRVAWLEMALASLSLVFPIWLVWRAFSTSKQLERRLAYGDASLLTDDRFRIDRVTLGPPGTQLIEDVQFVSVPQPAPTHVPSVVEGPYTQGE
FUMEFAM000577	ECE09650.1	139200159	139200158	1	MWLMYNLTEEEWECVRVCVANAPIPYDITKKKIPADILAKIGQPTRIKEEGIPIVKYDLTPYGIQPDE
FUMEFAM000578	EDF00048.1	143445772	143445770	1	MEMKKLISLILFPFLLIPFGAKANDNFSVEIEALTLVMEQYKEDTESSVELDIEDKKSSYMALKQDECNATVEVTEKTGLEVVNTESFDVNVCLKEIYKVIN
FUMEFAM000579	EDE87638.1	143423356	143423355	1	MSYAQHRKIIDADSHVIELDDFLHAVADEEHKDLIPLMSSQKELPVVEAGLARGRELFEKRQKDPETMAKFEEAILDNTKSGWNRLGAFDSAERSHALDLFGYSIQWVLPTFSFHQIAHTEDLDVLDAGSRTLNKAMANFCKTDERLKAIGYLPLQLGPEKALAIMKQGFEDGCYSFMIDTNEPNDKNISFTHPDFDPIWNGFVKKKSPFVIHVAVNGHYKAVSESFKNNGKTELELGGDAPAESLD
FUMEFAM000580	EDD85025.1	143243790	143243787	1	MQMIDIFDDTLEHHNAELIDMTIRNLSWKYDYSSVDSGVNKHWHIFCGHTPDECKENGYETLLLIWDAVQRKSKIKLQMERMYLNAHTHGIEPHAHVDDGDFTIIYYPRMDWQRHFGGGTIIGNELIDYKGNRSIMFNASYLHQAQTISRQCYKLRTCVVFKTKDLDNVRIETIPQSNQSV
FUMEFAM000581	ECV22508.1	142056649	142056647	1	MIMKFPNLETMVIYGVYTIRDLILYSQNKLVKRNVTILNECDHCSFVFPGPTCTNCNYIKNNSLV
FUMEFAM000582	EDC52834.1	143060994	143060991	1	MTDNISEKDKKDWENFLSKNERLPNKDLKKDKKITFKTRSIDLHGYSLEEANKSIEDFIIKS
FUMEFAM000583	EDD47338.1	143191144	143191141	1	MMSGKSKGLILVQRVVIWALYFFSGFILYSNQGILPSLIITFSRIIYPLSIFWLQIRIKKRTNFLPIDSKMTTSQLWFNLLPVIASLLTVIFSLTNSFLYILGKLINS
FUMEFAM000584	ECX83102.1	142405362	142405358	1	MEATMFILNRYYKFYKYNGLIKTITKILTTPYRIVKKHIYQKNKKNIFNQNTSEKRFNLIYKTNFWSSNESVSGYGSELKNTINIEKEIINIIKKYQIKSILDAPCGDFNWVKNVLDKDLTYIGGDIVQEIIDNNIKKFKNNKLDFIKLDITKENLPDSDLMICRDCLIHLSFKSIKLFFENFKKSKINYLLLTSYKLKDTNKEIDNLDIPDGEYREIDLTRPPFLLPKPLHEILDKDELNKNSGFNCYLNLYTKNQINELKLNK
FUMEFAM000585	EDD61781.1	143210900	143210898	1	MKYKYLISIISILIFLTGCSASYKELTKIETNKPRNFQEHLLSEYKKRATFEAEEMHDWNSAKLYSEKALKSLETDEIYPEEISYWKLPKENIKEIRIAYDNLMTIYNDAKKIDPLNLAKSISSLDCWSEQQEENWQTWDINSCKNDFLNAMHNIYEKISAQENKQEIVNNKDNNLENETKNEVTNCY
FUMEFAM000586	EDC81909.1	143100638	143100637	1	MSDWLYQIRIKVSEKLSEDLRSVNDLGLSKEINKIASENNSRLVCTFDAFADYCEEAEREGIEHYELYHWTRSTIDNPEKKAKHLKSFAFYEGDNQIYSKELARSIERRLKDLDSGNDIIEINMIDSNPANNPQPPKRVD
FUMEFAM000587	EDI31371.1	144023433	144023430	1	MTFKLSQRSLDRMEGVDERLVAVAKAAIGHTKTDFGVICGLRTIGEQRELVKKGASKTMKSKHIEGRALDLLAYVGSRGSWELNLYDDLADAVKQGAIDVGVAVRWGAAWHINDIREWDGTMEEAMNAYVDLRRSQGKRPFIDGPHFELMD
FUMEFAM000588	EDE33806.1	143324749	143324746	1	MKVNPMTNSLPQPPIKNPIKGAGLTKPGIVILQFLLIAFVAVIEIFFRSNVGFLTGFAIWASYYGALIYGRAGTTYVAVVNPPLAFGAAAIILLPTVGGFSLSITRLGIDLVSGLASVAPFLLSGALFGWWYYFKEQKSLLARSS
FUMEFAM000589	EDC39122.1	143042219	143042218	1	MHMAKKHNNRGGNNSKGNKAMKYMVRADIKVNGTVQRKDIIGAIMGQTEGLLGDELELRKLQRTARIGHVDVEMENKGGKVHGLILIPSSLDNVETAIIASSLETIDRIGPCTAKISVIEIQDIRATKRTVVVDRAKELLLDLVNSGEAASKTVIEEVRSVLTVGTAKQFHGLTCGPNVESSSSLIVVEGRNDVRNLLNCGVKNAISADGAGSIKQELIDLANGKETVVLAIDGDRGGEMLFSQLNEMMKVDFVAQAPVGQEWELLPQKTVTKCLSMKVEASKFAHQIKQKQANDDKKAGVEDKNWADDMDETFEKTSAPKEVQEFFTHLEDVPPRKAVFVMVDGTVTDPVGVKDLASAANEADGAIAIIYNGSINDKTLDIASEAAIETVVGTKEGKG…
FUMEFAM000590	EDG80481.1	143812522	143812516	1	MPIFDKFKFFSLLNYMLSKEESIRYFLMGCIPVRTYLALLPLRLNLRWLRYYSFILFIQAFTFMYLYFFKTRERAFEAGGVAWWGKFRILHGLTYLVAAILAFNKNRSTWIPLIIDVLMGLILFLNHRFYK
FUMEFAM000591	EBQ38132.1	136783866	136783865	1	MENIKLPLALVAAMAVQLTAGVWWVSQQAATIASLEETVGQIGSRMAIEDNINLKRDVQDNAMELEYAFSDIDELWDELASMTMAIGEINKIKQRVALIENDLKYINRDHNGIMDMKGGK
FUMEFAM000592	EDE86490.1	143421236	143421234	1	MKYNYILLVLILLSSCVSQKKYAELEATNQKNLNLLNSATVKLNSCLDEKATAEANFKALEEQVAFLKANNQDLINNMGNLTTLSQKGAENLEKSLESLKEKDLVIRTMQDASN
FUMEFAM000593	EDG55067.1	143741941	143741933	1	MFEKFVMNFFTWKDNGLTSDCSSLDAMASRFEETANLMKKLSKKGFKLKKTQNNQLILHPDPEVFDQWGFISEEVPFKQLCLMSDEE
FUMEFAM000594	EDF13820.1	143467170	143467169	1	MKNLTFVLFLSFILTGCAMQAPTAPAESNDFTLGKVQSQLKEGMSSSQVVSLLGSPNLVTSTKDGGEAWTYDKISQESESSSVSGAGAGSSGNFFGIFGGGRSKSSNSSKNLTLIVKLNAEGIVTDYKYQSIKY
FUMEFAM000595	ECQ43729.1	141218250	141218246	1	MEYLKKYPKLFQWLFLLIVFFALCFAIDVPETYKFIRGQAEFVKDPNQSVYFFLGKEVRYYAFDVFWRLPPLLGWLPIWINDSLFFLMNEWMPMEFWNEDTQEFKTRPLLLQVSRNLTAFMTFLIELIREILLGGLETIVAFTSWDFIDAYPWLELPGLPWTIVAAGAAILSYKLSGKGLAVFAGLTMIYISIF
FUMEFAM000596	ECY54327.1	142502413	142502412	1	MEIYSSGKVLLTGEYVILDGALSLASPTKFGQYLKFKKNLSNLINWKSINYDGKIWFECSIKNENLQVKSTSSKKVSDTLIRIIKLIRKYNPYFLKNSGSDISSNLTFDKNWGLGSSSTLISNLASLSGVDPYLLNNKIFKGSGYDIACANSISPIVYRLNKGQNIINEVSFKPPFYEKIYFIYLNKKQSSISEVENYKNNKVSESVINEISNITSMILQCKSIEAYDKLIESHELIISNLISKPTIKESLFKDFNGSIKSLGAWGGDMIMATSHSNPNNYFIEKGYSTIFKFEELLV
FUMEFAM000597	ECI17337.1	139891590	139891588	1	MIKSVNSCLTCENLVDSLKCSKHNVSVEIDNVCNDHSIKKAFSKLSDCLSCSNYKKVGCPNPGSSAPGMLCFSWSTY
FUMEFAM000598	ECZ22388.1	142598152	142598150	1	MRTGTIINAKTRDETIDIITVIARPPTNSTLEPSPVTIGIKANTVVPVAAANGVVSWIKVSLIDSFIDRP
FUMEFAM000599	EBI51823.1	135573958	135573957	1	MNFSAIYNMSSKKSISINPSFFKIGGKARKKDKKKKSKPQHALKPNDIKKKLIAKIKAHQKKEKDREFAEQEKEDNTFKNEFQETLSYLEDITKKKNEKKRKKKERRKNKTMKKPVQSESTQSSNVQIDIGPMNKDEQMNIAPPPPYGCLKGGNKPTWRQYNKTLKKNKEEITNEYKIKPPIFNLNTQFENRADKLDKLKNKFKEMNEPSRPKKTKIKTRRIRRKITLGKNKKGGFIGVLVKSKKTRKNVKKEVDVLKRKSIQEVKEYLRKHNLTKIGSNAPDHILRTTYENAYLSGDVSNKNADILLHNWHKEEEQ
FUMEFAM000600	EDA28493.1	142747194	142747192	1	MQIILSLFIIFLMNSPKIISLISLILISCSSENTKQIEANLLIEPNFEFSAEFFECKLNDGYTLLNLESFLSTLVRSDLEQNNVKYDINVYFPKPNYVNQFIINVKNFSDQDIYNYILDRLSRRGFDEIASCKFDKEEFYGQSLLANEIEINNSDYVSEILRCEYNEGYNYGTFRIAIERFALEIKSLNISYEALYLHKKDNPNSFIWINNIYKENFSSEISSNWIKNPIAENIKKEFIENAKCIDARAYDAFLIT
FUMEFAM000601	ECH70121.1	139821824	139821820	1	MNSHMAISKQSYEQLKEYWDYQRKIEYNKEMVHFMAEKFKGRVYNDFGMVHIDEMKDLLWTRVDPIHYDDPKTGYVPADPKLRFEWEGEAHLPTYLLPYDPDLNDTH
FUMEFAM000602	ECX83998.1	142406565	142406561	1	MHLAGKNNMQKSKKLKFVFVFVLVTMFFQTLLQAIERRREQFVTDFGYVAIPIPFSVPGVGTGLGVAGNINNIPMFGEETTTDVYALTIPFGDVKGSIVGVTDIPLWPKTLIFDILYGEFNKYNQRSYLDRTMNSKKDDFLNLELDQTQFSGGRMILSLFDRMFELYRFQYNIKSNISAIRDNEGNLIYEVNQGFDVQAITMGSLFDYTDDRTDPLKGVRFNYNYADSPRRDSDSADFYVQEFNLSGYIPIEKSTIALNWFRAGATVREEGNTDLEALKTKELAECVANCDSATIQSRAENQQALNRYGSAGSLGGPTRLRSFAQGRYSGPQVAFRGVEFRWNFSDKETPIEYYIISDTAINFQLAFFYEEGSIADQASDLWKIKKSSTGLGFRLVTSS…
FUMEFAM000603	EDF51835.1	143537656	143537655	1	MRKVMAQNSAGGSGGASRYRSDVATKLSDSTDGVTPEVIVEYVSSTEGSGGSDVTVKTTISGSQTNSLTIKSDAVGIQTVRCLIKHPTAALNFAQARNPSEPNESDGVLDGGLLSVTRNFETISSVNTQQSFLTYELVRDDDVNRFATGTQNLFLGALSLQASTDNFDMTRAITVFPTEENLAVRIQMAGSAGQSFNGNSGGKGGVCVFTTTLLKNTEYTFKLGATVEPTSSIGRGGAGAYFYEKGRLLVACGGGGASGWYGGRGGDGGGAGVAGGSGSGQNRGSGGIKYNDGNLPAAGILPSGSTGGKIESCTTGGYWNTQGFSPCSDLGQRKFVLANGQTNNSTQTILRGYKASDVNSSYGFRHNGGNSQVIGANGLFVGGGGSGAGGGNAASGADS…
FUMEFAM000604	EBH00370.1	135343760	135343757	1	MIKVGILGDIGSGKSYVANSFGYPVFNADYEVAKLYKKEKKIFLKLRKKIPDYIFSFPIKKKEISKAILSNNSNLKK
FUMEFAM000605	ECZ03667.1	142571325	142571321	1	MNNMSMIKKLFGALTEKPWEQNQAVIDSGHSGKTFEISNQMSAVIIIFGVSTTLFSLIFTGYLYSLPPEQDTTFILKTNLLWINTLVLILVTIFFNKISKDLKNGITSSIKKNLIYVGGLSYIFLFLQLALWYQLMQTGNFVSTNTYFSSYYFFTALHGIHLLGGLFFWGKVSSRILNRRRANTKKKKKVLMLFHYTGYFYLLFG
FUMEFAM000606	EBP83834.1	136701693	136701692	1	MKIINRKVKMTKIRMNTELRNKLFNKIKNVFENEDTQEREAFLQAREDVDRQYEHAHRLAVDVVERSYPPEDVAVLRTFKKKYGSPCDVVAKDKCFYFAHNEDKDEDGDTKETKSHFDFGLFGNLNGSEYSSEDGKEFAVAYFREDLKAMDCNPDIFAQQSENKDNPHKTKHVDACMKALGHHGGGYHSSNDDVGMAKTFNDQYYLDVIGTSYCRSRAIACTKDEYSKFEAWRIAKGNLVSKHKTWIDTIQKQCDQLKIG
FUMEFAM000607	EBV33431.1	137665694	137665691	1	MVICKLSIRGGKLMIHSESFGRAFWLDDDNEVCSAPWRKDGTVDTANMDYVSEWQDMEGVDIMRLMDIVKRLIDDKMSRYSKNLTRYAKNITREQLKGIKGGLL
FUMEFAM000608	EDJ69931.1	144214501	144214499	1	MFKPELTPKRMMELGVFGGAYFGLNVKEYPKSWFKNVKLSKTFDVNLNRFKIVSGLSREHWIEKGWIFKEDPLGWFQWYCRFTNGRRIPHMDEIQIKRWKNFRRHVLAIEKNCEKGDLGCRKRQRQAILQWAYDPYR
FUMEFAM000609	EDJ39718.1	144172838	144172835	1	MLRTAQKPASMSRVPLLLPQALAWAWAGLVTVVMAASPSWAGSQDRQGQLPVQVQPLARELQAYGFQIRLAPPPKRGAYGLFDSKSRTLWIAPVTIPLGIARQTFLHEAVHAIQSCPSGQLTPLGVSGPLNPVVEREISAILLRNYHHTNRLLEREAFLMQAQPDAVPRLQTLLKQRCRKSSR
FUMEFAM000610	ECS89172.1	141713540	141713539	1	MNAYSFVVFHYPARAILFWSDFLNYNYSNVIFFIVNYNICCHIVSICLFEFCKILYINRKN
FUMEFAM000611	EDF42392.1	143518176	143518173	1	MMLFKNFHKILIFLSFFINTIEAEDIYKVEVIIIKFNDVIVDEKFNNNLDFSPTAIIELKENEIVLIPEKFIDNALISSDLLDIEIEAIENDNSSNDVTEIKKYFELYEYLDLENLNFLIGRLRWRENIEILDSLSWYQPLKAQDEYTYHYDQENNLSLYLNIYESRYLHLNLKAFVGQLDFDETITEFIDEDRRVKNSEINYFDHPNMGLIIKIDKS
FUMEFAM000612	EDI99556.1	144118241	144118240	1	MFLHTKLETRTDPIKIAFIGCGKFVSMFLAQYNHLNKIKIDSIIDININQAKKNCLNSGLSSETIEQINFSKSLDEILKRDIEIFIEATGNPIIGTVHADKIIKNNKNVILVNVEADITCGKYLSDLAKKNNVICSMAYGDQPSLILEQIEWARLNGFEVICAGKGTKYHPTYEYSTPDTVWGHYGLTKERAENESGMNPKMFNSFLCGDKSAIEMCAVSNAANLKCPSNGLTFPPVGVYDIAKKMIPKKYGGLIDSEGQVEVISSIDLEKKDIENDLRWGVYIVLKAKNEYVKNCFKDYGMVTDSSGNYSAIWRPYHYIGLELAQSIYSIALDNRATGFTKNYNAEVASIAKKDLKKGEKLDGEGGFCARGRLITSEKSKKGKILPLGLTDNAILKKD…
FUMEFAM000613	EDJ57516.1	144196788	144196786	1	MTSLGDRVSTQRFGLDAARGIIGNVEAVNIFGFNRAVGTSFETLWNNGGSYSFLSAEQQLSVVSTDAADTMDVLIEGLDGDYNEVTETITLDGTNAVTTTNSFLRVNNAVILSGENAGDITGSYTTTDVFFIEAGIGTTQACVYTVPAGHSLYLFRIDLTSGTVTFNRYLTYRNRIDSENGRVLRVAEATWETGMQSFDRQVPFKIGEKTDFQFEAKSSGSSNEVSIFIEAILVDD
FUMEFAM000614	ECR28814.1	141361030	141361027	1	MKKSWIEKRDCEKSFKIKTIDKKFADIPRGSKMLIASPPIIDEYVKSILYGEFIEPVKMRDDLAKDYQADKTCPVTTGIFLRIVSEASYEEYDNGIDLNAITPFWRMVNPNSKLAGKLACGIDFIAERHTQENIVL
FUMEFAM000615	EBT98136.1	137416923	137416922	1	MYRSENPKLFIGFNRRFSKSAQFIKQKLINNPANSINLRFSAPPLDSDHWTNIKEIGGGRIVGEAVHGIDLACYLFDSLPQSISASAPVDKTNNMAKDNQVFLNINFANGSHASLQYFSEANQILSKERIEVHGAGNSYILEDFKMLRFLEGSQDRSKTFSTGKGHKESLSIFFDYVRDKSQNPFTWEEIKAVSKAAIIAQDYINSGQQHNV
FUMEFAM000616	EDB38857.1	142901534	142901531	1	MGTMMKNIFKLKNLYILITVIALGYGGYYFGTQNTESSTNNKTLELTTVAIQKGDLAKKEEYNGTLRQTDSKVLNSPMSGVITYVPKEGTIINFGEVLFAVDNKPVILVEGATPFYRTLDLNSDAGPDVLQLEEALVFLGYAAEDFVPDEIFDETTSNMLNALYVDYKIDTKSEITPAEQVAINLKKTEVENIEETISDGGTTLAQVNDKKKKLDDAKEAATEESAAWKAADTVIVNAEQSITLLQDDTIPETKEKIANGTRDSEIEDLKQEIEKQKRIKDLEKGKESGIDATEALSIETAQKAYDDTLESYNEGVDQAAELAKAKEELEELELASKSETFSPTNAYASKTPIIVGSYINDVGSAVVLNSPLYNISSIGIEVVFQVDATDQETVSLGDS…
FUMEFAM000617	EDI64305.1	144068801	144068799	1	MCLVKEKEKRPFKERLLNKYRLVVLNEDTYEEKLSYKLNKLNIFLLIALISITLVITTVGLIAFTSVKEYIPGYDSTVLRQKAIKNIELLDSLQLVVNKNQTFINSVGAVILGEVTEDELVKKNSLIKPDISELDFKTNKEDSLPIVIIIYSSINIYENNI
FUMEFAM000618	EDG65293.1	143761353	143761350	1	MGHPQQRQLHHQLPGTDRQGSGSELRPRLGSDDHHSQLHRRSADPGQQPPRPAPRPCCSSEHGSHHHRCSQGRGSGLPRGEGQAHRLRHARSHPERLRC
FUMEFAM000619	ECY26820.1	142464201	142464200	1	MDDMRAAFIFHLTTLFRHPSRLLVVLTLGLAISEPALAVNNRCNEPIFGVAGVRIDQRAENASKARDMGIRNAAERAFAIVLDRLLPTAEGQAQFMAAHDLDNFSDFTHIVEENNLEQRYIATLDFCFDAARLRQAMIAAGLQWSELQSPPILVVPVWKGPDGARAWYRDNKWLAGWWDAVASYNGLLSLRQLDRNLINERQFRGEDLADANPVKLAAAASLVKAEQIMVVMAALDYDGSKPVITITARLFDKNGQLLTDILYGDQMILTNLDQDGLDEMRWKIIAKMDSSWHMANLIDGAVADYLTVFMPVSSVKDWAKRLTALNEVAVIQSYDILSLDTKGGQVVLRLVGSREALGNALAAHMLELVGDDGRLLIKAKPKNS
FUMEFAM000620	EBK64698.1	135910545	135910542	1	MKEIFIIENDFEENRLIFEFLIKKNINSEILNLEKIKGQQKNKSTILCSKALQDKLGGKSELLKLSRSFGSTNVVVLDKTDSDYNITAELGGAYLVISYKDLTR
FUMEFAM000621	ECA64181.1	138589125	138589122	1	MSLLMIISLNTALDLKIFSPSEPIGIFIIFVGLIFSGMIFYIIYAVSTNKESLEDKKIRTKKEYLQKEKIGKLFPKKK
FUMEFAM000622	EBT06490.1	137253812	137253811	1	MILINILLVLLIFLILSDLYIKSSPKSKLNLIPINYKIKKKDGLNELIIDLKITNKSKTKETMVSNINFELDFFKSKGNEYCKNFNYQQEIYIYENNKIKNLNNYWPTTIIKSNSDLFVRIIYKFSNNNFRKKIKYLWLKIYWENYGHFGISNNKDCFLINLDGQKQRPKEVFEIPINNKYKAFAIKTDLLGCFDNPVNTVIEYCKGIVERNDILTIGESPLAIMQNRYISPQNLRYSLFSKALCYFFHPTSSLATACGMQLLINRIGVTRITFALFVGFLFKISWY
FUMEFAM000623	EBJ27548.1	135696177	135696175	1	MFLSSHEPCSMCLSAITFSGFDNFYYLFPYTATNDEFNIPHDLNILKEVFKINDGEYNKENSYWKSQNINSLIENLPNSKKENILNQLDEIKKKYQTLSNQYQENKDGNSIPLN
FUMEFAM000624	ECX16467.1	142311058	142311053	1	MLADEFLRDELNKFAKYVIQQSRSNLSKGKKNASKELYNSLGYQVSQSAQKTSLAFNMADYGKFQDKGVSGTEKKYNTPYKYTNKMPPTKSLDNWVVRKGIAPRGSGGKFAKRQGIKFAIAKAIKKRGIRPSLFFTKPFEAAFKRLPDELVEAYSIGLEKQIQVNINK
FUMEFAM000625	ECQ43695.1	141218198	141218194	1	MKKKIHQRITRNLKMSKISTKNILKKIFKGKTEKKVKKKVSKKKVVKAKKAKKAKKIISKKIKKVVKKVTPKLNKTKKAVKITETTAEAKVDNLRISKTNEVKPGIKKVKKQETEKREYKI
FUMEFAM000626	EBK77537.1	135929231	135929230	1	MSKTINKSTIINWHNNLRNIEYQIKSSDNPRLWFEIHLTGLLDSKEINSFKNKQESKNNTTEEKHESRKNIPINKENISDEIPKPSIQEEITHKELIGKKDEKLEKFEVPEKESIENISENNQNNPGSNLKDKWELILSKVELPSTRMLLSQQAELESFDSEKITIALSPNWESMIKSRKVIIENTVKKIFGDGIILNFSTKQLNKSNPTKTPEISQNEANNFRPIKKIESKTNSSTKISNQETYDDSSKNLANFFNGEIIDLDE
FUMEFAM000627	EDF06950.1	143456376	143456372	1	MKALKTEDIKPTIVSGFDLFLNKGSSKATSPPTMIDIKYFGYLATLEKNSPISSTNRLLF
FUMEFAM000628	EDA97881.1	142840408	142840402	1	MSNLVENNDWDISRCSKPFCCKEDAEEYMQAKNFEGMVLELNDGSIQAVCPTYPEGFYPEAKVLSTIGNNESCCEINE
FUMEFAM000629	EDG51837.1	143736155	143736154	1	MMNNEINPIEEDFNAALSRYKAGQDLIPIVQDFQKIIQQIPNHFAAWTCLSWLQLLLKNNEEALSAARQAVRLNQQDPQARMNLSLALLATNNKGVRDHIELIKKMSMMMPDVKSELKESVEDGLSRYPDWPELTKVKKWLEF
FUMEFAM000630	ECW06166.1	142163561	142163557	1	MLKKRRMMAENETPKDDEVVNEEVTETEEVSADATDAAPESDEADAETAMADEAADAQAEATAQVATSTADASLAEAIHLADELVKTRIEKIHEAGERSVSQAVQSMETLMGSVLDSAEAATKASATANVSTGNLVKAARKLDESSHRSAKISTIVLSVGGAMLFISVAVFGFMAAQVSRQSTELEGMVLAVGKRVVEMNVGLEQFGQINDSIDQLRLTQEAFRDSQIEMTSRMNELNGALQIVQTELPSQTAESVGRQSEAFTNRVGEVEAQIQSQLKTTTDLAKSVQGLASQVSSLRNQLASVTELNADVEALITLQRERYFELLQAQSRAAAQPEATVEDVLIQYPNPEAPLPLPETGDN
FUMEFAM000631	EBJ70869.1	135766066	135766064	1	MDYNNSNIIYLTEVKGYVKLTNSNDIKITSDFGKYNSINFDTIFSKNVIIDYQDNNILGEYLDFSIKRNSMIMSREIVYKNLNNILKADVIEINLDTKDTKIYMFQDNKKVNIRSKQ
FUMEFAM000632	EBE68983.1	134977830	134977828	1	MIMSTRSLRNRLADTTNIWPGFVDVLATLLIVIIFVLMVFTVSQIYLSDAISGRDKALQDLRSQINELSKILVIETKDKEEALSTLSETEKQLEDTQSNLQSEQLLSEQLQTDVAKKRSEIFVQEQNIIALSEQISSLLKELRIVANALETYEGQEIALLETEGLGERINKALATRIDQLKILNQELDNANFKLIESEKSLKATIAELNEKNNDLMAINESLGLEDGGIDDQLLAIKNKNQELLSLNNELERTNIELSLRDEELQNQISRYQQLMNDLLEINDSLGLKDASLNEQLDAIRFKNEELARLNRDLLQKDNTIFNLRGKISELNNILSLSEEKQEQQLQKLELLQNQIVSLEEENQTQKETSLEEIEKMEIQASKT
FUMEFAM000633	EDC83732.1	143103208	143103206	1	MVPFSPEPACYDPYSCHCDFGDCPPTSKPYPCSISDDCRSIAEGEEDLDLDQIEVGEGESLEDIKAKLKPKKQAISAEMLDTANTYDDKVAVIRMIVADEAGRVSNVFKSMMQRDLDL
FUMEFAM000634	EDB09302.1	142860315	142860312	1	MLPQLNMSGGRINQEHLYEAFSWIEDEISEQFENNLYFRDWSNFYLFHDKLKKKEYIAEDLVKIIKKYLTMIEGVSKVITKEEILSSNEDDQVSIRLKNMIHPNKSADVFLILEPGYLYRNPHGTSHGSPYDYDAHVPILFSKKDRDKSQNIDHTETVDIAPTILNLLDIKTNHDFDGKVLPVR
FUMEFAM000635	EBD23260.1	134758458	134758457	1	MSDKMSKLNKFIKVKNPKTIIFDLDGTLADITQRRVAAINMGGGKIDWDFFFDPSNVALDAPNMPVITTAQTFKKQGFKIFIFSGRLDNSKDVTINWLKHWNVPFDKLQMRPNNKKDKFTPDDVLKQNWLNDLDKKDILCVFDDRQKVVDMWRANGISCFQVAPGNF
FUMEFAM000636	ECX84122.1	142406727	142406723	1	MVLLHTVKVYPSKINLPKKKQLAWKIAEMASDNAKLNKDAIEMVINRIIDNASVAIASLNRKPVISSREMALKHSRKNGATIFGVNSKLKFDCEWAA
FUMEFAM000637	EBX08784.1	137978494	137978492	1	MSNEHSILKDQLEKNVKSDDKLNKLFQDLKEINAKLWVIEDDKRDCEKNKDFGDKFIKLSRDVHFLNDDRAKIKLEMNNHTGSSIKEIKEYTSY
FUMEFAM000638	EDB34416.1	142895520	142895517	1	MLPFFSMKDFLSLSNFFASTKGQALVLSKFSFLIMNYASKNLKSVILLILIELKFIYHKIMFFQNV
FUMEFAM000639	ECY24268.1	142460724	142460722	1	MEFSFKDTLMFYQTSLRNVGLYTSISLALLGVSRFYRGKANIVYNITFIILSMMALFLAFSILRNLIRHVTLFRDGLKDESQKAMINEYLTISNALQYVLLTVSGFSAYTLYRQV
FUMEFAM000640	ECV86294.1	142137233	142137232	1	MKIKKQSGPPEDLLYFDDDLPLSQSQVEDVVEIFKTPLTGSYNWDYTVADNRIKKLYELGKELNWNGSIDLNWDYTHPADERILETDDELPHETLEAYENLSEEEKILFDRHDVAELMSQFLHGEQGALLVASQLASCAPTYNAKLYAASQTFDEARHVEVFNRYLQEKIGIHYPINPALKSLLDKILTDERWDLKFIGMQIIIEGLALAAFSMLKSTSKDPLLKQLLHYVIRDEARHVTFGINYLEDFIKTLSPEEINERAEFAYEACVISRERLINTKSQQRFLGMSEEEAREFQLNTGSFEMFRNFLFSRVIPNLSRIGLLTDEVRPKFEALGLLEYENAPDDFECDWAELRKPLEDFEKIPV
FUMEFAM000641	ECX65951.1	142381417	142381415	1	MPDYGGFMGPAYGVGRMSRVKKTAQKRLARLLRGRTEPHGIEITDESILKGVEVDDSGIVQLWIQPTRAHCPCCINDLMELRSEINQQKGVLACHIEVVGVPQADRWTAAINE
FUMEFAM000642	EDI77610.1	144087360	144087358	1	MMKANEILNKIKNIVGEKVNLSEEKIEMAEITLENGTVLVAESFEAGKSVFIKTEDEQIALPVGEYELEGDRILVVTEEGLIDSIKEAAEEEVVEEELSKESEEVKETELEEEEKEEMNYVTKEEFTSAVEEIKAMIDEKLGNKEEMKEEVIEDTKEELSAVAPEPVKHNPEAEVDNKVNFHIASNRTQTTKDRVFDKIFNNN
FUMEFAM000643	EDA62909.1	142793883	142793882	1	MNGDFKENKMIQAKTVLEAWDKTLETMDFKHLAQYLSDDFQFEDTTGELDNLENTKSWCVAGGLRINNFKTIRENENYVVATHDVIQEDTPKSNVLVYAEQNNGKFTYWKIQRAFEV
FUMEFAM000644	EDE77376.1	143404320	143404318	1	MMSEILIASLVFALAICGLAAGFILNNKPLQGSCGGLSTFEEGAPCEFCGKEQGDCIKTDS
FUMEFAM000645	EDH73275.1	143940782	143940779	1	MTKQTYRFIILLLTGLLALVITWGISFSQDNSEELVLPNSLENIYPLPYDQVPQQASLEIDLPVGYQLTLIVDNYIIPQSEIQYVEATGVYIWRPGPNKTFETWNPGKHTVRISWDTITGLPDFGEYEWEFTTY
FUMEFAM000646	ECX22775.1	142319516	142319515	1	MYLNMGTNLHDVYYCQLDRNQELSDRMYNRNIPSKTMTQSYFFRPVDTYATVMGMTDKHKPARVEKANFTPYSQEHTFNPGQGAPFDGFARNIDVESQLHNSFHPMQKCVQGKYIPGSNSDMYNANYLIPTTKPVEMKNHLLFKEESFYSFNPNSCNLGYKVFNNHIRQQTKDMKPEIVENKEKK
FUMEFAM000647	EBC17954.1	134578288	134578287	1	MALYELIKKISDELNCGILLISHDLHTVMSATDHVVCLNGHVCCSGSPMDVAKNNEYKALFGEQASQILSRYEHRHDHVHTSEGEIKKN
FUMEFAM000648	EBE47675.1	134946061	134946059	1	MIIYMDINELITIVKNKLLNQINIESINIEDKSFLHKNHKGNQERKYHLKLIIISEELKRMNKIESNKKFTRF
FUMEFAM000649	EDE68869.1	143387607	143387603	1	MEETKVIKVLLLSSQEIVVSEIEEIAAEFGDPNCKLTKPYKIVEGDLQKWMEDYTEQNEIMINSDKIVTLVTPSPMIFEKYSKVTS
FUMEFAM000650	EDG65432.1	143761652	143761650	1	MKLLNEYEYKIPKIWFYEIKGVQDVATIEEIKTAKNLTKSRSKIFLETRAYLRKSLSTLFDLDPLEIPINAQPGEPPSLPSGMGNISLSHCKDAITIVWHKGKIGIDIERTDRDFNHIKFAKKYFFHTNKSKHNNYLTKNMILNQWCAVEAAIKWDHGKIAKDIKYWQFFEKPKELIHNKKNIHLNYSQINFHNWTIALAYEDKTSFNPEIICCSKNF
FUMEFAM000651	ECX79787.1	142400922	142400921	1	MKKIPLISVIVFIILSISFIIYQNFSSDSFGSEFVEQIRIADAEDTLDNIPENTLINIGKNICISSVDWTDVETSENLIRNELINNEIIVDEKNRIIPILRFQSIYELCPENIPYLEQIFIINE
FUMEFAM000652	EDD31409.1	143169078	143169076	3	FTVTATNSLTTSGNVTYHNSTAFNDTRWRFVRVKLRTLPTEVAFLAGERMADRIIEKDPGISSTYTRSGSEVTVTCSSVHGLSTGNKVFLDVSTGNVLSGRYTIEVTSSTQFKVTTITSGSTSGNLTLSRLLRGFRYDDYVGYTVTGSDANTNEIIFQKKDSYGAKTVDTIAKTTVPAHRGFAVGRFLTTELRWNCSCQDFSRRDTYDLFKRSNSSRFPVTPIRDTKPGNVLQQDGTLSDERDIPGTFRDLGYVTINNFYELPEYEDEEENSFQNLQYYQLRWCKHIYAAMWSLVHDEGNEPLKLAAKYSQSGVNITVDFENHNLNKNDKIQLNFTSGNAISGEYTISNVPNPNSFVVVYPFDETTSGYVTVENLKKHEYVGAWLLEPNDKPIGQGLEA…
FUMEFAM000653	EDI56251.1	144057916	144057911	1	MEKKKISFTDKKIFFIYLSKIGYSIKNLTKLKKDEFSIFLISAFQRRFRQELINGKIDQECLLISENLAKKLN
FUMEFAM000654	EDD59939.1	143208385	143208383	1	MTKNKDPNQESLAEIAIDPDVLARELALEIEIDPLEQIDEDVFSKDFNITQECDEALKMLKGNREERIQGLRIFCEYRDQRSFPLLLPLLDQPCPVERTSAV
FUMEFAM000655	EDI37504.1	144032044	144032041	1	MNVFIILSVLVIVVGVILLVASPAALFTLNWKEKSGKDKFLMFLFYGILVYIINIIFWIIK
FUMEFAM000656	EBX43107.1	138043011	138043010	1	MNNNHILIKKMSKLKIHIRNNHWKEGFLPCDEEGEKNNTITKQEFEKGLSQYPEIKDKIDYLIDWDDDNFVSSMKSADVLLGWQFPTDNLKDIAPNLKWIHVISAGVNHLSPFNWMKEDLVLTNSSGVHAKKAGEFGLMSILMLQNHMTRLVTHQKNKEFVSLMGKPIEGRTVVAVGTGSLGGSMIKHISKLGANVIGVNRKGKSVEGCSKVITFESNR
FUMEFAM000657	EBJ83838.1	135786742	135786740	1	MMKQRTITYLTDANLITCVIQKDLAEPVLEAAKNAGAQGATISYAQGTGVRERMGLLGVTIDEQKEVIRIIVSHEQSELVFETMYLAGQLDKPGKGIMFMSALERVATYIPDDVFEKLG
FUMEFAM000658	EBZ69034.1	138440302	138440299	1	MIRIRQIEPNRSLIMSSFEEMNKVLSEQKDFFIKNGSPSVELRIDRLQRLKSLIMDNRYDFVDALNTDFGNRSNNASMLSDVYGIMPAINLAIKNVKKWSKPEKNHRIFPLVCWEPNHT
FUMEFAM000659	ECX39920.1	142342740	142342738	1	MMPKKKSKKVKKNGKGVGGKADVHAHEEGKRNKSLLGHNAIFTPEVIDDIHIKSQLGRYRMRGMALMKKIPTFDDLVFLPGTLTRFVIEGYREKCETKTVIGPRCENPIELDIPVYITGMSFGALSYEAKTALARGATMAGSATLFWRRWNDT
FUMEFAM000660	ECX65997.1	142381485	142381484	1	MGIQMTSNGGFYYIVGYGEEIKSLAVDLIISEKTIVGNLVGTWSELYELMELADRGKVKLSMQEYKLDDANKALHDLNDGKVKGRAVLVP
FUMEFAM000661	ECW38581.1	142205999	142205998	1	MRGCERVKAQGILTIINGMASLRSMRCERSRYPLKTTVLMLGSGPSATEAHMWSADCWTHLVVINNAWRVRGDWDMCIFPEDLPVEKRPASLLPDQHLIEARDFVPMQNQFGGVVYAGGTMAFTAAYWALGALKPDVMAFFGCDLVYPASGPTHFYGQGTADPLRDDVTLQSLEAKSARLQLVAAAEGCACVNLSDGESRLVFPRTVVSALSEADPVSFDQDAFDAVRAREQALGYYVDSGRYWECADRLDADDLAEIDALWLDAHPASNADHAAA
FUMEFAM000662	EBL12490.1	135981057	135981055	1	MFESQMKILIFIENDLIVRHFIFSKAFEKINKEHDVVYVFPFGDKRMGDINPLKLDLNQSKLRSLSPDPKRLKLWRLRFFVEKLRFRKEVSKKTLKRWHKDFKIGNPKYALYLYLFFGFPIVFQIFTVIVNFLISQNPNKSLIKVLSEEKPDLLIHPSVLQGSYIDDVIFYGNKIKKPVLIIMNSWDNPTTKRSVVNKNYFLLVWGPQTKKHALQYMGLKNERVIEFGSAQFDIYNFENSEDWKSQRKLYGFDNNTKTLLYAGSSKYSDEFLHMKIIDEAISKGDLPKINVIYRPHPWGCCGHKGYRFKEYKFRNVKFDFNMREYILRDFDKVKTKFLPDLKFTKDLIKSVDLVISPLSTIC
FUMEFAM000663	EBC47451.1	134627499	134627497	1	MNNKKKEKHSEKQKNTTTLKKTENKGSKFFSYLIVFIISFVALIILLDTLKTPLINVFPGLEIILFNLFETLQDIKLFIIDLI
FUMEFAM000664	ECR32100.1	141365797	141365796	1	MAEYQKKIEVFYFDMIVQTFSQSLSPGNEQKNFWGSDAADTNGSRNVIGIKNYAVDGLIDNLINAKDREDLLFITKALDRVLLWNYYVIPQWHISSYRVVYWDFFDQPKIKPKYSLGFDTWWINQNKYDQIQSNRTTN
FUMEFAM000665	EDE69822.1	143389369	143389366	1	MINIPSSQNFFKDINNSSVSCSVKTDVGSSMIRTLGLLKRHLIISTFCFCPADKFNTGTSRSILKLYFFNISFILTLKLLLSSVASILKFSNTDKVSNKLKC
FUMEFAM000666	ECX07038.1	142298496	142298494	1	MISGGTMKFIDVKSAIIGVLITLLFLSIYGFRPETDELGHLVVKSITVEDDRGVVMGYMGNGYMQTYNTFGEPTLFVGTGKDGGGYLRAYNGEGDESAYVGTGRMGGGYIRTYNNSGRETSYLGTGSDNSGQLRIYDKQGETRSYIGDGYLQAYNQFGERTIFLGTGTNGGGYLRTYNFSGQESIYVGTGADSSGQIRIYDNSGETGSFLGSGYFRTYNKFGKLTTFIGNASDGGGYLRTNNKFETETVFLGTNNANEGLINLNDKFGQSFWIRLNKKN
FUMEFAM000667	ECP52801.1	141086278	141086276	1	MLLEKYDEPAQRYCPAGVYEVQKENDMNKFVINAQNCIHCKTCDIKEPSQNIIWVTPEGGGGPKYGNM
FUMEFAM000668	EDD17901.1	143149868	143149865	1	MQLLRIRHLGNAEQRLQALFSILVNRLGRRCGQWCELPFRLTHERIGELIGSTRVTSTRLISKLRSSELLIAPIGTQTVSVAPSFIETSPL
FUMEFAM000669	EDD39856.1	143180924	143180923	1	MSKIKLSKEFIKSTVKLALNEDLYPSGDITSGLINDDKVLTVKLISNQSAIVGGLLFVKEAFSLIDDKIKFIIKKKDGSKS
FUMEFAM000670	EDI75079.1	144083778	144083773	1	MQTLISTNRLYKGARVNMSNNKFESLLELLINEENDKAEALFHEIVVEKSRDIYENLADEGEEVKETEASEEEKVEETTEESKDEEVKETSEESKDEQVDEVVEIEDEATESETTEEESIEEVGGDATDELVKDISSEEEGEMDAMDKPEMDMDMDAEKDAEGDVEDRVVDLEDALDELKAEFEAMMGKKDGEEEKEDESLAPEVAPELTPEVEMEASTTKRKL
FUMEFAM000671	EBM90306.1	136251811	136251810	1	MYFLLSMLTNLSTYFDIYDFLNKNKTISKNLILEPHCCIFKIILLNYKSEGTKISINNNAITFNEPSYIQGILRYYMGDSRNDLHNIHNPLIKAMELSDLNNEKNIYFFKKCIDGFNLLKSVYDKNTIIHHTINHYVNIITKFIENKEIEKINKDLESPLIDGLKDIWNNEEIDLIYNMFIYIDKLENTSEKKIYIKNVEDLLLFKEKKVNEYILKNSTTYN
FUMEFAM000672	EDD16859.1	143148428	143148422	1	MLGDMWSSSELTSEKLGITEIKLSFLRENGILKPGIHWKSSPLGQKKPWKPKALYNIKMCREIINKFYSEENYNIAA
FUMEFAM000673	ECX40423.1	142343419	142343416	1	MDFYYMELPSYISIVICALVGLVLLFIKFSKLEVSITITNYLITFSLATVLLQVLIVVYYSQSNEIGSFSMFYNIVNLFVLTFLYIYRNEMRLNYYLYWSFALFFLMGMEIRAIQTLGLGLN
FUMEFAM000674	EDC22167.1	143018877	143018873	1	MKYFLSFSLLFSFSIFADESPTYEPNVAEYYVSTFKDGKDMDDMMKWAEKWNMWADETDHLENYTAAMLVPYYHSGEQPHDFVWVGISPNSEAHHKGNDHWFNNGTKLLAELNKILDSGNQTTYTWQRTVSETPSGQNGYVVYSDCKLGEGVTAVQFYDAYYAYAVAAKKMGDVAGRKMIFPNMGVPSTWDYDFVQAVSTETIADYGKNWTNFWSNADEMPELKALNDLGGSCENERSYGIVPVRG
FUMEFAM000675	EDF77527.1	143594812	143594807	1	MVNMSDSFPDRKSVVVRLTTNKPVRKTPYQVKGVFMRQYPDEPIIPMLDGSYRDRFLYPRVQVKILNEQIYIIGVHEGVESVLSICEKIESLDFGNITFEIQDCDIDSSTQQFIPSSRLVRYRFITPWVALNHMTGGKYKFLTNQEKPSYLNKLIGQNIIFLASEVGIDLEDNIYTKVKVSSLFPKPIDENKWGAFMGEFKTNFILPNYIGLGNGITRGFGTIYGMFNPESFSFDKEALIEDANDQESEALDSQDDLEIISASEVPKPKRNSKKGKRRTKRYNKNMQSQKFNKKKKRKKSSNRKNTNFHSTDSNNKSKRRHIRHRHVLAEEFDIEEDNSTNNHRHDNSEDDKFNTEKHHKKQHKF
FUMEFAM000676	EDA47184.1	142772738	142772737	1	MGKYITTFCLIVGGIVPIIVDIGSSHLFNPDWDAHARVHEVWRLSTNFLIFCLGIYLLWVKKNEVLSGVLSLCLHLGFVFSAATMSLYGGAATGEGVPEPFIIGIPLNVFMFSAMFLIQSTVLTFTLKQSVTVE
FUMEFAM000677	ECI69115.1	139966156	139966154	1	MLLISLNLDPLDPLTEIINSGQGFSPAIVLERIIWAMIGIFFLGAISRSITNSMRSQNWFGRNFLFSYSKDKKITDDTSSQPSGDEE
FUMEFAM000678	EDC38532.1	143041417	143041415	1	MKQFLYKTIIAVIAIVLVYEFTIAKQIKKFSSQGDILLSKEGRKEGVEKLREEIKKAIKKDRYLSKEDAKLINEFINKIIVELRESEN
FUMEFAM000679	EBL20796.1	135994209	135994208	1	MADESQLSPFTFPLQGGLVLDQSPFSMQPGMALELENFEPSVTGGYRRINGFSKYVTAIVPQTSASTEDVLMVTSFAGKVMAARGEKIFSADVGGSSWTERDNGRSNAKRYTFEKFNFDGNDKIIVADQANAPTVFNTSFAATDVTSAGTGEVSTAVTGAKFVVAFKDHMFYAGMSSTPQEIVFSEPFDEDDFDTSDGAGSIKVDDDITGLKVFRDGLFIFCESRIFQLTGTSSSNFAITPITRNIGCVNGFTIQEFAGDLIFLSKDGLRTVAATARIGDVELGTISRPVQSLFSSETDVDEFVSLVIPEKTQYRIFFANSDLTQPNTKGIICVRKDSGYEFSELKGIQPNCTDTSIVSGDSVILHGGFGTNSYVFRQEQGSQFDSTTIIGKYRSPNLT…
FUMEFAM000680	EBZ22581.1	138373519	138373517	1	MQKNIKKTLNQVYVDKKNVDDFLVESIRKPSLDFGAFNVFRSVFNPSGPQGLPLDKLFAKLNAPLLLLWGGKDPWMNTPKKRNLYKKFTPKNTKEIILDAGHCPHDEIPELVNQHILDWVDSL
FUMEFAM000681	ECV59139.1	142100235	142100231	1	MTKVLLEREGYRFVEAGILEINGKPDYRMQKQNYYTKRWNDIYLFDNVLQCSTAMEDIEYAKWLDPDRVPCYVRDDEDTESL
FUMEFAM000682	EDF85191.1	143610269	143610267	1	MIDKLKDNLASIAALIAAVVAIGGGFVKYGEITTKLNNIEANQGVDFAPIEKQIDELKERIDGLGGAIGKNKSANNDVNTKAQVNEKEIQLLKLQIQELQIKSTNPLGG
FUMEFAM000683	ECY90707.1	142552746	142552744	1	MGSIRSIDTIIVGVQNINEAIELWVNQFGLDIVSEREGIDADLSRLWKLEEEEITKQALLATPKIDVGKIHLVQFKNPSPAVRQNANATDLGPKNLDVTCLDLPSKYDELIKMGYQFRSEYVGYQIESIGADVLEVQMPGHDHTNIIFVEQLGEKIQLSKRGYGGITSLVTIVSELDEETDFFMDIFSLKEALSEDLFGEHVEKMIGLPKGGGLRLNLLEGDEIDRYGRVELVAYIGAEKQDDLYKIANPPALGTLHCVFRVEDIDSIKNKLRNRSLSFKEHGLLDLIYGKGEIISFRSPAGLRLEVQQL
FUMEFAM000684	ECY10094.1	142441301	142441300	1	MMYFHPLQEEIGNMSEEDISKRIKELSRKVAIARRGRNPEMLANLQQALRTYQDAVRQKRIEEWHKNNKKLRNEPDLGDLVNID
FUMEFAM000685	EDI65629.1	144070598	144070594	1	MAQTYIVDKDGNQIDASTATVPSDRHFRGAWSLDGTVISEDVTAAKVIFKDKIREARTPLLDAEDVVYMKALEADDADAKTASVAKKKALRDAPAASAITSADTIAKLKAAWDTSVLGDSPYA
FUMEFAM000686	ECY06042.1	142435835	142435833	1	MHHTSTGAIMTTDNSKQEHLGELSRDFAVFLPAISNFYNTFISKQRVSEGKHISAERIPQGFENGVEGLNFINPEKGMFTYPTALYSAGHACLDMEKVGDRDHMFVNRDRKFSTIVGDSGGYQIGKGVIKFDWKDFEGNKANKVRSDILNWLELTSDWAMTLDVPTWAADDLNSPKTGLTSFQDTLDGTIYNNKFFQKNRLGQTKLLNVLQGDDWNTAQIWYDAVKDFEFEGWAMGGINMCDMEVMLKRLIIMRDEKKLDGKDWMHVLGTSQMDWGCYLTQVQRQVRKHINSNFTISFDSASAFLSTANGLVYTHNSFTPDRWSFVMDKAPDDKTLKGSDIQFPFDSGIGRRLKMKDVCWYGEQDVNKNGKIGATSWDSFSYTLMMAHNVYNQIRAIQI…
FUMEFAM000687	EDC84388.1	143104205	143104204	1	MEMFKLDNRIEQDSFLVKEFNDFQIRIMDVKDVFWVILIPTKINLIELSDLDIDKRNNLINFAIELGDFLKSNEKYDKVNIAMLGNVVSQLHLHLVMRNKSDPAWPGPVWGFNFKNKLDIKSKTNRSKLIHQFSK
FUMEFAM000688	EBH27156.1	135383669	135383666	1	MGRNMFKYLKQLTSLVAMVAVLFTFTTESMAAKKSKTLKNTQKKGFVRCGVSQGLPGFSNADAARKLDWC
FUMEFAM000689	EBT17052.1	137272573	137272571	1	MIKEEFMRKIILTILVSFLSLSAFAERYVMVTHGEGKDPFWPVVQKGGEDAARHVGADFEYIFNPSGDMGDMAKSIAAAAATQPDGMVVSLPDPEALGSALKTLLLLVFQSSQ
FUMEFAM000690	EBL71189.1	136070643	136070640	1	MFMKLYKIKKSGIDNKGRGLYATRDIKEGTKIIDYVGKLITKKQTQDSDKYDNSKPIYLFTINKRYDLDGDFPWNTAV
FUMEFAM000691	EDD95328.1	143258312	143258309	1	MTHLTRDVLIKKIVADEMVGLGGTDYIQNLKSAYHKWEHQGSDVLCQRYNQINHTNISVEILDP
FUMEFAM000692	EDC45652.1	143051109	143051108	1	MKNIKYLFLILSIIFVFEIINSNKAEACTINSGVVAKASGDGADFIDDGCDSTPATYEVVIYKLYLCTSAPTEATTSSTVDLTPCSQVFDNSSGATASVTQGTEIVLDGTYTRPPDGTYTHGYAYMDNTFGITWAGELSAAMTGMTGGTGVFCGTVAGSGTHAKGSTHTNSSVCGSSAITAGKFVETLAQFGGSGSAFSSKAEVENINNTTAAIVGYLVDSNEHRASTTGEVDKLEGLVTFANPVVITPDTTSLSMTFNVGEGMHLVNGGSNKLFIGSGPFQAIMTAN
FUMEFAM000693	EBQ91003.1	136863145	136863142	1	MQNKRKFYKGSIMKRMIYQVAVGAQSKLYLHCIESVKQYCAKYGIEHIVQNDPILKIRPDMAVTGRSKEAVERLGYMPIYEKENAFTHLHKYDQVAIVDSDIYIRPTAPNIFEDLTSEYAFGAVAERELPCAKKYKSKIRKYSKAAFESLTDVDWKWDHRGAEFYNMGMMVINCQKFLPFLQGQTAEQFIRRPEFKEFVDGIGYRKWSTDQMLLNYWVKKEKIPTLNMDWRWNGLFKGIDDAQIPKAYFIHFFLKDLLPQKGENVEDLMQVIN
FUMEFAM000694	EDE74475.1	143398428	143398426	1	MIFISDVHYQIEYLNSLPENKGPIVILGDLINWIDYRDGQGIAMDVFGKDNVKKLINLRKEHKFDERKSLWRELYKTDPDKVAKKMQSAIYKQYEDVFDVLKKYEVWFIPGNVDDVDIMNTYLSSSVKNVDGLIVEYDNKKIGFAGGGVPTPINARGEIDEDTFSKKLSKLKDSNIICTHAPPLVRELVTDVVTNKIEQGWASLKDFIEIYQPEYSLFGDVHQPQASYWSLNSTRCINVGYFRATNQYLELSSIYI
FUMEFAM000695	EBP13851.1	136589835	136589833	1	MHPRITGLMPTYVYKFIDSGETIEVQQAFSDEPLTEIAHPVDGVVKPVKKVFTPVGVSFKGGGFYKTDSGSSSKSSSSAATPAAPAAPAAPSTPSAD
FUMEFAM000696	EDB26552.1	142883995	142883991	1	MNFNYKKAPSGAFYFYEMKKYITLIFFVFISSCKIDSEITITKVKGSPEFPNAKIKLNTPILVDNGYQFSFDVNQYELGMQTPKDFDYQLANSAKGQHIHFIVNNGPYSAHYEDTFTKQFEDSSNVILAFLSRSYHESVKNSNAYILTQLGEDEIDLNKEFLFYSRPKGTYSGIDTENLLLDFYLVNTEISNTGNKVRATINNTQFIIDEWVPYNIKGLPKGEIKIKLELIDTFGNLIETPFNPSERTVILE
FUMEFAM000697	EBT51424.1	137334212	137334210	1	MKRSAFLFFKGLGLLFAVLCGIGTAVLGWFDGADWMNIVAYSLAVTGLILWGWYHFSVRWINEELKQNIFTKIPKQEEKGQDSEDEENFFFKNIREHKWKTIAFLGVILIFIFVSFIAENFFSGKTLVSFLIFPCVW
FUMEFAM000698	EBL69179.1	136067657	136067656	1	MYIYLTLINTVIYFFRLTLITMKLLTNFFSSAATKRPVITILVVLLLTGFFGYMAGQAEELSTSFGGELDTPEIQAQSKLGEYFQTSGSQSVFQIIMSGEDVLTVDGYLAWQEIQKAVSESEIYPYLVSDQGGAVQGFFAPVDFAKAFNPSLNVSAMTDDQFKQLYNQANSQMPAEFKAFASALLSSTYDEELTTSTAGLAIVTIDSSMIVQDFGGSDGAFIEQPRMEVALADALNQISVGNIKVSGFSFGLLLGNEGDDFLEEIGLLFGQAFLIILVVLAYIFFIRPRKRF
FUMEFAM000699	EDE14172.1	143289603	143289601	1	MDKNLKMQKEHNLSKNQKIIFDLIDKSGGPMKAYSILFNVQKKGIKAPLQVYRALDKLVEIGKIHKIESRNAFIACQNSSCQVSKATAFSICESCENVSEISNSKLSKYLSNFSDDSGMKYSKYNLEFFGLCKKCKSK
FUMEFAM000700	ECP45757.1	141076138	141076135	1	MYPPGRSKLFTSRNMMKFWTNFAKTGKPGKSTNSVKWESIVNNGDLGNSYIILDSRQNLKMNSEIKTFKSLAEELYEDNRVNELEKCVILLQMFTFVGNDFYDENIKYYPGSCNRSKAENFLIENASFIDY
FUMEFAM000701	ECW60646.1	142235418	142235414	1	MGGGRWTNTSPNETAEDFTELISFINDNKLKIVPKNIYRIEEAPTALENFLKRKNIGKSVIKI
FUMEFAM000702	EDC32532.1	143033236	143033235	1	MNVKLDQFLEQSTPKVLKSNRRCLKFLSNAYTAGNPGMIARPRADITADHGGFSAHYGCPDPEMRTIASWLLTYGKDKPRRLAKLIPALWRRHGREDLKLAGLLLANLSTEELGEDPWMALIHLFGNQEPMEIILEIAEEMNRSGHPVPDDEWLVAMAQQSPLWHQIAMLFISVRKENASQLRDLVASAPGGGELFERIRNKLLQ
FUMEFAM000703	ECU78897.1	142008351	142008346	1	MLISETTINREEFCIFGVKVILRNDLQSRQSIRIINECLLLEIILLKIGLLLLIIMWMMMLKNWILFFLKDMLTIWCTVLKWEKRVRRTYRVMCSLKSVFDSIRSNKWLVDELI
FUMEFAM000704	EDG41784.1	143715408	143715405	1	MMLKLYLIIIFFVLTFNSNAEIKKKIIENLKNTKNLDFKFEQNVNGKIENGNCTIEYPKKIFCEYARSNNKILVSNGKSLVVKTISSYYRYP
FUMEFAM000705	EDE08628.1	143278570	143278567	1	MIMPVGAINLAGRTALDLIGRLRHELKVNTTCGASNISFGLPNRHGMNAAFLSMAAGAGMTSAIMNPLHTEEITAIMGANVMNGVDPECRHWISKFRETHAEGSGGRERRVTRRRSRA
FUMEFAM000706	EBO08100.1	136425306	136425304	1	MLYPNNYKKRFCYTFYKSILYKMKNVGGKVLASGGFGCVFSPALKCEGETKRAKGKISKLMSEKHAIEEYDEIVSIKTKLDTIKNYRDYFLINNATLCKPAALTSNDLTHFSSKCSALPKNNITKSNINSNLDKLMSLNIPHGGIPVDDYIYDNGSFEKLYEIHNSLVKLLKKGIVPMNSKHVYHCDIKDSNVLVEVSSDNLKTRLIDWGLTTEYVPFKNNIFPQTWRNRPFQFNVPFSVIIFSDAFIEKYTRYLKDGGVPEETQLKPFVIDYINFWMKERGAGHYKFINEIMFTLFSNSLTSISAESKPQVIETQITMNYIVNYIIDVLVHFTRFRDDKTLNLREYLDKVS
FUMEFAM000707	EBE58739.1	134962673	134962671	1	MHLIRNLQKENLMFTRLCLNKFLVFFIIFVINTSYANNFSAKYKVSTTGIKIGNFSWSLNINDNIYQTEINLKNSGIFSPLYKFEGSYLSTGVIENNIFKTKNYKQFWKTNKKIKIVKMSFDDYLIELKQEPLEEEIARVDLEELYLYFDPITSFINILNGENEAKTIDGRRIYTLKQNKGEDGNIILEIEDYVNIWADHKRNDLKKIEFLVKDDLFPYEILIHFKKRVFKLERI
FUMEFAM000708	EDC04343.1	142994024	142994022	1	MIYGKCHLKTPMMSLDHYFLIINYLYQQIFGHHQMDLHRELSLYLCLLPLILVLLLIRFL
FUMEFAM000709	EBO47375.1	136486040	136486038	1	MFINIDIMAFTRFHDDPCRIQKQLQETTGIGRYMLNVPGNGDKPLFMDDPFIRMQKWGANLMTNTVNLESDLMGLTRPINRDHKDSDEYSNKAVKSKSVEYPSMQPTTEQPRATHPAWTARDLEQVDWYTLPLNPQENTCLRFENNISTRIIQKDNFVACPPNLNNTHF
FUMEFAM000710	ECX73171.1	142391933	142391932	1	MERLKNIQLDLHKDFIDVVEKSRGSKLNKSDIELFSGEFWSGSKAKNLGLIDGIGNAHEILKDKFGEDVIIKKFEKSKGWLSQKLSSSSNQVDQIASILDERSIWQRYGF
FUMEFAM000711	ECV26175.1	142060965	142060958	1	MMKTKLYILTSLLFSISLLLNGQSNKNFDTYGQSFDIAGINNYKIEKESLLNNPQDDTKLEGQILSTCPMKGCWMKMSVEQDTILVRFKDYGFFVPKSGAEGKTAIINGKLSVDTLSVAQLRHYAEDAGKSNEEVSKIINPEITISFLADGVVIDK
FUMEFAM000712	EDG42754.1	143717560	143717556	1	MVEFSLFELVGLGDVSGIDMLFASSALIGGILFVLYFFLLMIGGIATDIFDGLFGIDVDMGADASFKALTFQGIMAFLMFFGLAGLYVTKSGGGASPAILAGAIAGGASMYFTGKLFELFVNLQQDGTVELTEAIGSKGQVYLRISEDGVGQVTVEVNEAQRTFNAKSEDGAGIATGDFIEVVDIIGEVLVVKRI
FUMEFAM000713	ECW78005.1	142258867	142258865	1	MKSVSDDTYDHIFVDLNDDQFCIDLAAKNMDSLVRILKPKGVITAQVGSQDKKPQQVENWLNVFNQNFGNAKLSRVYIPSFDCSWNFSSSINH
FUMEFAM000714	ECW29124.1	142193593	142193592	1	MANANTAYGLRPIGLVGGATNSTGVSQYEIASNNTNAIYQYGIVVPTADGVIARAGDTAGGTTPALGVLMGIEYHDSVQKKPVFLNYFPGSNAISIDTNYPVKAFVADNPNQLFKVASDATMTNRATAQAHVFANASLGTSALTGSTDTGSSNSALNVASIADTAALPLRIVGILDDEANSDFTAAGIPFIVRLNAHYNANASRFDSQTTSLTTGL
FUMEFAM000715	EBH84748.1	135469493	135469491	1	MKQITSSFGFDMHKIIPDHRLFNKKLAGGAILDVGLYPVSLSRMVAGAAVGKKFINPISISAKARIGETGVDEIASAFLKFENNIIAEVSTAIMQNMDNNAVIEGEIGKIILDDPWMPGKDGGPYNTKIRIIKDGKEEIEEFKGPEHLFFFEAELASQTIAKQRTEVPHPGMTWDDTLGNIKVLDMWRKEIGYHLDED
FUMEFAM000716	ECK84387.1	140303597	140303596	1	MAEEKIKVSDLTDSAVYKLRKHVEQVDDTTEDDEEIGDDFENLYKGEISKSGTPILPSKRARKTPEKIQVTKEDLAELSETATAEVDNSVGEETMNEQGEVSLDEVSESENQEAEVSSDDTEASNS
FUMEFAM000717	EDF41816.1	143517188	143517187	1	MLVNFVANKKMAIKITDDCINCGACEPECPNTAIYEAAYDWKYSDGTSLSGDTVLPNGKNVDADLEQKPVSDEFYFIVTDKCTECKGFHEEPQCAAVCPVDCCVPDEENVESEDVLLGKQKFMHPE
FUMEFAM000718	EDI89480.1	144104229	144104226	1	MKELNQHKFKFNPYLEDLYQSDKPLIIYKVEDGYNIYTDFSKKIILTKKNIHNFLKSLEKKKYKKETDLYLGFFGYEILCNLIGINLKNKKRINFYKGIFYKPETIIKIRKDIKVISNIKKHRFNYQFNKTQILSPFKINISYAKYKKIFELFSKKIRQGETYQIKICTKYKNKSLINPVNFFWKLMKG
FUMEFAM000719	EBD51635.1	134799455	134799453	1	MLKEIEGNKRFKKRLPSKKRFRFFLFFVFISFSFWLSTKLSNSYTVEQTFNIEWINTPEGVIIPDNDLKLNTSITASGVEIILYRLFDGILKIDLNQAEFGTEIFELNVENQKFFIRQQLYNNTTLNQTNPSSFKIKFSRLSEKKLPVFPQTNINLRAGYLTDYAVISKPDCIIVRGPKTLLDSINFAETVTYFEEDVFKSISKKVNLKPIQGVNFSKSEVEIELSVSRYSEKELNIPIELINRPKEIKIKLFPAQSKIRATMPMKIIGNVGVSDFRLIADYNKILNGQTQKLELYVLKKPTGVKQIILEPKEVNYLIRK
FUMEFAM000720	ECA31348.1	138542169	138542166	1	MVLDILGVIKRLFTLSSYNLTFQLIILNIIVVLLSLVFLSYFNFYLIQNDKFIDNRDQSIRLNLSNITKYLENTSILRVPIFQYDYRCRYLQDIEAYKESCGLADNINPIELSEPELEKFTTEQFIFQNFGDKDFNTVIYNENWIKIADSSNLFLSTDVEEIDLSETSENIVNFSNFFEKIYINNFNRINNYILKNKFTKNLDKNIHEIIMIIDTIKERQQLVKTFKDENNDITRILTSPIIQDNNVYGVVLIKYKLLLNNNELARQSLNFFNFFFYLL
FUMEFAM000721	EBE45193.1	134942338	134942334	1	MASGKMKSFSSAGKLLIRSGMVSAICTIPPAMASDLISGAQLKDHVQSVLMSRGLDSRPVISDTRRFRACEAPLLVTPMFGGYKTVRLTCPDVDGFKIAVRTQINSFVDGATETAPNLDREAVFTKFVVLTKACRQEKYRR
FUMEFAM000722	EDB56171.1	142925339	142925338	1	MLFQAFNKLLEFPKPSAVVNQTYLDFLAKTYRLSHNGHHGLEHWLRVLLNGRLLAQENGADLEIIEHFALIHDVMRENENMDLHHGPRAAEFIKSIAGSWIKLEDHRLHKLMHACLYHSVGRLDRDITIQTCWDADRLDLGRVGMTPKSTYLGSSLARDPNFLEMAVMRSKKRFVSEDFEES
FUMEFAM000723	ECW85053.1	142268457	142268455	1	MSKIIKFLDSTFLDLGRQFKWTYLPPLMVYMAAGISGLTGIVGTFFVKDYLNLSAAFLAGLGFWAGIPWALKMPLGHLVDLIWERKNYMVYFGASLIALSLLIMYGLIIHTEDMSQVFSVETWFVISVILAPVGYVVQDVVADAMTVEAVPLVDETGNDYSKDQIKIMHTTMQTLGRFAIIGGTVLVALVNVILFRDVESLEQADKINLYGTIYIYALVIPLVSILGVNLANYLRHKKIQTLKSKGLEFKDERGNEKTKINWWILGGSLVFVIFTLSIGSFRVPFAQEIVFIGSVIIILFLMFKLIKELPQELRLTIVGTAVIIFVFRAMPGPGPGLTWFEIDELGLMNNFFLFYHY
FUMEFAM000724	EBL98106.1	136110183	136110179	1	MCISFGRRSPTPVSTPAPIQPRQPDLVSAARLPSKKELLDPDETAGVEYGTSAKKDDTRGAAKRTGTDALKININTGAGGGGQSGGLNV
FUMEFAM000725	EDJ70734.1	144215610	144215608	1	MNLIMVKDFFYSLSWLFKEVLFFPFDLLRTIQLDSWYLANIVSWSFILIGIAGAAYWLKKLKEFDDNDEENNDITSHSFLK
FUMEFAM000726	EBC06197.1	134558825	134558823	1	MYRAYSRDDGNGYPRDIISKIGEPYLKSNYSKDKSKEGLGLGLFIGKTLLEKNFASVNCRNSKTRSGAEVIIRWKNKELFNI
FUMEFAM000727	EBK91373.1	135949798	135949795	1	MTDLFSIANINSSFQRSTRIDNKISKEFLDNFVFHDTSKKVLNQISSSLINSNQSGFTLTGPYGTGKSSLALFLKAIISKENSIKKQAEKIANFNNKNLFSRFFLNKKKWFTLNVIGSKTDPVESIAEQIDETILDQWISRGIPPSLKTKTKKTVAEL
FUMEFAM000728	EBX66484.1	138085891	138085890	1	MATLNEPKFDAPIAGQHMTSELGGRPWQQAPQYKTVDDAIEYYLDRMSSEEFTDHLVDVLEMDVPVTAIANNIQLAGVMDGKHTVDVGMLVMPLLMEMIMLVGDMADVKYDSGMENPNKGKTRSTLIESVKMKLQRELDEKEGLLFSEEELGEDTSEDEEQEELMMEEPMIEQEEPKGLMARRV
FUMEFAM000729	EDD52950.1	143198809	143198806	1	MNKSKLVSFINKYYLNGTVNSVVLKSNSDKKQLSARFISGDKNLLGELSMDNWDFETSEIGIYSTDQLLKLLGVLDDDIRVHLTKAGDKAISLKVNDSNSAVNYMLSDTSIINAPPKMKQMPQFDLEINVTQALINKFISGKTALSDEDYFTVITDGDNAKLVIGYASVNTNRVTIPVTTNKNSSIENTSFNANLFKEVLSANKECESATLYVSGEGLSKITFNIDDYSATYYLVSSGDVD
FUMEFAM000730	ECI55991.1	139946581	139946580	1	MKVTTSQRLILLMDEIAIAKSKLEPHDTGHIHTSISYLESRVEEVQKEIDEELRKAAYAY
FUMEFAM000731	EBN24365.1	136301650	136301648	1	MLGKLDKKPEHRFFVVTEWMNEWADATSVLSDLVMNDKIRYEETITDGFENAPQALRDVLTGKNFGKQIIKI
FUMEFAM000732	EDG04242.1	143645620	143645618	1	MQENSNDYKFCIKLALDNAKKRINLLDNFDKKCVLEEYKEWINDGLNKHTVLLLRDDPII
FUMEFAM000733	EBB82091.1	134518448	134518447	1	MSYGGRTMRLKYFLTVITLISIVNIARAENHTISPQLAEDFKTAVKNVENKNFLDAVKAFDKLAHGGLPEAQFNLSLLYSSGLGTPKNYKAALYWSWQAHLNDHPTAINQINEIFDLITEALRDTVANQIIDELLTIAKAGDQTSALKLGKTYSVLLVAPDYQSAYVWLSIAQAYGLESASELLSQVADELTLEEILVQQEQASTTFSEINS
FUMEFAM000734	ECX14180.1	142308028	142308025	1	MIRIIYCFALCFISISAYSQTIVIKGGEIHTGLNEEPFVGDILIEGDTILEVSKTALKGDVIVDAANKIITPGVIAPDTQIGILEIGAISETRDGDSNMYSMGFSVYDAINPNSTLIPWNRSNGVTSAITLPDFNWDPLSGMASYFLLDGSLRVNGIADIALTGEIGAVSSGSRAESLILLKDLLEFASTLSEKDISSSEKISEAMEGFEVADLMELQPRDVVALYNLLNNDLPLIINVNRASDILKLIDIKKLYGLNLILMSAQEADLVKNEIAENNIPVIINPFDNIPDSFDELASNIRISASLEEVGIKVMFSESRTHNYHLIRQGAGNAVANGMSYTGAIMALTSNVAKSFNIADRGILKKGMKADIVVWEDDPLEPSTFPMKVFIDGNDMDLTT…
FUMEFAM000735	EDF10353.1	143461421	143461416	1	MKFLKLIPILFIFFGNVPYKNEVHAEIKNPEDFRVLSNESKKLSISKVEYFIKEGDQYIKNGDFEKAKDFYLDARKLAKQLASFYSDLNSSFKGIDARIPNEMQRKGKQTLQILAESNERLASLYIKTKKPEVAVPLLVETIRIMSPNSPEGKDAYERLIQLGFVETKYKG
FUMEFAM000736	EDD05128.1	143132450	143132447	1	MIMDKFKSIFLGLEIAYGQYQPGERGDNGKQKGKAFIVRGQVTDELWSNHIKGEGPALGIIPITENNDCRWGCIDIDEYNFDHTSLIKSIRSNNLPLIVCRSKSGGAHVFLFTKENIPASLMQTKLKQMAIILGYEGSEIFPKQTEILVDRGDTGNFLNLPYYNEMKGLRYAINDNGAGCTLEEFYQLYDKYVCTKEAVDQIKTEEKKIEEAFPGGPPCLNKLATTGFGQGSRNNALFNIAVYYKQSHPDTWEDKIVEANLNYMEPALSNSEVQQLIKSVNRKGYDKYRCKDAPINAVCQSGLCRTKRFGVGFGEEEMPVLGSLTKYASNPPQWFLSVDKKRIELKSEQLYSPQLFALACLDQANLVVPVPKPKDWKQHFLKPMMQTLQEVEPLESLDP…
FUMEFAM000737	EDG85757.1	143819731	143819728	1	MIYIATTTINKPTKALKLFSKNKNCKLIVALDKKSKKFELKNSIVLSTKYQEKKWPKLSKLVGWNCIQRRNFAILEAFERGADVIALIDDDNIPYNNWFRNIYINKQIKCKEIKTNKKIFDPVGYTNHSSLWHRGLPLELVYNRKYKTGKKKFIKPDIQANFWNGDPDIDAVCRMIFKPECNFKKNLFPFFSKKISPFNSQNTLITRKVIKDYFLFPHIGRMDDIWASFYVTSKKYSVLYNEPTVYQQRNVHNLIKDFKDEYIGYVNSLKLVESLYKNSENIYNFLPKKSALAFDEWKKITK
FUMEFAM000738	EBR62900.1	136997606	136997604	1	MIVIGKYLQNSLYDLGYLKSINNNGKETKMKTLFNSRQFHKALAPWIFLPLFISSITGLLYRVSKDLLGYSREQVHWLMSLHEGEWLGDNGELIYVIFNSLGVLWMLVTGFQMFSKTISFTKKVTKGESKG
FUMEFAM000739	EDA17741.1	142732418	142732417	1	MINMKILLFVIFLLISFCKFVFSDEHLDEQQIIDMGDVEYGQYLGAECASCHHQSGASEGIPSIHGMDAEVFVALMLAYRSKDMENPVMQMIAGRLNDEQIGSLALYFSGLEPSK
FUMEFAM000740	EDG51839.1	143736160	143736159	1	MKKILKDLTMNYFDTLEQKRRHVKKYHLDKIPPKECIERALYKAWKTTPGKNNAIPYQVLVWGPDKEIHKEAIHSLVVKSHKSVEEEAVKDKRLPNTTTQADHPEDGNFPNPFYEHIAFNPYLFTIHSRVSTPNRWYKHKIQQGHQYDQGYEHLFEHIIDSVAVEVGLFAGNLGYYLLEEGLDISYNSCFRRRPEEWHKVGLDMVTTRPITMISCGYAKRYREQDMKDWGKDKWDVKPEMKDIVKWI
FUMEFAM000741	ECB56766.1	138723950	138723948	1	MNNFDLKNLNVVFAGCARDCEPYLKKTLDNIELYSSLFKESFKVIIENGSKDKTRDILKQNRTENDFYFFEDDLNDLPNRGLRLEKARNFFIEKIRSNSKLKDSNLLIVLDLDESGNYKIKNDVIIKSINFLNSKKSIGAVFANQYGTYYDMWTLRDNKYCQNDFWVEVLQNIAKKINHKNNITSEILAEVKKEYIDSKTFTFDENLPPIPVKSAFGGFGIYKMEYVLKNKRNYEGTQIIDLVFKDNIKSKIKFQKCEHVNFNFGLIDQNLELYILPYLINREYLDVTFPPQAA
FUMEFAM000742	EDG99032.1	143838072	143838069	1	MSGGMQKKVLTEQALYYGDVAMPKDWDIDRDKLSGDILQSQIKNKQFPFSRTWDMLNTYMRDHIGLEYGINLINKETWGNIYKPAETTIPLLNIDPVDLRNSPDFTLLYGVKVKDCMVRIHYEDNRRKGRSWDIPLENNKFIMFPSTNMYYLTNNQKDSLNFVQTITYEYI
FUMEFAM000743	EBT01737.1	137245488	137245487	1	MDMKEELTIGFVATAISPYFSEEQQVRIKSENHLKKIIAEYDAKLICFHKTIFSKEDSVEAEKFFKNKIDFLILQTSSCSSGEQLYPLCNITNKMGLWAVPDLENEGDVKLHSLVSVSHYLGIIKKILHEKKIKTKWFYNYGDTDEFKNKFLITLRSLVADKKIKQSKIGLVGGISPRV
FUMEFAM000744	EDD61057.1	143209909	143209904	1	MKLLIMNIFQVIDSYQYEMESRYQEKSMLTNLFTEHKFIGWLGLFIIFFSIFAIFVFQFLEWESNDNNKS
FUMEFAM000745	ECX35722.1	142337034	142337032	1	MTQVTKLRRLSRLSHFMLNSPSVTLRSGSVYFSVSAVEELQIHRFKSCYISIKDNVSPSEATEIYVDFNNDHESVQNAPVKMGIKQIGASVIQLGTVLNQLPHAKALIKQSRKERRRFLKKDPTNNKWFFTVAPTPYLKVRDFSKLGEFSALYYLCHNGQINRIGESSNLKKRISDYKRQEIPFDEVQYCRMDSFSDSERKDWETHLINQYVNAKGMLPPFNFQNGRQIN
FUMEFAM000746	EDF33170.1	143500868	143500865	1	MNPVQFKVSPINSKKMTNLKGMTVFNTEECDTKKQPMFFGKPLGVQRYDNFKYPAFENLTKSQLGYFWRPEEVSLQKDRGDYQSLRPEQKHIYTSNLKYQIMLDSVQGRAPGMAFLPYCSLLS
FUMEFAM000747	EDG30995.1	143692074	143692071	1	MNLKRSPFSILDKDKREMDYIKGVYKRKIQAEIESYKDPEDEDKRDTIQAQDVLMLDRISI
FUMEFAM000748	EBR08670.1	136892353	136892352	1	MSYHICIVLIPMMNKKDSSDPIDNLEYEKVLEEEIINSYESKFQKDTEEDSKKIKFYRLKRTPLKILNRSFFFFFIGSFLFSLFLAYSESKLWFILYVISALSCVFYTPNRKALKELIAAWPNIEDLIKGRSLWRKGK
FUMEFAM000749	EDH13847.1	143858623	143858620	1	MTKRQKVLVLYLKFPSLEAEVISWATFDGTGKKLHMTGDSDEPPYPTGLDALLDGWRLFQASQAIPEHPGQEFRTSYLKHEFFFEKIEEGDF
FUMEFAM000750	EBK07161.1	135823754	135823752	1	MKLKKELASINLDYKMMLSVGKIFWLIIILIAVWYLFKIIEKRKLNTENNSQNKDNDNDNINKKGIDAFKCDVCGLWSTGKKCNNKECTNS
FUMEFAM000751	EBT46516.1	137325348	137325347	1	MWNFKFEFDSQPGYQKMNKEKKLIPGLPSGFEDRWDKKLLLKKKLLKAIENNFIKFGAEALETPSFEISENIGSFLAEDDANPMSDVFSFQDGEKTLLLGMIFQAR
FUMEFAM000752	ECX19245.1	142314726	142314721	1	MKNLLYLFIPLLFFSCMNVESKVDVDNNKVIIVEFGDLTSLSDNKQYGNFEIKVPEIDNNVMQNGAVLAYIERAATDVRPQRWSQFPQYNPVWKEIGDTTFSYLSYGEGFIRISLQSETSVEGIAETFKGLKLKLVILD
FUMEFAM000753	EDG42789.1	143717646	143717645	1	MNMNFKNLAMWAVIVILTIGLYNMFKNPQGSINQKNNIIFSEFLTQVDNGRVVQVEIQGKNIKGVMSNGEIFNTYALMIQT
FUMEFAM000754	EDE64482.1	143375870	143375868	1	MWKGIKMAKTEAEFWFDPVCPWAWMTSRWILEVEKVRDISVKWNLFSLAHLNRDKELPEDYKSRLIRSWQATRVIAAAQKVKGTDITLPLYTAISSRIHLKKMEVGVELFVEALAEVGLDIALAQSMNDETLNPAIIESHERGIALVGNDVGTPIISVGGAAFFGPVISPAPKGEEAGKLWDGVVGVASYPGFFEIKRSRTVGPIFD
FUMEFAM000755	ECH82958.1	139840056	139840054	1	MFKFYLNMKLVTENFLLAISIFFIGILLSIVVSKLSKIFFKKISKRTKTNFDDFIFEVISGIIKPIGFLLSFYFSIDYFFADEITFISVLLNILKLFILIIIIKALNKVLIRSLIESTSKINDSSISSMISSLTPLIKALTWTIGSIFFLQNIGVQMTAIWALLSAGGIGA
FUMEFAM000756	ECZ71722.1	142668249	142668246	1	MKQVMMKKIKNILSQENIKKTSKQEKMTTLGQKKSISTKENFIKSIDAMFLKLELAYHYQFYKVFGTDEKLKEGKKLWAITLKKESPETILAAVEKVVASQSFLPTLTDLIKACREINRMDGFPTAEEAYIEARRSFQPRAKFNWSHPIVYFTGKKIGWNNLIEKDTKENFNSFKKIFNNLKNEVNNGKIFEIKDNTELKTRKPFNKDLFEKLRKEHKV
FUMEFAM000757	EBQ05576.1	136734850	136734847	1	MNSLDEFVHTFFCHAVFVMRDFIIIMGAAFHMTVYETAAPNPNAFGKITTFVHIGYLAGIFVDIIFGLNLMSLIVDICVACVTLVSLFLYGLNWSKLTAKLHRE
FUMEFAM000758	EDB89639.1	142972810	142972808	1	MEKIKLIILLFSLTVFSQSDSSITDDFKSIEKIADSLFKNKNFMEATDYYEKLVKAMPNDFDYSFKYAGSYGLYVESLPRLQQVKHIRQMIKRFETAFNLKKDDIEINRALLEIYLRVPRFFGGGNKKAKMILDNIYSISVEEGKKSELFYNSF
FUMEFAM000759	ECM30744.1	140588367	140588364	1	MKNINIPVLVMHGEADQIVPFWMGKKIFNLASEPKYSYFTKYDDHMMEYDDKLVLALESFVDSLN
FUMEFAM000760	EDJ13293.1	144136929	144136922	1	MPFLGLAFGLGLAVLAASLKALAVGAPLVPGLRIFSPDPALMRSRFAWMFAYKPLPGITSCPS
FUMEFAM000761	ECX35689.1	142336988	142336986	1	MQLRVKVECEVNNQNSTTEESWKKTQHISRRCYLTDSPPGTSSENPTSGMISKLEDFDYTMEQSEEGYKNFTVIKCKIKSIEWLYLAAKGHRRAKFDLETNKNDWLVP
FUMEFAM000762	EDB19658.1	142874551	142874550	1	MNHMAENKGLTSRSLSALPLLLMGVTHLSLPPLQSMFSIEPMLMYAWYAVAILLGVVVYRRSGVVKDHEYNRAKAMRKIKHVYEAEEAGVWSRDVALDGTMDQQMQMGLSRSISEISGEAPEMELDDEAKVEVRMLNEADHIVKANARVSGSASLDDEIITGTIGAQRKAGPMDRFLDGLFGLFGFDSRADREAERQARLRQAATSAPVTAQRPVAPLRLNKSNDDSEVNMTSMSDSGGIETVMTTSGQIKSDVEIPSSIKQVPAVSESLESMAMMGQAPSATTQFATTGLQCPGCSGTVSPSDRFCPHCGLDL
FUMEFAM000763	EBJ55527.1	135741341	135741340	1	MLINLNMQKTIIICGLADIQNCVDKYSPDKMLTIINQNFSPDTPKGMDEKRHLKMLIDDISEPREGFVLPQKHHAQSLLDFTNDWDTTKPLLVHCHMGISRSTSTSLGVAAKYDPDNIELIIENLKEIAPHASPNKIMTRYYDEILNLNNRLFGSLAYFDPEPIDESRVVELKF
FUMEFAM000764	EBU57135.1	137526988	137526986	1	MNMGAMVPPSRKSCYNFRVTEINRVVDGDTIDVTIDLGFDLYKKERVRVAGVDTPEKRTRDLEEKALGIDATEWLKDKLEGAIDGDDELTIRTELVGGVGKYGRLLGWLYIGDATVSINEEMIGE
FUMEFAM000765	ECE46437.1	139289390	139289389	1	MNLSFVNKSVKKILQSNFESAIESNKPVGPDPTILKFNLFFIVLYEHQLSIQINIANFLKCWS
FUMEFAM000766	EDH08837.1	143851737	143851735	1	MDLEKILPKDGPPINEVTKYIEKYKNDLIVIKYGGNVLIDRNVFNNFITDLSVLNKLALRLW
FUMEFAM000767	EDC54152.1	143062796	143062795	1	MSYKWPEKDPDETADFSVDWSRFLGSDSIASAVFFVDAADGTKTQVSTAQIVNNLQFIAGTVAGNVATARFGGGTNNVRYNITVRINTTQGLTYERSVILPIRNR
FUMEFAM000769	EDI90987.1	144106315	144106312	1	MIWPNLALIFCQHVPCSMWPAGPRLIYLHTRLDWRLAIYDKIYFRVINFLKIALPFVGVSLMIAMFVLSRDQTAQAVLPFDKNQFADELAKQQINKLYYSGQTGAGDELALSAQSAVEGFDGQKTLEMRAVIASIKGKNGLEIEATAQFGQYLYSEKLLKMTGAVLISSSSGYKLSSPELRILTDGTYIFGEGPIEGLSPIGKIYAGRMEITRKNAKAPMQLWFGEKVFLDYEPSEI
FUMEFAM000770	EDE75294.1	143399882	143399876	1	MTISRRGRSLMNLNDKLKLEKFGMTHNQIRELKAFLVERYVDNMSTKDLVSYVTDDLDRYYEDMSDAEFIDEAKNYWEDHYDEVVEEVKEYVDCDFKKSIEDRRAE
FUMEFAM000771	EDG60547.1	143752077	143752075	1	MNKLQIISDKNKKSIKIKNLLLNKIKSNKFNKENLIIVIGGDGFMLQTLKNNKNSKKQFYGINSGNYGFLMNKFSSKDIIKNLLKANLIS
FUMEFAM000772	EBL86819.1	136093686	136093683	1	MQDDHVFDLSNSWNPGIMFGCKIEKEVIDKIPYTIVPHRRFGRFECLPHEDEGIVNGEFAKDTTQVNEKIYRLKMQENKIDIDNDEYGLRNMKYEIDSIEEVYENHKMINVRFVDE
FUMEFAM000773	EDI18243.1	144004584	144004579	1	MTPWCIPSSSHSFSDCSWFENVRCSTCCNDYSFCSKYMEITSSHIKTNSSTYSIFLSLIH
FUMEFAM000774	ECY18961.1	142453447	142453444	1	MGENQHLIHEKNILQYRRKKLMSCSPALLKFLGIKLATEFLSAKEYPEQRLFQAILVQALEDAVNPSGFKKDTYYKYDSHVWFVDNSVEFQNICWGADMDPDFVRGEYLKLVDTKKIYFTKLQLSWIRYRELYRKYRNAGSKEERRYIKNLILKENLKRLND
FUMEFAM000775	EDC27672.1	143026658	143026657	1	MVSEIWFGFRYRHIFTGKISRARSCIVVQALMEDFCRGMSMAQNNPNPWPMRVAVLGLVCLMVGAIAIFSNMDQIDEASSPKKINEASITGGGAKTIELRESCYSAVVISDDISNVSILKMSGSDISGDAIESSSCKTDWTPMDSDGSRFTIIKEWDIAEKGEYVLEVECESNCDNSTLWLVDATGAQWKMLEQPALVFGGAACCIGLVILPLAFILYLTNKNSNGPKVMMVGADGQVMPITDLTPENIAKLQSQKVEKVDNPFADTGISDSEEFVDGREDVQKGTLLTTEQVFALMKGDVDEAQSRVADPFADYNDIRQPEIEKKASNTKEITSWDEGGSFASEQSNKIKPTKSSISKDDPKQSETKPNAWKEWDED
FUMEFAM000776	EDG06510.1	143649536	143649534	1	MSGFDIMKILIGLILCLIFQGIFLESSFALVDSNVREFLENRVNQWPELYLPNFKLSDTSKDLIYPKWFEGNWLVTSQDIINDSEEPVIYKVNFFKNDSDLVVGNRAKNSESIGKAIFGDTLIKVVNDPQSINNQITYLKDDFYIDSRITGRNQIQNDDIFFADELVIQTAHKPGASRINQVETISKFQKCSEEILEVDNSIKPSICGVQYVASYGSKVGDPSIHAIKTNKYKLKFEFIES
FUMEFAM000777	ECZ50709.1	142638425	142638423	1	MFNKKLLLTISLLAFSSISFAECNYPKKKFDIPSGKKATEAEMVEIMGKVKQFQDDLGVYRTCLDNELAKVSPELESYEEIERMNAQKYNASVEDEQKMAEEWGEAVRAFKSK
FUMEFAM000778	EDD83558.1	143241740	143241739	1	MDYYFEMKLFLEKSQLLFCIIIFLIFISFEAVAQNEIEAKELSKKEIRALRKEKAFEKQKIRFQKRGLNPWGINENAPNLVMAIREHLGSARIDTQRGLVIIRQSESMKNSQSYPLWIVDGQQFNFPPNNIVLQNIREVKVYESLAETNKWGQLGRAGVVEIITLNAIK
FUMEFAM000779	EDH17092.1	143863001	143863000	1	MFSSRFLRTIFFFMLPLDFILFLQIIIFLFITPGTPRIVIVSYSMNYGVQKCVWTALGDITANFIQATLVIFVLVLFYQIIQIF
FUMEFAM000780	EDG31833.1	143693953	143693952	1	MPIPLQPRTIALCSFRSISKLLWFRKFLIFNLFKKIFFVHSLIKLAKFKIFRFSLKKLKN
FUMEFAM000781	ECF38548.1	139482355	139482352	1	MLLNLRVLSLFPFIYKNQVSKNTLLYVTKLINNYMTTHYEKYKETIKKVARRNYKKRVAWLNNHLQNESCVHCGESETVTLKLYPHDVEIRKQAKRVGTNDESRKDVYKLMNQCKVVCANCWIKLDNDLIEFL
FUMEFAM000782	EBR66315.1	137003572	137003571	1	MWLDAAKDKNVILVAPHFKKNDHPYFATLGMASYSGKIIKDQGVWLNDSIAKFYAYFQNKYNLSSEQYLIYGFSGGSQFVHRYLMYGVDKAIEKAAIGSAGWYTFIESSPFPYGIKDMPLEPGRIEWLMSKEVLFLLGDKDNNPNHSTLNRTKGSMLQGSNRYDRGINYFDHLIRIGNEFNTPLRWRFSVMRGIDHNTKKMTQPAIKFLLKDLDYKD
FUMEFAM000783	EBE41913.1	134937427	134937426	3	VLDLPDSTILTQLTYRDADTNAELYMEDLGPRSAGLVGFKWSDIPEEILEGNKRVKIEALIDTGSGPEQLSPSIYSKVISASVGSGETKQVLLNVEDYGDLDVSSAVNFR
FUMEFAM000784	EDE00470.1	143265469	143265462	1	MAKKTHVKVRLVPEAKPDSPFFYYVKKPAGGEKAKVKLKAKKYNPATRKHEVFVEKKLPPHSK
FUMEFAM000785	ECW06629.1	142164162	142164159	1	MLTVKANQKKLYRQIADQLLGKRHIPFMATDHEIGHGRDIRWTLRAKEAPEHIKANWHGTSWITEVIATGIRDGKPFKATHRFITSLRTTPEALLRLVRERWSIESWHWIRDTQLHEDDHRYRGNGAGVMAALRTAGLNLLRLAGFDSIREGLQAVMHDITALLAMATRQPRERPA
FUMEFAM000786	EDH97167.1	143974905	143974904	1	MVVREEVIKRLNLGISKYGHGVRVMDDTVTWGTKKNSWLEMASEELLDAIVYVIADYLRTVEQMYDEDAKDDNDLIMHIFDNPKTVRSEKHCSLLEGLINMTQICL
FUMEFAM000787	EDB17336.1	142871346	142871342	1	MTCRNKRDHFNNYTCKWRNSNLGKTNPNHHYLMRLLKKETESFLRANKQYLLNNKPEIYYSMINRKLPKKYMKQNVVVTPVNAYVPPQSKLSPEELDKQLEQEAIIRKQKEQALKEQKLKEQKEKERIERNRAAYNRQRKYIYWCNAYEQGNYVSIRSEKFKSKDKKYQYYW
FUMEFAM000788	EDG77659.1	143786240	143786239	1	MLKLNKVKNYFCKSLYKSITFLIFFTLSISLKSDYLNAEYIFEELEIDTSTKTENDSSALPTNPFELVEMIRRQNSMNDATDPSDAIDNALKSFNSLEEN
FUMEFAM000789	ECA29630.1	138539785	138539784	1	MDSTCDLIIDSLKEEPIGETDHFIWFITDIGIVALFKREENFETYSSNVEIEANKIALDITKEEKEYLKIKERQLFLFYS
FUMEFAM000790	EDF10351.1	143461419	143461416	1	MRYNKCKIKIRIYRIMTSFENPKAIRHFQSICDSCQDLVTRFHTPSDLKLYSDGYLQALRNCSSLEQKDQEKLERLIERWILDPSSFIDPDGDGNKGFFDKKRI
FUMEFAM000791	EDF29977.1	143494884	143494881	1	MQYFKVKNLSLIIIISVIFFIIFNLLVVITWPIYSSLKANTHSYIDEQKELLQLSEKQLVTLNNETWRNYDKFRFVPFVGHTETDRVGKLVNFSEKDGRYVQRPNECKRNIYLYGGSTAFGYNVTDNQTIGYYLQNLFNEDACVYNHGRAYFYSKQENNLFINHLENKKIISDALFLDGINERCGGYEYMNHINNSFNLLVERPYKMWKISLNNFIKTLPVVQLANTLTSSDRWIQDNNNNILSIESCVSNIELNYLYQERVSVRDGICNKKNINCFSFLQPMAGTSGRQINKLLKKEISETLQNKYNILKKANGIIDLKSILDNDSDLSYIDGVHYSPKTNKIIAEELFKYLN
FUMEFAM000792	ECE46387.1	139289231	139289230	1	MNIFLFFLILGVIFLVYKKIKSKKPKNLKLNKFKNKLQSTQTNIERIFLREEEKTFLNPNINIYIGSYDNEENINRKSNIHRARLSKFKKSKLNGEMIFQDNEQRIYKINNGKKVYL
FUMEFAM000793	EDA85277.1	142823726	142823724	1	MMVTAKVLLSSKSTVPWNTKVLSLVIKSVLELPVSWVMLVMATVLPSPSSSILVSITTSWVTVLLLPATSVTVATTG
FUMEFAM000794	ECF27328.1	139462857	139462854	1	MQYVTTDEFLSHFNLQKLSDLPTIDELGAAGLIDSSSVDNAIFGTGKFYKEKQEEKKEDIYSNIDEMLNSTLDTEEKD
FUMEFAM000795	EBT29331.1	137294522	137294521	1	MCGVGSMIDVKRISNWEKEYLSMNKNLTKREKEILEGSELKPNEGMVFGRMYAHWKELCQH
FUMEFAM000796	EDG45165.1	143722896	143722894	1	MAELIDPNEIFYTPFEPKTKNRFIMYIDGIPAYLVKTANRPTITFEEIVLEHINVKRYVKGKGAWETLEVTLYDPVVPSGAQAVMEWVRLHHESVTGRDGYSDFYKKDITFNLLGPVGDKVEEWTLKGAQIQSANFNDLDFANGTDVADISLTLRYDYAILQF
FUMEFAM000797	ECE75509.1	139385161	139385158	1	MSVDFYYAFLTGWVILLLFWSTIVFFIYLRKPPKSKLTKSFVIKSYLFFLALLFIILFFR
FUMEFAM000798	EBD91302.1	134861589	134861586	1	MSVFDGSTMRDDIVSRLLGGDADLETNRYLDRLVELSEVEEAEHQFLIDPFDRSVALVFQLFQNSDLDPWDVDLTVFLELFTERINNSENIDLPTCGRLVRMAWSILRGQASTLIERQERSLVEEEEEQTWDFEDSWENEFSDEDYNFSVGILTGAADEVLPGMFEGRIHRDEGRPVTLGELLMGLQSAVDYLREQRLREQIAKERREANEKARARFGGSLHVENLEDDLERTWNALRSRTLSNDSTDLNDIVNVLKENSVKSGISHEEAESEAQVTALVSSLFLTHRGYAEVSQDNDGNISLKNLHLDDDNFATLTDRINPKSKISGGLMFNE
FUMEFAM000799	EBL78235.1	136081023	136081021	1	MRRKFKFYSFDPFTDLLFNILLGFVFLFFLTILFINPITKLGNVNLKAEYIITIEWKESLPDDVDIWVKDPNGEIVSYLKKDAGWLHLDRDDRGVINDKVSINGEEYTYPINREVVTLRGIIPGEYIVNLYLYDNKSNNPVDVKLIIEKVNPSLKLVYFNNITLMQNDSEMTIARFNLNSSGDFRSLTAQNTILTPYQLKGY
FUMEFAM000800	EDG24045.1	143680590	143680589	1	MSLEIEIYREKKMPLWGATDSDESKPKNLTTAQKKQVFANASGWVLEAGSALSGNDNTDADPEVLVAIGELSTSIGAADITEVEMVTTTADKSEGFTISVRVRYNEPVDVVTTGGTPTLAVTNDNSGTGSGRGPHSLSYASGTGTNELIFSLAIAAANAATNADDVLSVGAQTIALNSGTIKDASGTASDAALVISGAVGTAAGTVTVTA
FUMEFAM000801	EDI29664.1	144020935	144020932	1	MNTKETKLNIIQAGQKAVEELIKVAKEAIVDSDDDISADRLKNAAATKKLAIFDAFEILNRIEAEENLLNEKPVEVKEEKSFRGFAEGRSK
FUMEFAM000802	EDD02232.1	143128485	143128483	1	MIKEKVQNIIDEVFPKIEKHYGFSKFQECTPYVELHKNIYEKYSGEEGAQGDEDKCHAEYCSMMNEISVYYPQMKSKKMVIQTLIHEYIHYLQSPTWFKRYYNMGHDYVSHPYEKEAISFEKDYKLFI
FUMEFAM000803	EDA95313.1	142836970	142836968	1	MPLILLIVKIYIKILISKVYKLTMKILVIQNRMGIGDTVIFLPFIKAISNKFGVPVSLLVKENSKANEFLNQTNYIEEIIHLERDNKINQRHDGFKGFFKLASDLKKYNFDKVFIFNSSLRYNLISKLAGVKEIFQYPLFEKQNQHITKPAKAIIKKYLDIETIDNPEIQIDNSLVQKTAVNFNINNDELNVLLGIGGSGPTKRIPSKTFLDVMEKLEAFKKCRFFLATGKNEDEQKILMEILNTKFREKVCCFR
FUMEFAM000804	EBZ83360.1	138461152	138461150	1	MNASSNVSNVEIANKIASTAALFRKYFPDASVNFSPWDNSNNESMQDTIDFAFHFPGWSPLIECRAILLQLRIENDNNGRVPKLLGIIMRGMIVPSERWRVATIGDWEMTGTHLPQKEQKDNLFLVCKELYKLFSTTSAGNKN
FUMEFAM000805	EDC58959.1	143069320	143069317	1	MMDCYTREQIEAAMASKGYKYFTGNGKDYDVNIIGVRNSETKGRVTNAFDDCITVSYMLEGEWKFHCFKCTTDPGSHWVENIMRKEGVAILKPGQYRGSHKLGLHQGKYLALRQQKPVKVYRDKNLDNKYDLLEESVQEGIFGINIHRATGRAGGKSTRIDKWSAGCQVIADNDDWHEFLDVCQSAREIWGNSFTYTLLESKDIV
FUMEFAM000806	EBV99118.1	137786797	137786796	1	MYDINIYNIMTIKSSQTLVTEALKEIKTISTEEAFEKFNKNECNLIDIRDVRELEREGRIENSNHIPRGMLEFWA
FUMEFAM000807	ECX21009.1	142317102	142317099	1	MKITKPFLLWWIQVVTISFASFFIYTFNWFEALYDADQTKISFLIIIVFIGATLTVGVLSYKNLSNRNVLSNYVWFSSETMVTLGLIGTVAGFLLMLSSAFDNLDVKNVENVQEVITDMSLGMSTALCTTLVGLVSSVLTKIQMVILENNNHE
FUMEFAM000808	ECV86303.1	142137244	142137242	1	MPQENKKELMLEERKVKALEKIANVLDALTLWFEDIDKEEWSNRLQWYLSETYEKYIKEDDKK
FUMEFAM000809	EDF56192.1	143545957	143545956	1	MGDREGLSVQEIHAPTSICFGCGPSNEDGLRIRSFRTEDGLEMEFTPEESHQAFPGMINGGIIGTLLDCHGNWTAAIALMDKAGDTEPPCTVTASYSIKLRRPTPMGSTLIVKGEVTEIGDDRANVKMSLSADGEVCATGTGLFVAVKEGHPAFHRWN
FUMEFAM000810	ECR68136.1	141417313	141417312	1	MLSLVGSLLGFASSAVPAVTDIFKDKADRKFELDKMQKMAELKQQGLDFDMKMYDKMGADKEHERLIAHDTAIMQSTGWTSVLQKSVRPVITYAFFGLFATIEITLLINAIEMGTPFADAINLLWDEETKAIFAAIISFWFGSRAVEKARRK
FUMEFAM000811	ECV29414.1	142064520	142064519	1	MERVLTLSLALGGLWIVFSKQTIIPLPENAGDWLALVGGAIFAGGMIRLEVVKTDGVFPIIFSFFFYGALFNIVAGFFLVDYLGEMPAIEAFISMSSFLFMISVFYFIPTGIIILWAPSKLGAGLCSILFLAEIVVGVISSSILTNEPFGWREIVGSSMIVLGGILAVVLAPKEEKLLN
FUMEFAM000812	EDB15539.1	142868880	142868877	1	MLLMSSYEDRMAEKYNFLKKENTDQKPEESISEEKPSENPQKDIEVPEEGSLLVPLDAWNTVLNQLGNLHEASQQMAEARERAAKAESEADFLREKLKNTRQQLEEVKKKKRFFFF
FUMEFAM000813	EBG96012.1	135337253	135337251	1	MLSYRNRLLLIGGVVTIAVLGTIFLQAPAPTLTVDQLMEDKGALIDEEVAVRGEIRDGSINETTMTFVLEGSEYDLLIDYSNAGSISNGLGDNRTVYAEGIFQYNDGIYVVEAETIKTSCPSKYEEEV
FUMEFAM000814	EDF78123.1	143595777	143595771	1	MRIIMNLDDIKNYISKLSNIDLSNKTKVFATISLSWIIFIGYLTWWNGLKSLALDKSFRWDEWFWFGIVPALVPYIFYFIWRKKDE
FUMEFAM000815	ECW90164.1	142275405	142275399	1	MIKSFKGDDLCVVCGSTWEEDEKIIFKYIEESKKEKIKWIIAPHDISKNNIERLKSNLNLNYSIYSEISNNNVHCNILILNTIGDLKSMYRYSDISYIGGGMGSSGLHNILEACIYNKPVIIGKNYTGFIEAEQLVESGGVASVKDYNEFKLEIEKLIYDKKTVMDKVKIISNYINTKSGALSVIQKKI
FUMEFAM000816	ECV68400.1	142112770	142112767	1	MNKRFNMMAKNNLSILIRIFSYSILALTFVFLVNNVLTVWFDWPGVKKLFAHYELFGFKKLNKPLEGIAINLSYIQLLFYFVSLAGVIFFVLKSIKQTLQTDSEILSKITAYVVRSSFWAVLIVGVADF
FUMEFAM000817	EDC45645.1	143051100	143051095	1	MIFKTVQIQNCVGYILPENIFVIKNGKKVKFSKGTKINQQIKNILVSNGFKQISGFLLSENDFDENKASDLIARSICTNKLNNLNYKNLNTGRSNIYSTKSGLFIYNANNLIKLNDNSKIAISAIRPFSKVEQNQELITAKVIPYGIDKKLLQKNSLRLKDTFRVAPFQKKSITLIQTFDSKINEKLIVKSRNVTQKRLELCGIKKIEEIIIPHKENILYNKIQICINRNIDIILIIGPHAITHIKDVIPNAILKSGAKIIRFGIPVEPGNLLLLSKFISSKKDIYIIGMPSCAKSPKENGLDWVLWRILCNINFKNSNLNELSVGGLIK
FUMEFAM000818	EBC46890.1	134626556	134626554	1	MNNPNISFIHAKYLSSQSYVVDTFVERIEEILNNEGNNFMNCSTCKYRSNLFGFEKEVGMVQESHHDHVEGLGISCDLCDPECNGACEIQNQIPTHNQEKSNSGGGDNLEHEHVEAHQHEHAHYHHHHSIYPNSKHPLGPVTLRLPNKD
FUMEFAM000819	EDF16521.1	143471539	143471537	1	MNLLAGSTGFLGNNILKELGFNKSPTIALGRRPVSNLPDDAEELIIDFDNLEGLRLPDIDHVYLSMGYPLIYYNVMGLMSPSLKKDFFLVDFTYQLELAKKAKEAGAKNISLISAVAADSNSWNYYLKTKGMLEEEIIKLGFESTNIFQPGHLTGNKFRLDILLADAVSLIFDPFLFGPLKKFRSISAEKLSVAVVKNSLQAKAGINYFDYKDFI
FUMEFAM000820	EBJ24908.1	135691893	135691892	1	MIMSKFKLSKQGEELINLYKQMADKGYSRRDGVEVKKAFSDFELRKFRNFCKEKLSQDSIKTVLDYGGGGSNWDEPNFEPSTGESAKTFFNVDEVNTFEPARDKIEKKLSDCVICIDVLEHIFIADIPIVVEELFSLSKNLLIINVACYKAAAILPNGENAHITIRSPVWWKGVIDTVSVKYPNIEVMLICSNTFKSGVIFENFKANDWLKSSTFSTDFKYRVFK
FUMEFAM000821	EDE65949.1	143378268	143378265	1	MNNLRGAKPIPNPEIKKFITRWNNLSVVYDDSILDKFKEKFLHWIISSKYNKLEGLDYYKKIDFVHGTIQTFDHFYLIQKKKRFRFFKGEFFYHKCSFQHDWNWEYIENDEIKRGDAVIISVPFSDYGKQHPLLTEDFLNYCDANSIPCLLDFAYYPMAKNINVNLKHNCIQAATFSLSKAFYGMEHLRVGIRLVNEFRSLDDGIGAFNEQQMVNRVGAAIGYELMNKYSVDYNWDTFGEKYSQVCKEMNLEETDCVMFGIGGDEYASFNRGSEKNRVCISDLLI
FUMEFAM000822	EDG53316.1	143739228	143739225	1	MRVEIQHEGESLEVESSKPITISEVLEKLEIPPSTVLAVQGQTILPHTSLIKDDAKLELVVVSSGG
FUMEFAM000823	EDH94033.1	143970419	143970418	1	MMWLSAIKLAVSAGSKIYANKQKTKMAMSEAQLMHATKMAQGQEAYQGKLLEARQSDWKDEAVLIILSLPVLVLAWAVVSEDPTAMDKVKLFFDMFSQLPSWFTNLWILVVASIYGIKGTQIFRNGGKK
FUMEFAM000824	ECZ20996.1	142596163	142596160	1	MKKMNVEIELAKRMLFRSAPIYVLVPVLFYFKSQEAFFTSLYSSVIVATGFFLGAVIMSYAAKISLNFYYFAALFGYVFRLIFIFGFLLLLKNVYSIDDLAMSLTVPIVFLTMLFIEMTMVIKRKDTDLDWANDNSS
FUMEFAM000825	EBR42783.1	136962111	136962110	1	MPMGIVYSSEWCRCKETASIAFKKYETKNFLNSFFSAKFANNKIKQIIDFDKFISTWDKDQNIVFVTHYVVISEILNYAPSSGEVVISDKSLKVIDTLKFEY
FUMEFAM000826	EBP25692.1	136608184	136608183	1	MSRYKPMNKSINIAVVGLGQVGSYLLNELNTKKKDIELKTGKKINVVAISARNINKKRQFKINKKIFYKNPLDIFGKTNIDILFEAIGLSDGISKKVVETA
FUMEFAM000827	EBN25787.1	136303734	136303731	1	MMDVKKIGIGSDLCLDHPDTVVEWMRNGSWSKSKNYGEGSKNKPGFPKQPDWFLDARGFSNIEKGLKKAGFSDTETHGILGNNWYNFYKSI
FUMEFAM000828	EBN62009.1	136357292	136357291	1	MKYKITTNFCWFRGGSMIVKMYFINGMPFTFDELPEGHLRDQDLIKEADKHRTYNDDEMYQYYGYLVEEELHPCLFPVDLENPEELPDDISIHIDTEE
FUMEFAM000829	EDC71086.1	143085889	143085887	1	MKLFSKKSIIFYSVLGAITAFIIAPLIRSFLDYSVTVELLITTAIIIPMYAVITRLARKYL
FUMEFAM000830	EDA87319.1	142826412	142826410	1	MNLIDDSKKHCSDANENYFQHMAVAQKISFELLKASLMAFLHSIIPALFQTNASKKIIDLNKYLEEKKRVKNES
FUMEFAM000831	ECB31854.1	138688147	138688145	1	MEETGKTIILITHSVEEALLLGERLYVMAPRPGRIHKEYNLPFAEMGLTQDLREIKKNKEFSSTREEILSMIWNMEEEIMGKEN
FUMEFAM000832	EBL67042.1	136064536	136064535	1	MAERIDANVLDVSIQNLNDLPKNTFEKKVVSLAQKTQGQLIIKEYPTASAHAGHFKTLLNELALKKSFKPDIIFVDYLNICASSRYRAGSNVNSYSYIKAIAEELRGLAVETNVPIVSATQTTRSGFASSDVDLTDTSESFGLPATADLMFALISTEELEGLNQLMVKQLKNRYNDPTIFKRFVIGVDRAKMRLYDCEQKAQEDILDNGSEEEYTKDEKVSKKTFAEFKF
FUMEFAM000833	EDH35957.1	143888847	143888841	1	MMAYTLTNLQDDIRNYTEVDDSVLSNTVLNTIIKNAENKIYREADSDDNRFYATSNLQTGNRYVTIPSDLRFIRYAQLTDASGNQVFLEKKDTSYMAEFYNTPGTQSGLPKYYANWDANYWVVAPTPDSTYLITLAYVKQPDSITASPGSTQGTYTSNKYQDLLLYGCLVEAYGYLKGPADMLQYYTQSYQNALQSYAIEQQGRRRRDEYQDGVIRTPLKSPSP
FUMEFAM000834	EDC32522.1	143033223	143033221	1	MRTCVDQLMALSHIDGPRLKAEAHFIAKRLDSLRYSGKISNDAYLDAGSIFGAFEMFANLIDMGVPQKEIFSQLKQQLERARKLEIKYPGLNQAIESGRAS
FUMEFAM000835	EDE02669.1	143268503	143268501	1	MPRKLWVYTVYMFNKLSPVVITDEKDRKLFIIAMLWFFIGAWIDSSAHTYLLDGIETFFTPWHGVLYSGYAFSVLVAMYVKNKMKDYKFDVGVLGAVIFGVGGASDAVWHTLLGIETGVEPLVSPSHLMLFLGAFLMLDYVFTTRPSKDQLDTASVVAVSTIYALVMFITQFLHPYLQYETFFGYEDAFAAGTLFFQSMLASIVYVYAIRFKMSPKQMFLLYFLSFIYVSVHASLGNIRLMVLIIGVGTLFSLAVFRVTNWYYNTDHDRKIQVSAAAIASLYGLFFVLYLLINQAQSVYELTWRFYGLGGLVTTPLLFGYMVGNLGVSPSTGEVVE
FUMEFAM000836	ECO42717.1	140924607	140924604	1	MLQINPKKFKNIENKSIPSPLRPKFRNKAETNIYFLSKRKFQSEKKQSFLRNIKFISGIIVLVVGGYLLSN
FUMEFAM000837	ECO55660.1	140942830	140942829	1	MRAGGWWRLRVYVASRAAVLSHSWGSRAHASPGTSGASRQTRSPHLPSCRRTRAWKNGPGVDGSGCHRRLPVAGCCSKCGEDELGARGGEVDSCQARHRCARGRQ
FUMEFAM000838	EBY06431.1	138155270	138155269	1	MRDGATLEEGMKASLTGLDGVFTYFVATKDSLGMAKDTMAAKPLVLYESDDLVAMGSEEIAIRSVLPQEIDTYDPFDGEVKVWQI
FUMEFAM000839	EDF71971.1	143576476	143576475	1	MRGYMSRIISFSADREFAESFETLIEKSGYTNRSRFLRDASMYFAEIQQRGDLMNMDDDQVVEGHIIVHYQERTEQRLMVSRTDSIEVAAYHHSSRLGHSCHSCVDVVHVKGTAAHVRSVYGQLQNTPNVDKVSFTSAPMKEEGCC
FUMEFAM000840	EBR57782.1	136988565	136988563	1	MFKIMKVEELEKLAGSIGLLIKIQVRETIGLCFFRIVIAEQKDNIIKIWAEMKGWTYLNKQGIQLDTLRILSKAPAFVSELIWATTMAWAIEKKSSNKVRLLAIFDSEGYSKKLVRYFKLIGFKIVKEVGSSPVDLLLRLVWGGAGTLMNGECISILKRLEKKLSLIEES
FUMEFAM000841	ECT14985.1	141761071	141761070	1	MNMNTLPSISEHIDEKIINKVIQDNFAALAPSFFTLTSNWFVRAYNHHKDIDKFVIIIYLIHQDLIYFRQNGIKIDYDTFYKDKSIEIKKINISDISKDLRVPKESIRRKVVELENEGIIKRIGKKIFIVRDTIFSTKATNTLTEIATILHEFNKI
FUMEFAM000842	EBU59952.1	137532233	137532231	1	MEGQDLNLLKELLGTKFEDLNTMSINRESRTRILNKIIDYYSLHLQMFKTPKSIHVFAEVFK
FUMEFAM000843	EDD87869.1	143247886	143247885	1	MASLKTIGNNIFSRLLIFTLISSFLFFLFDTYQESYDKLKVLQNSLEDRQEEIVVLQNQIDDWNQQISDLDDPDKAELILRKRGYGEQGEVLYRFEVPEPVTPIEETLKSDRGKSLIEYVIDYVVGKEGE
FUMEFAM000844	EBC87236.1	134695315	134695313	1	MASLPNLSPSSLFALIRVTLLVMFGQKPAIGSYDTSPAGVWQAIAASIVFTLLVTIYPGLEATPNLFFVALLLQLIGVVMLVLLINLLLKALGRPDKLLPFIVPFLWIENLQQLLGGIVQSLTVMTGDQTLMISILPVAVWTCYWLWRIGRDIVGKGGLVAAGFIALSFMIDVSLLYMLQSQLPAIGG
FUMEFAM000845	ECV43569.1	142081489	142081486	1	MKNSLNKNDFYNFLSEAFPQVSNLFEIRNLTPGNVSLEMSINHEHLRPGNTISGPTMFLLADVSFYLSILSKIGPESLAVTTNCSIDFLRKPSEKNLYSENRILKIGKSLCVGDVLIYSVDLKDPVAHASLTYSIPPKKSF
FUMEFAM000846	EBL81238.1	136085446	136085444	1	MMAVRAPLYNDSGDLKEMSTAMVDEIVSQTVYQYSLNPTVTLSVVNSGGSLGTITDTRLQAGATTTLTDRFASEAETSEPSVVTVTYDKISETRTSVSPTADTGKTWPVYYTSAGAIQAMTLQDVKDTFLHPAIDLLSSGSTGTNQGGTYHITTSASTSGSTEVSGSNTPVFLDTQANVGAYTAGGIGETLDQPQTNTTYYLQKIDGSDTSYTDPMFIRTDNSLQIYPSATFKSLLSEWIRYTAVSSSDGYAISYNINGSGTNRGSGMIDQRLNGSGNYQQRFVNANDYRAQEFPNGTLTTINTYFLKINKS
FUMEFAM000847	EBJ05987.1	135661212	135661209	1	MNQNVRISLYIVIPIIFWMLSGIFVEEKKPVLVEDSNAASIEIRTSTPSMFSPSIKLKATSNSERRVAVKAKTTGEV
FUMEFAM000848	EDC55711.1	143064913	143064909	1	MHKSIFIPILFLSFNALSQSIFSTDYASQSDIKVFVVDYESKADLNVFKVDYKSQAKGNDGLWFFVDYKSQSDKKIYFVDYSSQSDLKIYFVKYKSQAGWKNKSKKALLY
FUMEFAM000849	EDI98646.1	144116965	144116963	1	MKKLFIDLKKEIYQLWENNLELSNFTKLPKDLIYNEVQPNYILPAKKLENWQSHSLETMKVHNIIKQLSPYVNWKQTYEEKDVGKAFLEKYGYFELFGPTGHFLTNKMSLFVFFVDAESYYTWHNHEAEELYFVLSGSAKFESKSDESDTLIPLKTRFHKSFQPHSLTTYHEKCLALVIWRDKLNSEIKVVKN
FUMEFAM000850	ECX13519.1	142307160	142307157	1	MFKKLENKIKELALRIHDSRLNDSKSIYEDSKRLYELTVIHKYLKNQERDADWLLHEERLKETLKDLNLDTKKTISTPHNASEIIPLIDTIKDLVTEIPESDDDK
FUMEFAM000851	EDI08955.1	143991902	143991900	1	MGEIIQLNQHRAKAKTLTDNVIVLSKKDVHKVEQIRDSIETALEKVATSENMPLTVAMAAGRYAAMRMFQLQGRAETMAFMDQCVVTAELCDDLMKHLDEDA
FUMEFAM000852	EDC13922.1	143007608	143007607	1	MFLLRIIVFLILVSLLIILAYPLLIIYDISRGGNGFGICNDLVNCVIPITEGPRLLIILIASFFVLVFLLRIIMKFINSLNKEKSIL
FUMEFAM000853	EBL79968.1	136083559	136083556	1	MSSRIGWEDLVWHDPDGGIIVLHGTIPTVVYPRKLRPSVEWHGLALLESDEVVELWEQEEKDEAESSGVNLAHGLVSGGTMGIFLEEVTQIEEVTSGRFPDPEPRRVHRLAQRHNRPVFFIEPELDDEDWIAHMIAEAKEVSRWKKLLGLVTVGKKWRKKVKINIFEAQKPPKGVTANLSSAAVLCATWWDLNEWLIGEKIAKARNERFAARLRGALKELRNEHGEGAVLLVPLFLPWRSSIFEELTSLPEVEENSSNKTSRLDMEEE
FUMEFAM000854	ECY64841.1	142516911	142516909	1	MTISLIFRTLASFLSFWHLNKAVSEKKDLNIRKKILQKIDNIKIKNKSLKKTHQKFNREISSLLKSENLKNFLRKNFIQKMFFLQNRIFILKELNEIKKSKKWKIYKKLLIEDPVGNPIRYFLYSKSSGNRINHVYHLSVIENELKINLSKNIKTVFEFGAGYGCMARIFSKLSKKIKYICYDTDYVNLLQFYYLKHNNLNVGFNKDYKFYLTSNLKKSRNNNDLFIANWSLSETPINFRNKFFKVLSSSKYILICFQENFENIDNLKYFNLLKKKLSSKFEIVIKKNRFYKGNIFYKQNHYFFIGKKL
FUMEFAM000855	EDG36902.1	143704608	143704606	1	MEKPFSMINPLSYVKNVRTVYDRFYQKNIKEVQVQFLDENPAWIPYDTLLSMLQVDIKEDYTEWKDL
FUMEFAM000856	EBQ87325.1	136857674	136857671	1	MKAGKIWGNTELIHANGVLEFHRIEYKKGFKCSEHEHCYKWNGFFVESGKMIVRVWQDGEQQGLVDETVLEAGDFTQVKPGKIHQFEGVEDGVAFELYWAEFNHDDIKRRTIGSGS
FUMEFAM000857	EDC53281.1	143061604	143061602	1	MACIRGGGMMGVKLGPAGVPLSCKGRTIVEGMDDIIALGLETMEAQTVRLIQPQHFEQYWQAGVLANKADFEMNIHGPYYSELLGNRVERGRSLAKIEATLQAARTINARHITLHTGHYGDFGRGTAANEQVANIFSSIVERVRDIWHDDEDEFPVFPWIKDGTPSKIGIETSGRQELWGSLEEVIEVVNHVEGTIPVLNIAHIHARGHGRMKTSEDYGELFDMVRESIGTKEFYCHFSGVEHRTGNAMHYTQIKKSDLNFEPLAEFIVEDGAWLDITLISDSPLLEHDAMYMLQNIDKSKHKQLERKAREDRRRALAAQTGTSVEDLQRREEEMAKLRTQSGKEEPVEEAKPEPEPVKEEKKPKKKAAASKKKEEEDVFSFDEEDDDDLF
FUMEFAM000858	EBB66558.1	134491812	134491808	1	MLLNKRIPLSFRFSILVARRVYRKIGYKILNKQNIENYKKSGKIYVSNIEKIIETFLSIFDLIKLSLISKNDDNINHDHNLINEEINLNERI
FUMEFAM000859	EDE12087.1	143285337	143285335	1	MVDGIEIDKDIAEETLLPDDLNSLAVGSYVVPDPRKRSQYPYVVLGVVLLSFITSLIIDFVSFVPVIIILSIVALLLFLVNNKFKIQQQEVIERITNNIDHSIGYYSIALTFQFTFKNILTPVWTVIVYSHENPPLNKTIIEINAFSGKVITEPYTENLNA
FUMEFAM000860	EDF66127.1	143564759	143564756	1	MIMFKKKYLLLTLFLIIIFQILLYTNNNQKTSFRYLKWTLQEVSIGKLISISFFSGLFVSTLLNTTITSTNFRKKTFENVEDDFVSNNNEEEMEPNVEMPPQRDIRETQPTISVNYRVVKNMNDNNLKKDQSYSNQDIKDDWDNADNDW
FUMEFAM000861	EDI49587.1	144048884	144048882	1	MKIKNKTQQKLLFIALMVLITVIVYQIRNPIVIKKRVRVPVEVPVQVPVQIPVEKEFRNPPIKEYKPGYVQQMGVLVGSDEETLPLYGKEVRGRRDQYHYYTTTPGDQVYPLPVTIDNRDCMDDIGCRELYGNEDVSVLGQTGSFQAKMYRTDNFF
FUMEFAM000862	EDI89714.1	144104558	144104557	1	MSNSIFVTGVAVACAYLIFRFIEMRFILKENKPLKVLARDTLVVYLSVILGNFVMSQVGGIDISKSVPQVFTNTPDF
FUMEFAM000863	EDI66333.1	144071571	144071570	1	MSSQITTAFVQQYSANIQMLSQQMGSLLRDKVRVESVVGKNAFFDQVGSVTAVLKTSRHSDTPQIDTPHSRRRVSLADYEFADLIDQQDKVRLLIDPTSSYAQAAAMAMGRAMDDVIIAAASGTAFTGETGATSTAAQTAIAAGGAGLTIAKLRTAKQTFDLASVDPSIPRHIVVGPEQITNLLSTTEVTSSDFNTVKALVQGEIDSFLGFKFTVSNRLAKSGNDRTCIAFAQDGITLAIGKDVSARIDERADKSYATQVYYCQSIGATRMEEAKVLGIVCQEA
FUMEFAM000864	EDE20656.1	143302421	143302418	1	MDEPLRLVEPSLPTIKLALTWMALMGRDYLLSVVRANLFSMIINCDSCSMRNIACDDCVVTAVLNITPLPGKTAEFSKEDQRAINQLASAGLIPPLRYRKGGKYGLDGRKIG
FUMEFAM000865	EDD20444.1	143153433	143153429	1	MSDVNFVKHRVFRETPDVIFYDISVEDSNASDLVVHAGPAISPPDDKVGAKQFYIHYHQTDHNRVVSGERTFELVNRDWKYPYHIVHLNRQSGALVIPTNTYHRSVSGENGSIVINQAVRDDLFRAENEFNPVSAAEDIELYDILINEKPVVHTL
FUMEFAM000866	EDI50498.1	144050105	144050104	1	MCDNLHLNSIQQCETPLNTLFFSDFNKNLLQRGIRQAFKNKTGISIDYQNPDDLFAMMRVVFINNSGDQYTQVNEQVKYMNTKVISSAMSQIQTGVSQYIAYAEDIDTISTPMDRPVNTSTTGNKIDFNNKIGIN
FUMEFAM000867	EDC70854.1	143085565	143085558	1	MMNVSIEMTLMPLNDNYKDIIKDFILSIRNCEFKVLENPLSTQIYGDYDKLIDLLKVEIKDVFSNNEGIMVNLKIVNGDRSNYLPTF
FUMEFAM000868	EBJ73958.1	135771090	135771088	1	MRECILNEHFSFWLKWHSKILINRISRNTKRPIARKLTKKELIELVKKRSNIYSKALYKIECKNLTKFQISNKVVNIYEADKINN
FUMEFAM000869	ECY22281.1	142458016	142458010	1	MSFSDYLETKVLDHVFAGVAYTAPSTHYVALFTAAPSDSGGGTEVSGGAYARQTIAFTTSGDTTSNNAAVEFPTATANYGTVTHVGIFDASSAGNLMAWAALTSSKTIETGDVFRIPSGDLDITLN
FUMEFAM000870	ECX64264.1	142378974	142378970	1	MADIKVRVGQQNATKVISSLAGAQTLSLTELSDVNVPGTLQNGMVLVFNGVTKKFDCTLELTPGATQNLDINGGNF
FUMEFAM000871	EDB49003.1	142915315	142915308	1	MHMVEWREINYRRIGLQTAFWSVMFVLLIMILSNFVNLSNTNQLSAYDDDWNDMSAFRQDIKDMGIETRSLVSSPLLLSDIEDPRNTTYIVAGVERDTLSLPQFDEDGFITIASEDGYSPSEVDAIVEFVDNGGTAIILEDYGFAGTIAEAFGVKYSGYQLFDTTYATELNYNYIWMCVQETPCSMNGSQIDVETLSTHQRWADTSSALSAHPCALVDGEAMPEFEAGVCSHHWQDGQISYNGTYRVLLNNITALELIPNSNNPLPELAIRAVTSNEASVDVNGDGEIWVSSEQNEETPDLYGKFNLSVEACAKSTCNPDDGGRVFFVADGSPLINAIYDYEGFADGEYGETDTLIPANDNRKWALDIIAEAMMTSLEDEGLEPSENAMVIFDESRHPQ…
FUMEFAM000872	EBW50862.1	137876483	137876481	1	MADLNIPNLNIKPDKYIFKKKLNLRRKSKRRLFTESFFLFILSLLLVYINYLIPNKNLLLQNLPSTFNKSFLLLIDLFSYLYEIFLVIFIFVSSFTALILMIGSLNRLFKVSKRKSKQIVYK
FUMEFAM000873	EBN31134.1	136311559	136311557	1	MNTKQNINIEEVRANVRKEDRIIDSLEPVFNQHRLIVDRGVIDWDYASNKDSPAEERLLYMLFYQMSRMCRDKRAVKHDDRLDCLAQGVKYFTDALSISAQDQIRLRKAEEWEHTLAEFLDNPQASANHLVMGYDLDQRRECQGLDDYNDHYNWR
FUMEFAM000874	EDG16993.1	143668563	143668561	1	MNLLNNQDLKWKHYKDDKNFDFPIDYSDAILDAREDGRLEILVKWAPNSFCHFHRHTAETSSVVIQGELHVSDIDLESGEKTSSRVRKVGDFVHKEPGDIHMEQGGPEGALVLFNIYAPEGDGSLAESLAQDGKVLSVSTMKKILQKRV
FUMEFAM000875	EBC86011.1	134693263	134693262	1	MILLSIISIIIFIAIYYYLFLTNTETYSNNNKIYFMSKHELSDFLQHDKDKYVNNLSNIDLYARKVKTKKEYIDNILKTLYDLNDKEKVLLKKCCINADNYLSKCKLHDNYINYKELANIEWVICCTYKNESFQYEEGLPHTRENVIFLSKSILNYSEENLTNTLIHEKVHIYQRYNKDVFDKLIHSEGFKKIAYNNNKFIRSNPDTNNDIYIDNKTNNVMVCLYRNNKPNGINDVIMKNFSLEHPYEKYAYEIANNYYTDDKYKNI
FUMEFAM000876	EDG37280.1	143705371	143705369	1	MINMLNLNLFRNIGFPLYLFIYLILPYSAITQTLKVDFIRNLETSLNKRDLEFIKKNFRNDENQNIPKQFSKIINDFPNSKWKIKRLKSNITDEDILRIKVSGEKIVNGEIYILESKFDYLFSIVNGKISEGIIKNLFTTIRNDNKKIDISFKIPDRVLTGSKYDIDIILNKPLEEVIIAGAIKPHQVNSLFEQEILLEPLASGGIFKITRAPSKPGMQIWSGIIAHPEGMITFTKSIDIVDEI
FUMEFAM000877	EBR07633.1	136890544	136890543	1	MIFVIIKPMFGDIQKITKSNLLKGIPWRFGVNWPGKRCEAKTRKGTPCQRPAKLPVGRCRLHGGASTGPRTEDGLKRLAASKTKHGRFTKLEREKAKVRAEQGRIIRRELKELETWFIDNGHLKKNWRKDWH
FUMEFAM000878	EDE90305.1	143428672	143428670	1	MEWLGVLLLYLISGFMKKRQQNKNRKIIESDPDWDNEDYLEPEEPSNNFEQLLNDLFEQNPKTPDPSSAVKNLLKSENENQVEEIPETQSDQLIASVQIEEDDLSLVDDQVEKFEDKIYHSKLAEREELHFGNKWLKERNLKEDLFNSKKLLRKSIIIKEILDKPLAMRD
FUMEFAM000879	ECU68552.1	141993112	141993111	1	KHGNYEYPITLQLIKDGRKNKVLNKKINSNIKVTMVHGEKDEAVPVSYSRKVLRLFPKAKKKLNIIKKGDHSLSNKKWLNIILKELKLLI
FUMEFAM000880	EDC32067.1	143032605	143032600	1	MLHWGRVAFDNCIKLYKQKFVIKKRFIFKHGKTEMLPNGLIILSSYHPSPRNVNTKLISNKMMVNLFQKAKKLANF
FUMEFAM000881	EDD30440.1	143167687	143167684	1	MTPSSAATTRITISVAVAPRARIAVNAACPGVSRNVISPFSVSTLYAPMCWVIPPASPSATFARRM
FUMEFAM000882	EDG19761.1	143674094	143674092	1	MFLFKSKKPIEPKKGAEQVNVDLELVTKMNQDFALSLDLNDTLMNALRVIIARLNAQAANIFLINEEKKKFECIASLHQDYLDEYELDLKDGVMGKAVEQRKCIRVGNVEKMYVK
FUMEFAM000883	ECR61363.1	141407237	141407236	1	MCHYAFLTFAALVFDTTVFPLAPAFFFLRAVAASCLLERLLALASGKHLSGFFLSLLVPHGPFIFPSEPMRTHFWSLHFLSSPITF
FUMEFAM000884	ECY99681.1	142565555	142565552	1	MKNIKSGSITKIEIDNDILYYDYNNLESKKFLMNYETEKGFIQFHFCLKGDISFEYNNGAYSFPLSSGNCILLYNPIMNLPVNALLNHNSKLVSLHIRIEKFHSLFFENSDNIPFLSEENINKKFYKEHKLSPMMTTILVQMMNENVSDNVKKLYFKGKVFEILSLLFNISKEMDTEQCPFLADDKNVKKIKMAKEIIIARMSEPPSLKELADQVEISLKNLKEDFKQLMEILFLVIYTIIK
FUMEFAM000885	ECX20981.1	142317062	142317061	1	MIKTSGKFTLAALTSIKTCPGPTSGLETSLISSLSTPPSSTHCNAFILIPLLCRYIVPHTYSIQHPF
FUMEFAM000886	EDD49738.1	143194446	143194445	1	MDKVECKACSATVDKSIEFCSSCGEWLGLSIKDIENSDAKTEPEVTRRVRPPEELLSQPLSNYGATSLPTRNEVPGIRAVFFLAIIIPLIAAASYYYNQNIAEEVIEEIQVVEQSTTTSTSTTVQSLLQLQYPFSCSSSSSLGEGWSCEKIYDDEPSSWQDNGLECADATLEFTFSKDIYFQFLTYENIEDSKSFKRNFKPRDILITSEEEGFSIEYELENQNTSSQWIDLNTSSSVITIQILSAYPGEEVNGAEPFLECSIQEITFYGRG
FUMEFAM000887	EDI69624.1	144076175	144076173	1	MMTDKNDWEFVHSVADEAEWKPGLRKIFDYRDLGVRDGTDGDFIAHVIRRNDTKGTDGVQSWHVHDCQFQMVYVLNGWATFEYDGQGERTIRKGDAVLQVPMIKHREIACSDDFEVLEIVSPASFDTNVVDPPV
FUMEFAM000888	ECX80135.1	142401386	142401384	1	METVALPIRATPLSYCSFSNLLDERFLPNIKNTIDNIPSNVNNIIFVLLLVVVFTFLSSEDITFEAKSVGTSTSFCNSLSNSSLKALYLLPDT
FUMEFAM000889	EBT04706.1	137250745	137250743	1	MIFHKTNFAAIFSSLIMFFAFDYFVGIDSEWMSKFYEYSGLVRISLVTVIVILSCLFYFFISKWVFRVSNKDFYL
FUMEFAM000890	EDA01939.1	142710403	142710399	1	MEENDLYEKVEIVDLNSELAEQNSVDAALTFRNLHNWLGPNLDDIFSNTFTALKPGGLFGVVEHRAKPGTSLENMKKSGYVTEEHAISVAKKHGFELLSKSEINANPKDSADHPRGVWTLPPVLRLKEKDKEKYLAIGESDRMTLLFRKPKS
FUMEFAM000891	EDA25759.1	142743400	142743399	1	MIQIVKRRISMKKLLTFFITGFVVFSFDVYSDDHYEELPNISNVQVNVCKLKEGVSLKEYNAVTEDYIKWSKKNNVETFYVRHFPLFSHGTTGNPLTYDFLEILGSTHETSGEAWDLWLDSKEGQKLNAQWQAVADCYPKMGTGVTLWSNEDALAKADERVATWNWCTINDNVSAEEVLQKHSEMAKNLEGNDQGIIGWAGIIPRLGGASAPGQFAHIIIFPDNKASMKHQKTIAQGGWKHYRDYEKQYATCRSERIYDVQVSHRLPSL
FUMEFAM000892	EDF52522.1	143538955	143538953	1	MSVNRVCFNCGSSSFVSDRSLGGKIVCSKCGSSSFKNKSSSFLKSKKLVFLAIAIAIFIIVI
FUMEFAM000893	ECE02431.1	139189708	139189705	1	MNKAMAAERTYDRTWEEIETMLARAEKKMRKWKDFFEDCRERGDRDGMKDAARNFKALEGVIKTLKWTLGDVSVDTPLE
FUMEFAM000894	EBM87748.1	136248013	136248011	1	MTAHQPISRCTLLISVRRLCNRFEFVAPIELLGANRISLTLNAIDTMGCLAEPVTHDEVKNMLSVWISGWRLFAVIAGVITAFMLLRLGSTDFSSPQDLSAMIQYSVRWAVPFVFLVIATSALFKLFPSRLTRWLLWNRRYLGLCFAVAMAWQGAFIFIVSFSHSAHYYGEIYLLRDELEGSSGYLFLAAMTLTSFGFFRRRISAEQWRFLHLSGVIFLWAYPFSVYWWNVFYYQTQHWFDWLFYMLGYTAFALRILAWARNEVECLVPEYDCG
FUMEFAM000895	EBD97236.1	134870154	134870152	1	MEVSMSEEDLTTTEDAFDLDLAEVDGGSPVGQFEDFEQNGLLLKIATDGIAIQDYVKRLKESDILVAVDGELFLEGPAQLQNKFQMEAGDEPKWLLTFYRDGQLFDILLRAPIQSQFGLATEQETKWALEQFKTHVYGEFSEYQNFEVYRNGSFICDILSVEKDPVAFILPSLWCLKYRLYPPLAALVAAYLVTFFINIYLFLITYLILSRFVYISQDNIMRSFTLYAGKNHYMTIASTNENDVSAIVKKIDPKNKIRFERNAIKTSTVVHKVIVKGATTPGE
FUMEFAM000896	EBK02629.1	135816562	135816560	1	MDSERHDVDMGNVSVPHFGVHLSRKDFDALKQRLKDSGTKYYDEPYLRFKGTKYEQETFFVKDPNENILEIKTLTSNPE
FUMEFAM000897	EDC42578.1	143046926	143046923	1	MKHYLISEIIYWVIAIISIFSFFENRGINDNRAYIFLGFSVLSVFMALFRRHFRRKYSKKN
FUMEFAM000898	ECV37133.1	142073655	142073642	1	MIKVSKYEFNSEEQALSKINALPSVKDEEGKDVPSHKHTIVKLGNIVLEQGEYDDKGEETKAPVLSEKYHVDVLWKDLEETDEEGNVTVDHPHGWKSYAIDLESEGMHGFMGVSYQENKM
FUMEFAM000899	EDH82006.1	143953143	143953140	1	MHMNLFSHKKASALTRGFITALMMLTLIGGQFLISQPAKAETQQHRWAGDVPIMQGWQIEPELGFAFDSPNGRIVMIFASTAADENDIMEFYGQTLAQLGWAGGAGNWVRDAEKLVIGKVQTARGALWRLMLQPR
FUMEFAM000900	EDD46689.1	143190250	143190246	1	MCRGRQTTYCQHDDCYNYFYIRIIRSRKMKDFKMPVAVITFLAAQAGGMVWFLSGMEGRVKTLEGKRLGDVEMIAKENRRYIREVIQPSYNISDAWANPHFDAWLKQGGWADAPVCPFAK
FUMEFAM000901	EDD93664.1	143256032	143256030	1	MTKLNTGLSGCSLELINDRVLRKYSPTTDYNSRLLSQADKQVVFGNRIYKNIDAPKVYDIQKNYFDMEYVAGKSFDEFFSIASVNDIEFVVSTLFDYFDTLISTARNIDATKQILDKLDSLKEKSSYPKYIEFLRKYVEDKRIIVPHTFCHGDLTFANIIFHQNRLFFIDFLDCYVDTFLSDLVKLKQDLHHLWSVRNQDVYTVRIHQIYEYIWDKLEVRYTDYLTDGFHILDVMNALRIEPYLTSDSQRVILEGIVKSTELYAISYCSDGGTIN
FUMEFAM000902	EDF36814.1	143507910	143507908	1	MLAKILIKVYLVSMLEYFQKHTNSFKHIFNLKIISNLNTKIALYIGLAAYWVVMLSSTFFGF
FUMEFAM000903	EBN85161.1	136390992	136390989	1	MNFEKLHNYGCRNLLIEGGDKLTNSLIKNKIFNKFYLFKSPKNLSKNIEYLKFSSQNVLNQKYKRKINLNLNLRKDRITLYS
FUMEFAM000904	EDA77035.1	142812813	142812810	1	MDGYTILAGFLIFFLLFIYLTWFGFSVKVENEKEEQTSEIKINPYDNLPLSRRLIDKKNSKVGIFDLGNHILIIGVILLVIFVSLNVD
FUMEFAM000905	EDC63834.1	143075958	143075956	1	MEVFMTDLQKIRELQGKVMKDIAAGALIPIMMIGDELNLFEKLYKLGPISSKDFSKKIEMNHRYIREWLLAISASNYINYNSKEQKFYMTEEQFSVLADEESSSLMIGGFEI
FUMEFAM000906	EDG19442.1	143673403	143673401	1	MESIKMKTQSAKAKGRKLQQWVRDQIIEQLEVHPEDIESRSMGAGGEDLIMARAARQKFPFSVECKNVEKLNVWEAYEQAKANCNDYEPLVVMKKNQKKPLVVIDANYFISLVKRLDK
FUMEFAM000907	ECW28331.1	142192565	142192563	1	MSEENTQPTTEQPAAPVPTPPATPPSPPAADIDALQRSIQNLERKNQELADEKRKLRKYEKMAETLPDGVDIKELIDFKRSHEQQQLESQGKYEEARQALEQQFREEASQKDQRIAELEAKVRELELLTPAVSALADIVHDPDLVLKTKLDSNQIERDADGTVVVVNGYQRTPVTEWAKATLPAWMQKAPKPQGSGAPIGSKPSGEIPPGIKNPFAKETFNLTEQSRLFRTDRDLYDRLKAAAKI
FUMEFAM000908	EDI59007.1	144061609	144061608	1	MMKSKAFILRQIGELLEKNRGLCEEEIQQWYKDNESKTVYELLTFKKQISQNQEYQDVSCMKWFRDEEQ
FUMEFAM000909	EBV48944.1	137693070	137693068	1	MFLSTYENKLDKKGRVSVPASFRSHLSNLGYNGVICYPSFNNSSIEACSQDRIEKISLAIDSLNPFEEKRDYFATSILAEV
FUMEFAM000911	EBW35104.1	137849078	137849077	1	MGCRQGRDGGFGLDLAERYSRDAAVLEFEKGLSVFFSHGAKKRYVGQVVWPNEDMLIRGYETQRTDSFAFLVESMHTVMEHALADEGDALVAYALEQVTALKTQQVEADRLILAKSCKGKVRRDGTVDFASAYANPDSMAQVRAAKQRIELGLPFTSGMKVSFVVTDASQRPMQVAAWLEEQDQGGVEGYDGRFYAERLAAALGRITEAFGWTAQDLMRGSRQTSLFSF
FUMEFAM000912	EBK87316.1	135943748	135943743	1	MSITPLLAFSHIGSVSTRVCTLNSAVSTFLCSTIMSSVASSLASCDLISCWTVIMLFALCTYYNNETAPWDG
FUMEFAM000913	EDD30766.1	143168145	143168144	1	MFIDNDFPKLLGAELYRPHPAYIVEMASEPVVVHDFTKQPGQTVQLDRYRFFGNPGTKTSRERTQDQTIGTANSRSIVKDKVLVSLREYTGPADPNNTTLPSTFKIARETLMTAQRLLLDTGNLNMFHQSIGSLTLLDDYRRWRDRVFIDELFKSESRGASSDTQGGYYYPNTKTKSNSTTLNAYSATEYASERFKFNVKTDLLEVVKSLRKRHVPVFADGYYRCIADPSFMKDLRADQGFREIARYPGMGQGSPLMGAMAPNQAIYAGGQYGQAQFVAGEPVMPSGFVFEGVRFFESTNFPSKTITVDIGDGNGASSRTTPAGLFFGPQAIGVGIGGPNAQVLINNNDDFSRFIILIWQLYAGFANLNKDFITTAFTITE
FUMEFAM000914	EBW02949.1	137793476	137793474	1	MYLSDGMIGQSLVDAFGKDLSKSFGSLPGSTGKGAGIFAEVAKAGGVEASGPYTGESYDAAALIVLAMQAGNSADRASIAKNVMDVANAPGTKIYPGELKKGLDLLAKGKKINYEGATGVTFTEVGEAEGSFLEQEVKGGKFKTKKQR
FUMEFAM000915	ECW86787.1	142270819	142270816	1	MWVYYCTWIFIAFIMCWNSIFPRMGLVIEGTKMGLNYGLDKVRFLSPVPVDSEVRIRMECLDITEKNPGQFLAKTKVTMEIKGVEKPAYIAETLSMFVL
FUMEFAM000916	EDF32613.1	143499714	143499713	1	MEFTLKEKLMLATKYRKYADNSDHSNKFNGESLVVLPDNDIAFEMAQLFSAKAQGKVHYLLKDSISNFYSNEIIQNSIQYSYNDMNSLGLPRDIFIDKIRIFNFENIIDLNAKFSRFGAFLCLLSNSKVRMGFNYDNSKKYYNVILDSNYQQDLEGTFKMIQQFIKI
FUMEFAM000917	EBL51788.1	136041821	136041819	1	MSKMYEEFIRKNVDELELFEKEPKGELTVVISERKINKNISKKLNESDMNIIKKMINKLSIREITDILSQISEVPKKEIYNYCLELKNEK
FUMEFAM000918	EDD48824.1	143193186	143193185	1	MKIIHNNFYLIFKERNMKIKILLTLLITSFSVSSFTEVAECYSWNANPGKSAQFMNTVQEAAVIHTKLGANIGVYAMNVGGIGQEIQYCMRWDNIFDWGKSKDKMAQSQEMQDFFAKASQNPTGTLVATISGNNLDQSAKADLFDKPMAFQVNVWEVAPGKTLEVIANFQKAEEIIESLGMQVEIYQETAGGNGKMHYVVSADNWTKLSEGFAALGTSEKWNKFVASVSPDAAKLISTHNGSSMN
FUMEFAM000919	EDJ33697.1	144164623	144164621	1	MQRERQTMAYSSGSVIIDDDYNIFATGNAAGTGDNNVANINTVWGTGTGDKGYGQSNIVSAVSAGSTVTATQWATLLNRISSAASHQGTSITSITNPVAGDTISAYAALSSNITSIFNNRRNCAASGSSSTTNTDRTTSWGTSVTFSQNVQFASANAARYFFNAGGRITVSFSRTGGSSNDQNTAISNLCTACGTLTFTAGTATQTIAGGSFTGTTKTGGSGSPTINTTYGWYDLTTSYVQVFTQSASSYYGYEGNSVTVQLARDSGSDQMLIRTIIAKSGGLTSVDGTLRVALTVIPPATTHIANTWGTPTRGGSQSGS
FUMEFAM000920	EDE94310.1	143435846	143435843	1	MKAKHHSLPTQKQLACQRSLNMQTPTSLNTLSFHSEKLEKLVEDLESKFAWYPVHPKEDLASIMYRSGQWEVVQYVKSILNE
FUMEFAM000921	EDF78332.1	143596176	143596175	1	MNKLWRIWAKALGDKSGKNDKEADYVAMIRTFIFLQLIVTNCFIVGGNIRHWNDHHIPPSYIIDNG
FUMEFAM000922	ECZ31981.1	142611857	142611856	1	MLIAELRGSIVTIRSEVLSNSYFDEIQEARSDLDKSLSELLIDQDIGLCYTDFNKNYHYKGLLMDKKGQLIVTGFEEDSYYEEGYSFFRAKLNQLDVKQHSYVEFGWPGDQFLVTVEYEIGLFKQMKIDSDMSKFNVKSLTVNSSTFLFKPTIKTITDLSYQNRNLIEEKDFGYEKKGLFAAIVSPKKSLVFNKTIYRNFIDSSYSTIK
FUMEFAM000923	EBW18989.1	137821155	137821153	1	MNAELEKGRCLCGRVSYSFNQSDAISAHHCHCKDCQKITGSGKATILLVPSNSLKIERDLKFFTVSGTADLAFLEGSVKNVVHNWFPS
FUMEFAM000924	ECW94815.1	142281778	142281774	1	MFIIMLEYQKQDCDLTLEEGLQCYYKSFPDTTEVFEDDDNSGTLLRDHDCTHVIFGLDISIEQESILDSWVVWGSKWELKYIWGYQSLPQIKQLYKDLYKEFGIFGFLKIFWKLGGIKRKVMFRALKMKKKWPFKMPERYLKMKISDLREEHGIKILLPEELQYTPIER
FUMEFAM000925	ECW60926.1	142235794	142235791	1	MFAYQKMKNLDKILLFLTILIVVFNLTQLNIYNFLDDENRIALICFILSLCALILILILMISKKIRDKFKS
FUMEFAM000926	EDB16626.1	142870380	142870379	1	MLETNPFSLLSEVVPTVVMQGFIIAMVLLIVFGTIIQMIHHKNLTYFFNNAKKAKLQATREVGAAEKAKIIAKTTVYDIGTTSELGFGKRRLAHVLGMYGTIIFWIASAMLVFCYTGADKTSSTLWSMLWHVGAILTCVGGFWFWFFLRVDVSAEAHPWYRIIKADLFVLALLACSTFGLAWSYTQFNGQVGLSFLFFALFVVSNLVLFGGVYWSKFAHMFYKPGAAIQKNLAEADGSRDNLPPPADAPEQFGLGIKREEPKHY
FUMEFAM000927	EBV58862.1	137711227	137711225	1	MWDSVMAEDVIDIRKRIEEIRNEVSSAIRTETGAVIESRPIASQPAGEVAEFSVAGVTSNAAQDMAKQQTPDTDTLIEAKGALDMAAAMPSFQLNVRNQGMNKVLVALIIVQLLTNIALIATLWYKLG
FUMEFAM000928	EDD39139.1	143179933	143179930	1	MPNIMKDKLYDNADSFAMSFDEEWENVDCDDIRLKIDKVLELLSDHPFLISNPENARKMAEFRIFSLKKLQ
FUMEFAM000929	EDB00295.1	142843686	142843685	1	MLMDNPVQREIQDGELISGTGVDAAKAAKVTAQTEAAAAQADPSKKAMVQGQLEDLMQDFDDGATPPWAAGAMRNAMSAMAARGLGSSSLAGQAIVQAAMESALPIAQADATTVARFEAQNLSNRQQSAMLAAEQRAKFLGQEFDQAFQAKVMNAAKISDVANQNFTAEQQIALENSRIANTMNLQNLSNQQALVMAEAAALSQLDVANLNNRQQAAVQNAQNFMQRDLANLSNRQQTDLFKAQQRVQALFNDQSAENAARQFNASSQNQVDQFFAGLASQTSQFNAAQANAQAQFNAGQVNTVERFNAELNNQRDQFNAQNQLVIAQSNAQWRREIATADTAAVNRANELNAAAVLDISKTAYDNLWNYYADTMEWAWTSAEASLDRINALAIAELDA…
FUMEFAM000930	ECF18865.1	139450927	139450925	1	MKIKNIEGIIFFMKSIIKTLQLTLVLGLLTSCASYKPIVDTAGRSGTFDEDKAKEISNDLQHCKQLAKDNTSVMSNISFWFLSPTAQTQYEDIYRKCMINRGHSVLN
FUMEFAM000931	EBT23053.1	137283238	137283237	1	MMSEQEILKLFPEPIFKYKFEKFKSYNDDLADYIYKLQEEDKNGVAKSNKGGWHSRNFELNDKNSAQI
FUMEFAM000932	EDC08139.1	142999697	142999695	1	MNVTRLYVIGVLILLGAILANIIASKLNLKSWYDLFLGISESSNYWSQIRIIDFLWLILIYPLSLGFSAYIGNTIYQKLF
FUMEFAM000933	ECX77825.1	142398291	142398287	1	MQKFPLKKGLSSAQELHEEINNYIDVLMGHINPPIADGVDTLFEVSSTYLARAKEIEIKLLERERNTKVEPGDELKKFRTGELRSFIELCKSAQNQGSRRITVALSELNLKEN
FUMEFAM000934	ECQ01829.1	141156388	141156386	1	MSNNKFFILDNTHKLSNSMSGDNLHGKQPIKFYSEKITLTKVELLERQLSLGEKISDLDQKHKEWSKKLSG
FUMEFAM000935	ECM13709.1	140533814	140533813	1	MMANLVTLREYKDFAGLTGVNEDAKLNVIIPSISQAVKTYCGSSIVDYYSTDKVEYFDITDDMTYQIMVDESPLVSVSQVQERDSQSGTYTTLISENSDSSGKYEYVIDTERDLIIRTTATGDKMFPKGRKAVKVTYRAGYSSTPADLKLACFDLVKYYLKDERKASLSIAGAQVRNPVSTSIRDNIDFPDHIKRILDYYEVYK
FUMEFAM000936	EDF38748.1	143511901	143511900	1	MAFSGYILPTINLVDSEEAPGLVLKQNVKNCNREEGSNDSDENDNTSEEEDDCIGVEMPEGTEVILEVSGKKFTGNLPNLPPCEYTIDEAESLVKEFMRETNVILFLKNTFEETDLVNCEGKVIGTNVAQGGTVSTGDTLSFIIGSKNED
FUMEFAM000937	ECE93683.1	139412408	139412405	1	MIMSDLSDKKCVPCEGGVLPFDISEIHKYQKKVDGWEIVKNEDKIFLLEKNFKFNNFLESQQFVNEIGKISEEEGIILIFYLAGVMLKLI
FUMEFAM000938	EBL37291.1	136020154	136020152	1	MSQHLMSKLIYNQLANHKLFNKSVKFGLKRIKLALNLLGNPERKLNNVIQVLGESGKFTTLYSLKSFIEANGQTTTMHISPSLMISEKDSIWEIDISHIMRLKKLLIKSKD
FUMEFAM000939	ECP67277.1	141106753	141106749	1	MQIEKFDTGLKGQESLKKIIITPQENLNNKRLVRSYLNSVINDGVSKLEVNLNKSFSKEIKVNCFHPLNEFSGLHDFKDKFWIPLFEALPDIERREQVVIGGAFRDKIQVGSISILSGTFKKPLFGIKPINKMVNLKCCEVHELKNNKIIESHILIDLLDLILQTGINPIHTSRGSEGFWLNPINCDGVNFFEKDMNVSERA
FUMEFAM000940	EDH87203.1	143960467	143960462	1	MSLSAEKILANYEKHQKIVKTYIGERQEQVLSMIDTLGENYVMAPASGKSWYHSAFAGGYIDHVNRVVEYAVKQSRLYQEMGGNVDYTEEELVFAALFHDLGKIGDGEKPNYLPQTDKWRQDKLSEMYTNNPELDFMLIPDRSLFILQKFGIKVSQKEFLGIRLHDGVFDEANKAYFFSYQESSRQKTSIISVLHSADFLASKVEYDIWKRNGGTTVPKSQKTQSSTGKPVKASEGLSNMLKNL
FUMEFAM000941	ECZ57078.1	142647453	142647449	1	MMETPEFQGTHLFDRLCWAKENLDAVQSDYRVVYEDSIDECAKILVPDPNWMACALQGGILPPVQVYWELAKDEAKPDFVKHTRGHLLHNTKPVEAMTEEQAIEYLIMKDCPQHVWRNWNEGNKPKMVICRKEQLPSTREWRNAWKITEELSVTELAA
FUMEFAM000942	EBL08092.1	135974565	135974563	1	MSNPLDRHLEWLNQHTEEIIDAERPIIDPHHHLWPGESQYLLEDLWDDTSSGHNIKHTVFIECTQEFLTSGPDHLKPVGETIFVKKIADEAKKEPSKSQISGIVSHADMTLGEGINEVLDLHFQYGESLFKGIRHAGGWDPQKT
FUMEFAM000943	EDF80718.1	143601096	143601093	1	MKSFLSSKKTIRLRKFNVLFLLMVKLIHLPFIMKFNVTGKMNHTWVELLSGLAHFFVIVNLVRHIVLRILLLDLLKFYLIISKIHFRP
FUMEFAM000944	EBE95923.1	135017588	135017587	1	MNSSSYVKINYYKVCRMQLSLKGITTKIPEFCLSHWLLRVPLAIVFIQQGLSKFPVTLEDAEAFDLPYLVWWVVAYGETGAGIGLLVGGLFAAKLISISFIPDFGDMITRFSGITICSITTGIIWVSQPESLLDVILYDNLHVFFWVCGLYFALRGNRT
FUMEFAM000945	EDB49957.1	142916611	142916610	1	MTTGLKGVMMLTNCTVTDKDGKVTDYIWDDQKKTMVEGRIEKEIPWWQLHEIAKTLGGKLTHITCVDHTGRDYKRIVIEYEEQK
FUMEFAM000946	ECX28860.1	142327746	142327745	1	MHIKKAILLIITFLSISSLAKSENSYEKEFNETQFIIESQIQAFLDENAELAYSYAAPLIKMKFNNPQEFMYMVKNYYEPVYNPKQFQFIDAKYFEGAIFHQLQVISQKNESFLATYSLIQDEGKWKISGCAVYPMQKQSI
FUMEFAM000947	EBD32312.1	134771704	134771700	1	MTKSTKEIRDAAEQTYRWQKKIEKQLCGKKIVTVRYMTPQEAESSYWCYQPILLILDDGTAICPMSDDEGNEAGSIACMGENVEVETIPVMRERL
FUMEFAM000948	ECZ92882.1	142697700	142697699	1	MGRTTSSNYSFNFKKNLAFGYIDNTLTADELLGNDLFIEVEKQKYQAQLIQKPLKQSNFKNI
FUMEFAM000949	ECZ29624.1	142608483	142608480	1	MVKKNMEYNFEKNTNDCNVTYMRVRTGPNHFRVFYKNSACIRFTPKDVGRCFGVAKFTPWCNEMREWCYSMIDKFGSEADKTDDGYLKYIEKHGFGPEAHEEPNDNTKMVI
FUMEFAM000950	ECF38207.1	139481883	139481881	1	MMNFGELENLNDSELFDLQNKISEIVKQRNLEKGDLEEIIDNSFNVGFPKVDGLGLNPWIENSLIICPGARIDKTKTRHICKFIVIDEEWSWESPHMISDVIRRDQSSKNFRQHSITLISPFEGMKVQVISQKSQQGKHLVEGVESFEFKNGILEKTMTKSSRSREH
FUMEFAM000951	EDA93702.1	142834831	142834829	1	MSVLSDLLNKAPQSVKDKYKIKIREKAIERVKEKIIKHNKTVDDYSDDEMEHMIATEEGNLNEDVKKSILTTLLVAAGIEIVAGG
FUMEFAM000952	ECW35845.1	142202400	142202398	1	MTRRYSEVTEPHLMAADEQLKFTCRRSRRCREKLPADLLYRDESSGELYCKAGHCPKGKSDTQEALTQLQIENRRLRDQVRSQTSDQDRLLSKVESLQEQLATVLEIRDIEQPAPLATDATGKRSETVPLLLCSDWHCGAIVDPATVCDLNRYDVDIFHERASNLFCNTLRVVRMLRSTTEVSRCVIWLGGDLIDNWLHPDQVETQVLSPTQQLIECERAIVAGLDHLLEHGDFEQIIVPCSFGNHGRTTEKMRAGNAAATSYEWLMYQSLRRHYRHEPRISFDISDGNIHYVDILGHRLRFHHGDAIRYGGGVGGITIPLQKWIYRQDQGIKADHTFMGHFHQLTMGQNWSVNGSLIGATPYGMKLGFAPERPQQLLRCIDSERGFTISAPILTD
FUMEFAM000953	EBM97466.1	136262393	136262389	1	MMISINVFSEEKAWSKRLKNKNIFFKKICKAFPKKYKFLNKKVTLTLLLSNNQNIKKLNKVFRKKK
FUMEFAM000954	EDG31630.1	143693499	143693498	1	MMEENKEVVEETTQETTQPQIDESKFESAGDDSVYKVDLSKPIVDEEPTKTEEDTTDTTGVVGSDEDAGSTEEQEEVQSETEVQETELPVLEEVTSEEVEEVAEQVEEAIAEAEETGKPLPENIQKLLDFMEETGGTLEDYVELNKDYSDLDNQTALLEYYKRTKPHLNAEEINFLIEDSFSYDEEVDDEREVRRKKLALKEQVASAKAYLDGQKSKYYNEIKAGSRLTPEQQKAMDFFNRYNKESETNKQLAEKQKSVFDKKTNQVFNDKFKGFEYNVGDKKYRFNVKNADAVKSTQSDINNFINKFVNSDGVIDDAKSYHKALYSAMNADAIAQHFYEQGKADALKDSVAKSKNVNMNPRQERGGQVEGGGLKFKVLGDNSSDFKFKIKRKK
FUMEFAM000955	ECZ87363.1	142689977	142689974	1	MVGQATDQEIKEALERKGHYALNWEDLDKIELPTGVISSMYRVGDPTRAESPTVFKVFYPPGCTIEAHTHDCDYTEIILEGSQRVGATWHHAGDIRIGLANRGYGPLVAGPEGTTVLFVFANGAWPAIKLGNNDGSTLGSEILEAHFEKVQAGEDS
FUMEFAM000956	EBQ73099.1	136836423	136836420	1	MITIYVLKCSNNKYYVGKTLTDVDKRFNTHKKGQGAIWTKKYRPIEILNVYKNCDHFDEDKYTKMYMDKYGIENVRGGSYTKVKLDDDVIKFLEKELSSIHDKCYGCGSKKHFIKNCPKIYRNLDTTSDEDISSSNSSSSYNSDNSERNSDYYSDSDMSSCSSSNSYYNIE
FUMEFAM000957	ECQ76682.1	141264653	141264651	1	MDKRNLILYTVTIIEKTQEKMKFLYIVDHFVPFPQSEYGGIWNVIAGTEEECFDLIVAEDQDNFLEYYGKLRGNISKSDKYKVEGNSESKVVSSFLT
FUMEFAM000958	ECX24181.1	142321436	142321435	1	MIMAEEVKKDEPKKKGPLGKLKDAVDDKEEQLLILSTFVRLGVMIWAGAILTLNYVEIPGYKQEQKIDPTFIASVFTGVLATFGVQAGGNKKKNGDSGANISKKDMEFLIAKAAETAPAQTIRIESAPIKITPDAK
FUMEFAM000959	EBT11457.1	137262582	137262580	1	MFGFFVQFYFLAAKDKLQAASIDGGQPSLKSIQDYSYAVARPLFFYVKKAHVGVIPGLHEFVKEFTTKKAIGKGGYLADIGLVPLDSKLYKTTRTNATKLVAMGN
FUMEFAM000960	EDB00533.1	142844012	142844010	1	MLVNLFLRPLHDVNDVTWSIIWLLVILLAGVLYVVVYILGIDEREAHGSDDTPESEELLQFPSDEHR
FUMEFAM000961	EBI66642.1	135597670	135597668	1	MMKNFSDSELVEYLSKISDENLYAYNVYQIEGEGRNLFSSIQGDEDTIMGLPIKKIKEYLNLQK
FUMEFAM000962	EDG13949.1	143662485	143662484	1	MVTIISGLHLMKEKKYNYILHWIQELSKSRPELGNFAVCPYASKANFIILDEQLRKVRPRWGWEVVIFAVEDEHDADFLYAMVDDYNRVYKNYKFIADHRKSKTFINGVQTNNGKYNLVLCQPRKDLTEARKKLAKTEYYDYWDKNYLEEVLEEDFKNVFD
FUMEFAM000963	EDF97405.1	143633849	143633848	1	MVEDNTNVNAAILERLEKVVQSLQENSVKMGQLLAVHNEKLDKQDRIDAVLFEKIEQVDKKLDQHATDIKKGCERDIMLVDNRLRVIEKKMWTIAGALTIISFVVSPIGQRFLKGTLTPPTQSSIIIEK
FUMEFAM000964	EBR10267.1	136895197	136895196	1	MKIPQLPKKLEIKSCHNITWEDHYSWIHQENILEVLRDKSKLDPEVKKYLEEENLYAEHH
FUMEFAM000965	ECC31164.1	138888483	138888482	1	MLMQTFLPYEDFEQSAKVLDYRRLGKQRVEGMQIINAINNPNKQGWQNHPATIMWTPYVEALKYYTNIMIAEWILRGYNNNMEFYETNPFRDPVMPHWIGKEEFHSSHRANLLRKDYEYYSKFGWEEDSGNPYVWHDKEGLWYEQIVGTKERVYL
FUMEFAM000966	EDF44573.1	143522585	143522583	1	MKKILLTLFSIFLCLSAEAKVKSKDISFPKHFYTDKIKSCSYVGGETFKSKYKKARIESLIRLDWMSEWALGNSRSVNHLNLTGPMSMFAVATHNAIGNNDKTDIDDAKGILIKIAKANVLLDTIGKEELKKKPKCWKDGNPEAPCWYHAYEFARDAFTNYLLIAIYLKDYLSDKEIKIVNKYIKKMHKKFIKPEEFLEKEKGFYAMGNGGIPNLAYAHWTNNKKLAAKEFNFRFKNIEEVFYDDGYINNNSFRGFRALWYHSYGLNSALGYIYLAKNWGAKVPDLVMNRITKAAEVLNLGITDYESFSSRKYDGKQKNNQYKKHNARKHTHQEALAIDTLMEMVTGIKHEKDITYLAKRPKYGIDNLIGFNANCIK
FUMEFAM000967	EDI89938.1	144104873	144104872	1	MGFFGDLWDKQHGRQLMLSATAFGASSVLLMASAYQLLFLQSDAEWGDFTGAAIGMIVLSSLILIVATPEFLNLRGYVNLLDELKQIDSTSELKRRKSEGDEAAKILGAGHAVAWEDFLVEKGLKKRK
FUMEFAM000968	ECZ09137.1	142579119	142579118	1	MFTMNNFLSSLNNRERNLVLATLLMVVTLILFFIFTNTIQSLNFSSKKLEKAKSDYEYVVLKAQQLSNSFINQSNDPAEIKSFIDNSIDLDIKNLEVDNIDNYLKISFETKNLQESFSVSDKIAFMLEKDFSKVTYSKNENGSFTELFIINL
FUMEFAM000969	ECT29665.1	141788566	141788565	1	MECLNNAINNIDSSSIRLHICWGNYEGPHLHDIPLEKIMPIALKANVQTYLIESSNPRHSHEWQIFENLKIPKNKIIAPGVIDSTTNFVEHPEVVKNRILTFSKVIDAEQLLAGTDCGFSTFAGFGNVDENIVYKKLEALVRGAELASKVI
FUMEFAM000970	ECI95060.1	140005296	140005294	1	MFGLTQPAGQFNFRKATLQEVTFIGTYCYTNKDFENTIKILADRQIGKLDWIEYRELKKGAEAFKQIHDGSCSSPKIVLLP
FUMEFAM000971	EBC32671.1	134603186	134603185	1	MTQIPYFAAKKENFDSSNAREAEIESFLSGLSLAKRFKKLYGKNLKTNEIFELNRKHDLDAERFIDDFKVNLAMSLSSIINILDPDAFIFGGGVSNEIDFLHEIDSLVRKFVIGREYEGVFLKPRYGDASGVRGAARLGRSATY
FUMEFAM000972	ECD82301.1	139161193	139161192	1	MKYLFVVFYFFFLIYPAEAVTTKMFKVLDTCARYRLGEINANEAIEKLKLKFTNSSTSQPKDLVKKYCSVFTPNEKIEF
FUMEFAM000973	EDC11790.1	143004703	143004702	1	MPQKLSKRALAAKRKRDLAAANSPRRKKMRAENQRKRRKAIKAGKNIEGKDYDHTKKRFVSMKANRSGHGRGTRINNCK
FUMEFAM000974	ECO35083.1	140913582	140913580	1	MGEDKRESNLLDGFAHFYDTYECSDNKFIAVGSIEPQFYSELLEKLEINDDQFKDQHNKDLWPELKEKMASRIKLKSRSEWVEIFSGSDACVSPVLNMEEAQAHPQNIEREAFTNIDGFNQPNASPRYSKTKPEIKYNAKKVGIDLDDICNEFNLSKDVF
FUMEFAM000975	EDH74346.1	143942259	143942255	1	MKLKKITQRYLEHSLFGKASIKNLAQLTHSLISKIHILNCCQQVENAYEQCWCSSIRRNWRTSYWHGSCTDNIEETTQTLKNKSFLINDAGEGVGTNFINDEVRKWKNLFLPPELTRGIFSFIIQHTHGALPKHDKKNPSTINKLDHLVINTNDADGFIEIYKDIFGIRLALDKHIEHWDKRMLFFRLNQTTLEVVEKKDDLASHDSLWGLAWDVIDIKKVHKRLSTQGIDISSIKDGIKENTRVATIKSHTHGVPTLLIEHI
FUMEFAM000976	ECN27963.1	140752887	140752882	1	MGNERIKMTKTKKIDPAKEEEITRTQWARYERARDNGHLDYVDMALKCDEYYQGDQWDPDDAAALENEGRPALTINTILPTINTILGEQSSRRADVKFKPRRGGDEAVAHTLTKLYLQISDSNKLDWVEQQVFSDGLIMDGRGYFDVRMDFSDHV
FUMEFAM000977	EBM57495.1	136203264	136203262	1	MSFKSIESNKCCIRRKSSSPFNKLTSDESRSSTKSSKVSERGFTFKFYFCHYRLIENKSQPNLNINF
FUMEFAM000978	EDB29067.1	142888069	142888068	1	MLKKLALFLDNKDVGMTKDQYLEMCNQTGQEIDWEKCPPDWEDFPQIVVDAINIFHSMGDRMYPEIGYVGKDYTNFQFLLEQYSIEEHQKDYTFDLIIWLDSRKIEASQKRLKAEYDKIKRKR
FUMEFAM000979	EDB39644.1	142902602	142902599	1	MFMLKSKISNFFLIFTLVASNAFANSYLRPEFLKVIKYGCLVEEKSVVFCTDQDITEPHLIVRLPLLEPIVLSNGVHAFRVMATLENNTGYNLLGASVRVFFGEKAGQVLDVLITEKIIYRGTSTTDKSHLIRSDVPITIPLYERLNEIYLSADISEIKISLNELIFEDT
FUMEFAM000980	EDC13718.1	143007334	143007330	1	MYRKVSIILILFTACSLFQQEEQAVVSVADTDKGKAAIASGVQLTDEREEISDEDAPLVLVQCVNESGYKFKEPKNFLDLYTTIASYFETITEQEAEELWDIIEECALKYNLWGVADENQFEDPAEVSKEIDRSLFMAKCFRESGYPKVPDPDYFNREVRLDAYIDEDWELREDDPLVQTWQACEDKLPEDLKEEEWDA
FUMEFAM000981	ECV46519.1	142085048	142085047	1	MSEDNSLEQDIGKLSYLLNQIKEPIVCVKCSDEFMTGQTDAKSLQDYSRIDVGFTERGIQLWCQRHQINICHINFNGQKPEVDFRCLEKKEIK
FUMEFAM000982	EBV25606.1	137651830	137651828	1	MNIEQLRKELEVDEGVKYEIYNDHLGYPTFGIGHLVRDNDPESGEPVGTPVSEDRVIEAFNQDVETVLSDCNTLYDDFSDLPEEAQLIIANMMFNLGRPRLSKFKGMKAGVDARDWKKAADEMVDSAWYRQVPNRAGRLVTRMKALA
FUMEFAM000983	ECV88170.1	142139787	142139783	1	MPLRLVFNAPSADGSRTRTASHAVIASAITSRDASEPVSSSVLSSIPTGPFERAPARASAHQPCTTPAFMSNTPGPVMRSPSAVNGSRSSVPMGQTVSRWPSNRMRGFSGPQRHTGRPWCSSMRPGSTSQSAARESAAFTTRLQASRSSVGDSTSTSARVVSTSEPAISRSFIVASSPPRYRAAVDVVDDAWVAAARAQDAAGIRIRTMDDPNDQVEAVRIFDSVWPPGSGATHIKSNLMRAMIHSGGYVAAAFVDDAFVDGAAVGAALALVGRHRIGEGPITEASSWHGHLHSHMAGVVEGYRDRSIGTALKLHQRAWALSQGIDTIVWSFDPLVRRNARLNLRKLGTMLRGYEPNFYGEMDDSINAGDPSDRVFAWWELDSPEAVRAAQGPLPAIDP…
FUMEFAM000984	EBI01344.1	135495143	135495139	1	MSKTFLMTLNFFNKNFYISFSLVALIYFLDRLTKILVIHLDKNSLGSDIFSSAYLNIILI
FUMEFAM000985	EDF31829.1	143498095	143498091	1	MMKHVFLLFVFLGTGEDKRQVSSDMYFRDLNECVWYAQTLHKQGKRVTAYCLPKLVDESVRVY
FUMEFAM000986	EBL40083.1	136024338	136024336	1	MRKYWIKVNIKKHLLLCATPTKQKCFKGNEGQKAWECLKKTLKKFENDPSTKNVHILRSKADCLRVCKNGPILLIWPDGIWYEKVSPEKISEIFTSHIINGKPIEKWIFKKTPFLNSPRYS
FUMEFAM000987	EDF59917.1	143553328	143553325	1	MKNCIIIINKMKFKIKIKPKISYYVSIFVSSVILLYFAYKGVVAYLIHRELYGGGLDTLVLLRASISGIMLLLILLFIQFIKIPDLKSHRTILRGVFIGWTSVFIILVIVNLSSIYFILLTGLVSFFSLITLFSLEDQIKEEKNTLTEKEIYLLQQLAKKK
FUMEFAM000988	EDC75758.1	143092266	143092265	1	MARPAQVEFPGQKKQRVRLRGTKHANEATAKKLKKDLTKLLDNPNAHLPEMLWKGKMRWGRTDPVTKTLKELDRIIAKKYDLKWLSKRMMAKRGDPVAKAFAGSLHACHDEEFTTVGKFSSPSFGSASFVRRGDGKQGYLAGLQNFSNVTLRMLPWEEHAKRGMYFFSWKGGFVCTGPDPSPPTEWIEDVVARSRFDFKKTEMDGRKFWHTKSVDIESITQDTQPNECISFSFKQGASLYIGFNDLELGDKKDTSFIQHLALSMLPPFLPSIVDIKAKWIPQGWPEGVGLAQNAEEGVDKILDAWQGLVMNEGMVAQAIRRSVLDSIDKGLIVNSKWYRCESFEEVKSALSDTAGSNDEKDLTAHILLACYNSGFEDDMGLRINTRGETSERKTPSLEI…
FUMEFAM000989	EDA51300.1	142778298	142778293	1	MIYLDYLLIRDVMKKLIMICCVFFAVSCSVNNEDDLNRFEIQKLYRLYVDDFIANDFESIASYFDTPVDLKSFNDIAETNEDVILFFKDLKANIQEGYAYSVIDNISVTNVKDDTYLLCADYSRYDNNDKLLFEGRTHYLYINTSDGWKINSLEPKDRSTDVPCVHQ
FUMEFAM000990	EBJ81931.1	135783733	135783731	1	MNFSLKSLKVLFLFMKKNQKKYGFTQKEWNNMSPIRKLERKLDRVNHIMELIRTVVPIMLLLLNTIIILKLFDYI
FUMEFAM000991	ECQ09206.1	141166648	141166646	1	MIDPVTALGVATTAFNAIKTGFQAGRDVEGMAGDLSRWMGAVSDIKKAEELNQKPPLFKKLFAAGSVEEEALQTLMAKKKTEDMRDQLKNIIMFSRGHGAWEELLRTEADIRKKRQKAIYDREEKIQKIKEWIGIGILVTVITGFVFTMLYLYLSTRGYI
FUMEFAM000992	EDC48054.1	143054424	143054422	1	MKEQLQKDFDNNIKNLSLSQKDIEIKKFCLENFIDKGFPNRKEEDWKFSDLNQIIKNNIGELSFYNDQATTNKVDTSVFVDGLEHNKIVFINGRIEKIDFEYEKKDQIEIIDQSETINEFKNSNSLSDLNNAFTNKCFKILVKKGYQLAKPLIIYHTTNSKIWS
FUMEFAM000993	EBE95212.1	135016527	135016525	1	MMRFSRKIAPEIKPRQNFITKKRLREDEINFDKLRSYRLDRVRKELVKNNLEACILFDPVNVRYALDTVNMSVYNMHNLTRYCFVPVNGPTILYEYFNCEILSKHLNLIDEIRPAITWDYFSNGDQANLQLSKWINEVKDLSKNYFKTKKIAIDVLNGPAVTALNKEGLKF
FUMEFAM000994	EBW90391.1	137946073	137946071	1	MKVFLLVISLWGYNGSSWVFTGNQLVLQEKFFELQECEDLGRKFMKFEMNKYFTYKVQCIEDINKET
FUMEFAM000995	EDI94065.1	144110573	144110569	1	MSFTKFFEKDTQQSYPIKILVYPNITYMQDLEKDSYVVVLRNVIKELNEVRDDLHWTIISPSEIQSLIFPNTKQLLLPMPSYPNAMRTHFDFTSIKKLIDFKNNDYDILYSHLPEHTAQLVNLFHNNTNIIPKVVGYCHWYEVPENTAYNKTMLMANFAGMLEMEECGVNSVWLKNLVLEKAKKYLSSDLVAKLDKIIQPHYLGVDKIDLSNNPTGNNIIFNHRDNEYTQYKWFLQQMDKLYERRQDFTVYTTLADINKPYGKRVKIHDRQDYLKFLKSMKVGVGCFSKYSAWSIATTDSLSMGVPYVLPNKLCYPEMVGEDYELLYDDAKDFLDKIEMMLDDKIEVDLSKKIKSFTWKKRVAEWFDKWKCFDEFDCVQETESYQKIKQFIIDNNSVSK…
FUMEFAM000996	ECG51605.1	139650075	139650070	1	MRYKTKKNCFWNSTPWYSFNRNSANGSNKYRGSPNGCIFFWCSRNGNSQFISSRDGNYLCRCYYYGDMGIFT
FUMEFAM000997	EDI37109.1	144031484	144031477	1	MALITSPTETIPDLNYEYHTITVDTVGQTPNSFTCYLNQPLRNVVQARLLAARINTVTPANGSEHCYVSIKELDSIFSDRASKNPPPLSDGSIVRNSFASLVTTDDTGIISFRDNYPIATQYIDPIRSIDRLTVSIRNEDGVLISPPNPAENNFLILRFVCRKPNM
FUMEFAM000998	EDG34941.1	143700418	143700416	1	MNNFMEIIIHRVNTIKQLKSISNNFGTEIDIRSSSSKLILSHDPFVKGDSLENYLYEYKKKGTLVLNIKESGIEKTVLKLVRKYKIKSYFLLDVEFPYIFKTLDKKLNKNVAVRFSEYENIGLSKKLINKVNWIWIDTYKKFPIDNKNLKFIRKFKSCLVCPERWSRPRDIKRYYLSMKKLKFLPNAIMTSLKCSRIWLKSLDK
FUMEFAM000999	EDG29761.1	143689971	143689968	1	MAYFRQFLTIINYKLMTKLIKLLVIPLIISFVLISCNTTSPNKVKKSDAQKVTNIEYGTIKTSLPVKIEGESDWIGATAGAMIGGLLASQICGEEEILGTKCQDIAIVYGTIGGAAMGSVIQAKIGNHDGFQYIVNIDECGNDISNCKNDQEKAFVQGDDNALPNGQRVVIIYGDVIRVMPYEE
FUMEFAM001000	ECX70748.1	142388659	142388658	1	MSNLMIYASGSKFFRFGPATRPTRPKRTKEPIPKPAAQGLKPPKAKEANKFMILKHNIFE
FUMEFAM001001	EBR55947.1	136985282	136985281	1	MNLNKIRIFSYLPNPRVWKSIITAKIGGIDLEVIGDKPNNMPNWLWDFDAKPITDEDKSKLKSFEIKSKRGFKGSLYKTDEFIGQHPFGTVPAGFVGEGRLGVFESNSILRAVARECKDKSLYGGDDLNLTSRIDSFLDANLVFSREFQVYLLELEDITKYTYERTKASYEFYLDGLEKALSLSGFIAGDHLTIADISFVCEFAQFLREGHYLEQLKKKNLTLISKNFPTDYPLTFKHFKALSNKKEFSDVMGSYLDWYEM
FUMEFAM001002	ECV63231.1	142105894	142105892	1	MSLIIIITLMKEDIFKSHLKKKSQSKLALSISLFIVLLTSTGYIFNSKGVIFLFYISCFVFLYNLVIHFLLEKFDI
FUMEFAM001003	ECA36517.1	138549324	138549323	1	MELSFLVDALKSLLINYTSNNSQIDESLNDLFSSLESKNFNNEIENYAEFILLASSLFELKAKRMLPQEEEIEWMDEVEVLKDKDLAFARLLQFKAFSEIGIALASKIKYNENEIKSFKYYQTKNLFPKPDVEYEINKNKFNEVAIEVFDRFKTIEGFKHIDKDLPDLQKAIDDLLQVVDKRLNTSFESILNEVNTEKEAIAFFLALLEAVRWGFVKASQNDDGIKIEKNYEL
FUMEFAM001004	EBZ33812.1	138390068	138390066	1	MKNRNLPNQTTGLVITKIANNSPVANSIELNSIIIEAQKKKIRSANDLRDITKEVINSNQKTVLLAIYNNQNQRRYIGVKLD
FUMEFAM001005	ECG94669.1	139711538	139711537	1	MSLVRTLDRPFIIFLMTEIVNLSISQSAASELSRQASFGGSPGEMLIDLVEDKNCSEGWMHIKLRPGICNGSPISRTEGVTLYADVKKFNLLKDLKLDYYGDLSGGGFLI
FUMEFAM001006	EBS63769.1	137177708	137177706	1	MLDKISNFIELKKSNKIWAIGSIHSNLKSFTSIKKFLLDNFEENDKLVFLGNVIGLGNDSKETLTSVIDLRFNLMSKFKLKPESIVFLRGAQEEMFSKLLQLQLAPNPNEIIEWMFDHGVNETIKSYGFSENEVKNIASSGTISIS
FUMEFAM001007	EBJ05176.1	135659903	135659900	1	MIGRRPVVQLRGFKPEADLEGSGFRSIGTVDDVAADVDGQIATNGAGLSLEGLGGTDQLAGTGDHTIAFPDHGHHGAGGDEIDQTSKEGTLLVDAVVLLGQGAAGGDLLQTHQLEALALKAAEDLAHQAALDAVGLDGDERAFGHGLV
FUMEFAM001008	EDF49278.1	143532356	143532353	1	MEKDKTGVQLNLGHTSTDDFITEKYVLPLLRDEKMRNKLIEEHRACPVGKAAQPHKGQPMVEHSKELQIVLDKLRRQPMAVKKYVTVCKKDFEDYRIGIVTGVRGQPVEILDESFSSEEACEHAIFLKRILDLLERHGG
FUMEFAM001009	EDF52979.1	143539808	143539804	1	MGLLRDKKATYVTNHKRDWIHVHDVCTAIRYLAPSTVTGPVSIGYGQSVPVRKLAEKFGQGDLPVKEFTPGEAEDNVADISIMASIGWMPTISVLDSVDVDL
FUMEFAM001010	ECY33380.1	142472872	142472869	1	MMLEQEHLLSKQEGAKKASERLQQNLADKLKSQGLKLPLYPTPQIIERARGVMGGIDFDPTSDPVQQVLVNATSIPSIEINPLQEHWHGNVWVSPKGAVRNSRIWFNKTINEYRNGHINSFVFFTSASELVRASPVIWDYPVCIPFKRIKQLKATTGGFEPVCPSTWNAIVYGPPLEQVISSIDKVSLFYNCFRDIGRIIYNEFAGDNWNKDLEYYDEQRGQL
FUMEFAM001011	EDH35723.1	143888535	143888534	1	MKKFGQTNPKTIIGIDYSLTSPAICVTEDFIFENSQFYYLTNKKKYIGPMSKNIFGFEHKEYKTPIHRFSQISDWAFDTIKETFHSPQQVFIEGYSFGSKGQAVFQIAENCGILKYRLQEFGVDYETIVPSVVKKGATGKGNADKDLMYESFRKETNTDLKKVFDVEKIGNPVSDIVDSFYIAKVGYENFKSK
FUMEFAM001012	EDB28712.1	142887584	142887583	1	MSPQKRKKLSKIRSELDKIDNSLIKIIKKRTFLVKKVLELKDRKNQIVDQKRIRSILSNIRKKS
FUMEFAM001013	EBX55704.1	138067208	138067207	1	MSQSYLGNETEEDAIMPILPLIRESIIRSHARGIENALLLGNHADGVYGTGGAAFEGLVTMAGSNKTQSATAFASESLTASMLLNARKNMGKWGMNPKDVIYIVNSTEYFNLLSDAEFQDVNLVGNMATKLSGEIGEVFGSKVIVCDEWATPAVGKFFALAVNVRNFVMPRLRGVTIESDYEVANQRRVLVASQRLGFTDLIDASTACHTLQYKAS
FUMEFAM001014	EDE88980.1	143426174	143426170	1	MLLFSEYDKSLENIYISQPVVDINLGDTNNYLVRFPKFKRVTHMILAFDAENLFLKSKSSYGYFFNLESLLTDLEERENRGYFVVAVTSNSSRQKQYNPYPRGEQENFATMHIESILEDHLPQIYGDYDVDVANLKKIVMGASMGGLMSIKTGILNPSFENIISLSPAFWFGFPGIVNDLNNLSKKSICNLSVGTKEGDIFGDQVKNIFPKEWDLDFSNNNDFYVSGVKKIEEELKLNNIKTNFVFKEKGQHNETHWNPILREFLVSI
FUMEFAM001015	EBN05995.1	136274541	136274540	1	MRFVCWAPMAANEFFISPLKTVVDITGVSFAEPGREPGPLAFSDRTYLSSILQEAEFSTVNIDVVETSINTRDSVEQNAALLMEIGMGFRAIKEADPSDEILSKIRQAFINDGNKRLENGIISYGATIYRVSAMA
FUMEFAM001016	EBI66115.1	135596822	135596820	1	MLGFKQSGIKNFKLADPIHNHDLFILAEKEIKRIENSNENISKFKPLIKLYDRADIINDIV
FUMEFAM001017	EDA56704.1	142785600	142785599	1	MSERRKRLHDLLLTLINKDSEFEFIEEDSSDLTSSYSEKDTLNLSRVIEKNRKIIKRYQAIVRTAVTLDALMDSENEENYKIK
FUMEFAM001018	EBN25704.1	136303615	136303613	1	MPGSVYALGRCIVNAYEWFGRDRDDIKGTKLGSELLLNPNLNLELAYDDKDKKGLEDEWYARIMFVYPPRSGPSLQDGFLSESPWKEEKDMSGELLSKVKRNNKIVVEFKGTSTISRTD
FUMEFAM001019	EBG85775.1	135322026	135322025	1	MIRKPLENMKRKEFIKLAASGAIGLSSIGYIACEKKKELFFKLSLAQWSFHRAIQNGIMSPYDFAQNAKNLGFEGIEYVNALYDDVMKVDNKSDALKNFIKKNNELAMDNDIENVLIMIDSEGDLANEDNTERLISIDNHKRWIETAAEMNCSAIRLNLYGSKDVNTWTELSIDSLSQLAE
FUMEFAM001020	EDF63398.1	143559802	143559798	1	MAAGNADFDEILSTTLKNYIPKLTDNIFTARPLFYALTNGQTIRRVSGGAKIVVPIIYGTNSTAGSYSGTDTISTTAQTGITAAEYDWKQYAATVTINGIEEAKNNGEAQIIDLLEGKIFQTQETIIENMNTMFFGNGTGNSGKDWMGLSALVGLGNDAGGSSLAGIDATDSDNSWWRSQVTNVAGALTQANMATTYNNCSVGNDQPTIIITGQTQYETYEGLLEGQIRYTDTDMADGGFQNLLFKGCPVTFDGTLAGEGKMYMLNTKYLQLVAHSDVWFKPTPFVRPTNQDAVYSQLLCYGELTTSNRARQGYMYGITPA
FUMEFAM001021	EBW73548.1	137916191	137916190	1	MMKNIKPFGPSIGKTKISKKFLNILNKEIDNKVLTKNNDYSSKLASQIKKEIKISNNFIKKNLEREIKKNIKDFLKNEKIKKVKNIKILNLWVVSQFKDEYNPIHYHDGDISGVGY
FUMEFAM001022	EDF86046.1	143611988	143611984	1	MTLTTKFRKELSTLQDAVNNDIFLDIKHPKLYKKICRYYQNDVQLTGEDPEADYHQIIECLRQDLVEVN
FUMEFAM001023	EDI44801.1	144042441	144042438	1	MERPVSTVLMEAIVIGLMNLAIITALAKVGTGLPHLTEYVIAGALIHIIFEYTGGNKWWCTQTYKL
FUMEFAM001024	EDB76204.1	142953407	142953405	1	MQIKQGGLYFRATDNERLKDIYQEINKLEKTEVEEFKYSNAQEMYRLFVLISFSLVFLEWLLRSTIFKSFI
FUMEFAM001025	EDE91819.1	143431596	143431595	1	MEQSSIKPLGSLNHVDTVEYAFKVFPIICETSDKPDRFNEKEVQDIYFLKIEDLENSDNWIYRGNYENDWIFNFQDQILWGATAYMTRALLGVNLG
FUMEFAM001026	ECZ62845.1	142655613	142655611	1	MNLRTIFKAQSIVLFINAIGGLFLTSAFLGAAGWEITPDLITLGQFTGMTFLVFAIWAWRLPDVASDSIKSIGMLFAIGGLLFTIIIAYHIMIGAVAGATAYVNIILTALFAIAFYFYSRD
FUMEFAM001027	ECI92198.1	139999332	139999331	1	MFFVKKFRYLGSHIGQRLDSDVDIDERLSKASQAFGALRKHTFANRNVKPETKARLYVALVLGVLLYGCESWFMREKEYKEMQRFHHDCVRTMLRINRNIHIKRKINMKKLFANLGNRVRPLRWHYETRALRWNGHIARMKRDRLPASHGGASH
FUMEFAM001028	EDC62202.1	143073730	143073727	1	MGKDGVYLMNTPAENIIEEPVENIIEATDSDSLENQEEVGSKASSEFALKLVNAVKSLNNDEITHYEMVNSFNAAEELRCLFLFIRALPYNPIVKIYPEAPFLFFKGITVPQSFDLSEDMVRDIETFMKGQNSEYYTDLRLHDLEQPFIDSYESAIRIYNDMVEKTRDSYHASVKLAKTQVFEISAVFVCLFILMITLVGIS
FUMEFAM001029	EBS03174.1	137068996	137068995	1	MKRIGETIMGRAIDLFVTYRFLRLLTTPFQDTDAFKLGIIDEKGNRIKLPKSTKPAVELSTSELKNAYTILHKLVFNIKKIFNKVPGLRTKVGTYAAALFLLKDTFKESVDDPDMFEKEFIKYLKENDIELDDEISEEVIGFGEVLPKGEYVLINDILNKEEEELSAKKGDKVIAYDDEPPVDTILGVEIFPVIHVKTQEKIYVSLEDIKNG
FUMEFAM001030	EBH33805.1	135393534	135393531	1	MDSSFTNQKKFLTSMGILQRAEIISKNLEFSKKADLFYRVRRLIDEKQMGELFKVMLIKKKNNNFKTGFSN
FUMEFAM001031	EDF56657.1	143546869	143546867	1	MSMNKQPKIEIKETKNFVDKKELNLWKRGFTPQAEIWNGRMATVGIGIIFIIIALISQFS
FUMEFAM001032	ECY07320.1	142437578	142437573	1	MFIETLKTMKLYKRESKLGTMHNYHRKNLIYVFKCDACSETFMRPKSKVDPDRASNDYKHVCNKCDSKKFAQSVGVKMRRVYQLDASSTKTL
FUMEFAM001033	EBU99190.1	137602356	137602355	1	MNLIKLKEDKMKKLITALFGLMFAISTASAEVGVNVGVSGQLGLFAATATETDTGSHGTTTGDDEKNSKSDFIGLGYASIFIEKELGPLTVGVDYVPTALETETSETLIDDKTTSDTSTAVTNKVQVDFEDLTTVYLALNVTENAYVKAGYVQVDIITNESLGTGSTYKNADIDGVSLGIGYNKDFDNGMFLRAEGNYMEFDGTSVTSSSGSQKISLNSVDGVTGKLSLGRSF
FUMEFAM001034	ECQ84124.1	141275765	141275763	1	MIEARTLLGSVVLIICISCPKSFKALAMSHIRDSTAPHPFGGIGIRPGPIIEIFIPYPQCFQRKS
FUMEFAM001035	ECG52231.1	139650938	139650937	1	MIGILGMGKNYSPCIDICKYRSDGHCVGCSMTKAQKKISKSLKSKDKQLAFEGLVRMQQAVLGGFEAWEKAHKKKHRHKD
FUMEFAM001036	EDI75280.1	144084066	144084065	1	MMYTILNYLISFWTVVVMNCIQPVNWKYCYRVDQWLVPDIQEGWKHYTGEIVPYQKEKDYLKGL
FUMEFAM001037	ECV19747.1	142053083	142053079	1	MDCLSLGGNFIRVIPITKTRQSGRQLLLFCHYSPMISRRLIGALLSSSVLLTGCAAGGQAPTRNIKQVTDGVEKDVGDLKIRNLKLVALPDGSGTLVAFIVNHNDAPDKLAAITVNGQRADLVSDAVLTKNTPMIFEGESANAKAKVTVLNAKPGYRVPVVLYFINGGKAELDALVVANTGIYSSIL
FUMEFAM001038	EDF18690.1	143475182	143475180	1	MMEKKKCPQCKNLILKTSPICLYCGRPNKFITKEYVNKKWNKDNTKNVFDYIFINKYIVFILLLIFTIVIIKFS
FUMEFAM001039	EDC49465.1	143056340	143056336	1	MLTMIVKAWFIVAVMSGVYTDGTKDIFIFQHPVDHGHFHSSNMCQKFIGDYPFKIARALIKQYGSRPPEQIMCVPEDTVRLFMEEGGKRGEPT
FUMEFAM001040	EBX98602.1	138143288	138143287	1	MAYIFSSELASLLSDSGNHLYFSSASIWEISIKESLGKKDFKVSSKKLHDGLIDNGYKEIKVSALHAMEVIKLPFIHRDPFDRILVATVIWENMPLLTNDSTLSPYHSLVRVL
FUMEFAM001041	EBP69745.1	136680156	136680155	1	MASPQVNTLNLSDNGDGMVPLNTNPTTTFVNNHPENNIQGNKETMDSTPINDIMMEPPMMTDEPRMQGMMPQMTAPQPQGSYAPPAETKVESKNPLNLTDDQMTAAIVAACTALAISKPVQDKLATSIPKFLNEQGGRSMVGLASTGVVAAVVFYFVKDYIVKP
FUMEFAM001042	ECD15092.1	139062336	139062334	1	MGDNMSITNSREFTINVGKIAEAEKWLSEGADLWKEITGKDAVIYKEGWGDQYKMLFVTTYESMGETEEVGEKVMADKRVTDWLQNGMTNGDLISGAVDRFFTTIKDTRE
FUMEFAM001043	EDG16193.1	143667137	143667134	1	MDRKDFENLSESELRQLKESIDDVLEEKRYRESYLKTNPKGVAIAWVVVAVIISVYRYLTI
FUMEFAM001044	EBK48337.1	135887042	135887041	1	MKKKLFIFTNESIFFQDEKFFCDNIDLKSSPEGLNKKFEVNLLGRKSSKKRAHEIKLKKLRIFSNIFSYLSEVIKSTKIDNTKFLVISISPYTFFICLILRLYGKTPIVYLRSDGYGEYKAILGNIGKLVYHLMFTVTSLISNLISCRNYILRGKKGKVIYPSQLDSVWLRKPKSQEVKNFKLLYVGRIRVEKGILT
FUMEFAM001045	EBB60507.1	134481880	134481879	1	MIDTSKCPVYLLSGEYDCSCTPERTLETAKRIKGAKATIIPGIGHFPMSENPELFKSYIYPILKEIID
FUMEFAM001046	EDG65466.1	143761722	143761721	1	MKTMKINPKIDALQLMLTDLRTRNEPIRHKAAFKGCQPEFQSLVSRLIKQLEDELVAEKLTNRDS
FUMEFAM001047	ECV41782.1	142079353	142079347	1	MQAESVIGAVGISAMVVRPGDTALAHGSGDMPILSTSFLITLMESACNSALAEFLENGESTYLADIEMEVHESVGIGSEIQGAATCVAYEDGVLTFVCEIHDGPRLVAASSMRRALVERVTFLARTAALSLMSQQETE
FUMEFAM001048	ECZ75146.1	142672992	142672991	1	MNIRRLNMPDMNYVVVTAAECPVEKRAMAVEKMSGFADDLKSQAGTIHTRFGILMTGSNPGSLIFVQSYESLSGFEKAQEVYANSAPYNDLIKQSGVKILLRNIAKLVPVEFPQKMDSNPKYLVLTRATPTGYTPAEIVSEFSKISNLFADNGASTLRFGRILTGSNAGDMLLGVTYPSMAEIEASYDAIAASETFMKLASNISINLRNIIRIY
FUMEFAM001049	EBK75403.1	135926105	135926103	1	MAVRTQVSRLGTDSFILARGRKSRLKEREHGSPSRVKGAKSNYFRRNQMAQVTYRGVKYDSEEYNAKVLAEAAQKQRHDLMYRGLKVTKKVAGGV
FUMEFAM001050	ECT02435.1	141735048	141735047	1	MAETDRAPREGDPSALRDGAVIRFPISSDGDPGDQPGSPSLLIGKRMTAPSRKADGSPSLGARSVSASPSSVSAGAGTAPGGPGARRGRLQAFQAIAVWLCSPRPSTPSRTVCPSRR
FUMEFAM001051	EBH01675.1	135345707	135345706	1	MMDSEDVLIYFVLGSIILVIIIFQIANAIKRSSYKSTHCSNLDDQWNEFGKVSTIDPDGSDYKNFFLRDYYIKTAYNCCALGDFKNTYVSTCQLENIIKQGVRCLDFEIYSVNNKPIIAVSSDSSFKIKEAYNSVKFDAILNTIVEKAFSGGNCPNPGDPLILHFRIKSNNQPICNEMADNIKNILQPTGRLLGRDYSYENYGTNLGKVPISDLMGKVIIIVDKTNTMFEGTDLEEYINLASNSVFMRALRNQDVEFAPNPKELLEFNKRQMTLSMPNLQDKDSNVKALMHAKYGIQMIGMCYQNYDENLKYYENMFAQIGHAFSLKPPKFRYKPQKIDCPKKQTKNVSYAPRTHQSDYYKVTL
FUMEFAM001052	EBN47571.1	136336097	136336096	1	MLKSSFFTIDMIAPFLLQIEQLHFITLAKSPSKLISASTAPQWQTNFFIYKSILYITSFLFNIGKVNGEL
FUMEFAM001053	EBQ12384.1	136745245	136745243	1	MHALAAIKPWPLMGVKIDETSRYYQVHAAARTAVPAEHLAFLNALPLHYETDDYIFVHAGIRPDVALAAQTERDLLWIREPFLSHSAPRAKMIIHGHTALEAPQLYSNRLNLDGGAGYGRPLTPVVIDNKQIFCLGAHGRVLLEQSAL
FUMEFAM001054	EDA97201.1	142839485	142839478	1	MSVTKMLGAYLIVAVVILCVAYAGVEETMRLFAYLDLQLRYAFVRFRMMLLRRKLKQQLIKDLPEFNKFIKEHTKDDR
FUMEFAM001055	EDG60558.1	143752102	143752101	1	MYDLSTNILVMIDKDILDGLSELDEADLKRVKLLVDNKLNIESDVKVSYRTKSIKCGKESCNSCPHGPYWYAEWTEEGKRKTKYLGKNLTDA
FUMEFAM001056	ECE20496.1	139215903	139215900	1	MTVKLIRMWSGEDVIADIVEESTDSIVITDPIVAVPSPQQGNIAFAPWSPLLQKDKIEITKKYVVYIGDPQEEIIEQYKSMFGKISTPTKKLIL
FUMEFAM001057	EDC43818.1	143048609	143048607	1	MSDMIKSKENKPKRNIEIDLTGPQGNAYYLLGLASRWSKELQFSDSYREEMLEKMKSSDYENLIKVFDDEFGMIVTLYR
FUMEFAM001058	ECO64088.1	140954777	140954775	1	MTKKFTDFEIEEKTSGGAVYEAGVKESKRSKALRVIAQPLMDKYWKQDVTNLHRIYKIAEYLLKRKNRH
FUMEFAM001059	EBZ46154.1	138407913	138407912	1	MKKFIISFSVFVIIAYFGLGFYVYSQAVATTCSIYEPEANNTPDNFSLGEKASWDPSKYFVDDYEDVEIQTEDGIILSGWYMENDPNAITIIGMHGVTSSKFSPDVLLVGGMLYKQGFNYLTFDFRDHGTSTCQDSRHSAGQKEIFDVKASIDWLKNERNIPASNIGLYGASFGAMIGLMTPAITNDFQALAVVDSPFDFASLVRED
FUMEFAM001060	EBB88340.1	134528945	134528944	1	MKDIPINNSEILETLNKFLWFYDERNKEIRKCRMHCNNEDRKHFIGDEYRDSIMSRGSIHNGYPENGRYYSFISNNKSSGNSLTRKVIENYTTINEELQVKLCTKNNGLCALYPPKGFISWHNNANASAYNLIFTWSETGDGYFKYIDGYTGDEIVIPDKKGWQCKAGYFGAYDEEPEKLVYHTASTECWRMTVAYMFNREEMSLGLQEDVIEEIKSK
FUMEFAM001061	EDE83482.1	143415434	143415429	1	MMNKLYDDSNWREEYKSYTNNKRYLELLENGPKSLSQAWLLGALHNEWKKMKGYDKLDPKENEGQCQSSLQEFFQSQKDQGI
FUMEFAM001062	ECE22512.1	139218743	139218742	1	MTHNLSYKLGSYPKSINASSLNDWFNSEKEDPVLIDVREQSELEMARFSKEFLHIPISKVTSEYVEEIFAGLLDREIVVTCHAGIRSYNFSQWCLDNNIVSEIWNLEEGIDGWSRYIDPSIPRY
FUMEFAM001063	EBD33947.1	134774054	134774052	1	MNNDYNISNIKNFNESYGKIDIKFLMDKFSNLIAEFLLCVAENVIVQNETYFLFVIQRGLETLKHCFKMIYMYSKNIDLTIYHCKKAYCYYVEFIGQIGDDNNSYLQLNSKDATLFVYKKTIFDIDNEFRKKFILEDSEKKYIDLISKMIECYYETITFILFNEENFTEKKESIIHFGIQKCNKIVDKLYNKEIEFDENIENIHNIYFFIIALKELNIGNIKYANMCDLFVKKYHKHSLNIEDIQKKIT
FUMEFAM001064	ECZ38959.1	142621811	142621809	1	MFRSLPTMLGEIFFRKNLMIKYFLSIFISLLFFNQTFAKDVSINENIDLKFICDLDKKIIKNSKYNYQTFLAKDLNEKGLDKFEIQSKKPETLLIKGLSLFLSESVKLNVKVVNKDVVLFKSIDQEKNYSESGIITRKTGELIHEITRNIKSENAEKYISIYSCTKHDQKV
FUMEFAM001065	EBJ66930.1	135759740	135759738	1	MGKVKQTIGTGPHRQGNYERPDWFYNRQSYGGIITDIGSHQIHQFLVFTNSNQAKINHALVENTTKKDMPGFQDFGEVNLTGNGGHGYIRLDWFTPDALPTWGDGRLLILGDKGFIEIRKYTDLAKSEKGNHLYLANNDEVKHIDCSNVKLPYFSNLINDVLNRTETACPQDLTYLSMELAIKAQEQAEKK
FUMEFAM001066	EDJ74857.1	144221356	144221354	1	MDEHEEDKVWRTINPDDMWVMDKLILSRKLGYKCGPTGIDVPNPGWYIVRPCVNAMGLGLGAEKVWLEEETMHLPYGYFWCEWFEGNHYSVDYLPQFGNKTYTIQGFKKDDTFTRWDKWIKVPHKKEHTIPTILFPTILNHHIINIEYIGDKVIEVHFRGNEDFKGEISEFIPVWEGQNTTPPEGYSYRKYPDIHGRIGAFVK
FUMEFAM001067	EDC38074.1	143040797	143040795	1	MALNLSRNTKVFVSTGNGVNADQTKHSLVEIDGITGGSGHAVGDIVTCSKGVKAIVSAVNSGAITQVFIPNNYRGGTASTLADNESLSITATTGSGTGGALTVKGITAGVTVDGSRAGTGLFIGNESDANTFQIGVLDGYSFSQANESSDIVVSEAGVTPRRSSKRFNDSLSPGEWSFQTYARPFKHGANSFRTSGHHDMVENILWAAIAGKDITGGALTGTSAAAVTCDGNDADVSFLRSDHHELLKLNIFFALENTTYRLNECQVNQVEIDFSIDGIATLSWSGNCTSIDEVTAAIEDPTKAIQCNNSGIMSGANASTTDVTKVEKINFIDTTGANDADYLRNKLSELTLSVAEQGGGKTAGGLDARTYSIAITGGSLTIANNITYLTPETLGIIDK…
FUMEFAM001068	EBL87092.1	136094089	136094086	1	MYCMKFLFFLFIVWWIIFMTILPIKRSQFEEGMPKKSYLGIKFLISLGISIIISFFLLKYENNIFEYFK
FUMEFAM001069	ECW29126.1	142193595	142193592	1	MMAISRAQLAKELEPGLNALFGLEYDRYENEHAEIFEEESSDRAFEEEVMLGGFSTAPVKGEGTSITFDDAQETFTARYTHETIALAFSITEEAIEDNLYDRLASRYTKALARSMAQTKQIKAAAILNNAFSTTTPIGDGAALCSSAHPSLSGNQRNILSTPSDLNETSLEQMLIDIAGLTDERGLKIAVRGMKLIIPKELQFIAERVINSNLRSGTADNDANAMKNMGMLPDGAVVNHFLTDPDAFFIKTDAPNGFKYFNRSPIKTAMEGDFDTGNMRFKARERYSFGVSDWRSVFGTEGA
FUMEFAM001070	EDG43912.1	143720202	143720197	1	MANPDQKTILIDNAFEEIKNICINLQKDTDASNSELKSLLKLIINEWEEKEEQKTGFGFR
FUMEFAM001071	EDA33232.1	142753726	142753724	1	MFLYGKKMTELINIFSYTILLSFLLFMPFFKKKSLLTKKISLDEYDLPVLNILFLTNLFLIFSIFNFTISQVTSIFYSIIFIFLIYFFSNFKKLLFPKDIIYFFIFYSIILLIFSIDLSNNLFLYWDAQKIWLPKAISFYSDGLIMDLKNTAYSHYSFLGSLLWAFFWKISGSEYEYFGRIFFLATYLFAILNLLSLISVHKNIKIILFLTLTLITYDYWLFRGTQEILVFSFLLILSKYLFNLFTNNKNVRINLINIFLCLNLIIWTKNEGIILSLIILFILIIFFKETTKFKLILTTMLFSMILVRFLIFKFNGLDLDLSRDFEFSNILSIFFNNFTIINLALISKYIIFSLFKFPHIVLSIFFALAIAFDKRLFKKFIFLYVYLFLSIFLIFLIYL…
FUMEFAM001072	ECB14960.1	138664263	138664261	1	MNFTTQMSGYVYLIRVGDLYRIGKTDNLEKKIKKLKPDELLTSIMTKEPETLEARLLRKYKSQRIPETGYLKLSKRQIRECKKQFELKGSLPHTLDAEVSITLFASFLLFSLGSFIFNYLNFGFVRSISYSFGMASLPMVILFITGSFGGYFSEDLSLFSLLTNRIKGLFIAIAMLSMAYLIFNLG
FUMEFAM001073	EBO22305.1	136447269	136447266	1	MRDEFIIISLYVDDRKALDDVDQFDFQYPDGRIKKINTVGKKWATFQSINFNTASQPFYIQMTPDGTLLNTPIQYTDVETFRYWLETGLENRNLTPKAKYFKF
FUMEFAM001074	EBP28476.1	136612253	136612250	1	MNHLLLSLVCILSVELFIRLNFSSILDSILKVTRKATYVIPQKNISDHWKEKVIPAYALRMMKYSLQILLILLLILSLFLIADFFFNDFFALTLSLIGIVESLVFAFGYVFLRKSFIK
FUMEFAM001075	EDG99535.1	143838770	143838769	1	MDYLNNLRNIKMSNSNFSNNPGQENYRGRSNNERSNFRDRSGGRRDGGGFRIRLSDNEMKAVKSIQETFQLRSTVAVLGFSVRTLSEMIKDEKLIESITEYAKNNKNSSPSRQSQNSYEEKTKTAPDPFARPVKSTSTEEIQPSEVEEDGK
FUMEFAM001076	EBG19410.1	135210753	135210751	1	MDIKIIEDGEHILDTGGGIQNMIKYSNEKDFLIFNPDTIWSNDYKDEILKMEKMYFSEKLENILLLVNKKFSFDKKLKGDFNLKNNLINKEAEKKFIYIGCQIINKKLFIKEKIENYSILEIWNNLLDQKKLFGYESQKDFYHLTDLDIFKKLKDL
FUMEFAM001077	EBU76064.1	137561188	137561187	1	MTNHQEVFARIESLLEDETDWVSAMSTVVCELHNSFEHFHWTGFYRTVAPNLLKIGPYQGGHGCLVIPFDKGICGAAATTGLTQDVPDVHARPEHIACSSSTLSEVVVPIKDSNGSVVAVLDLDSDILAAFSSEDILLTENVCKYLGEKYF
FUMEFAM001078	EDF65840.1	143564269	143564267	1	MFQNYNKYYLVLGLSFISLSCGIYSFTGSSIPPGVETFQVDYFENTAGGRRGSTVEPGLDRDFTIALQDLIVNQTSLNLVNQGGDIIYSGEIVEFSVTPMAATAEITAAQNRLTMAVAVNYENTLNNEDNLEKRFSFYYDFPGNLQVYDIKDSALQEIFERITQDIFNETLAKW
FUMEFAM001079	EDI58587.1	144061057	144061055	1	MGFQNNIGNKMKVVFFSESQMVGKVDRLHPNCRNDLAWSIMMDADWCPYGKQPTDHYDLGVVTIPKTKPNLDIDSFRQHCDKIVVMQEGPHWYFQDYSVEQQFQFIENLRKADWVWCHNKSDVSYYEGLGCRDVRVMRTLMLPDGLPANGYSKDKEGIILGGNFTSWYSGLDSYLISHAVNEPITNVSMGRKQPEEDMIPDIKYLPYMSWREWIQECGKYKVGIHMMRTHAAGTFSLNLSFHNSPCIGYKNLDTQDLLHPQTTVELGDIRGAKRILKRLYEDDSFYQECSEQTGELYNKYYSEEAWLKDFKKVNKEFKNG
FUMEFAM001080	EDD94485.1	143257153	143257151	1	MAKANVMIDNQKTRVTEWTFEVGDETGQHIHEYDYVVVPMLDGELKIINHDGVETISKLKKGGSYFREKGVNHNVLNNNDFIYKFIEIEFK
FUMEFAM001081	ECQ30098.1	141198599	141198594	1	MRGGSVMKLEVTKEQLELLEFMIQEFEYQDEEERALIEGIEAQIYDVKEEDLLRVMNILKAQAKQPKAEW
FUMEFAM001082	ECX86718.1	142410208	142410205	1	MMRNLLLISMLVMAPLSFASYHGGGSGDSSSGGSSGGGGYGSGSSGAAAGLLLVGGLIYFLNRDSDEEVTEEFALVSKNKVNKFEFNFINDDSLVFEDAFRPTNFSMPQNNFQLNIKYKLN
FUMEFAM001083	EDF73974.1	143580676	143580673	1	MAAKGTAAKSASGASMSKYDVEVEKRLQALEAEAHPKCHHDTEEGDTDRLSVLEAKVNKIISHLAKKENIDDIN
FUMEFAM001084	EDF99673.1	143637670	143637666	1	MFAEFLNIIFKSIKLDKTLYSDNKNFGEASIYFAGIIMILDGIAGAVAANTIIKTAIAMSGLTAIVTWLIWAIFIFVIGVKLFPDKQTKVSFKKVLTAVGFAHAPGLLRFFAVTPDLMIPIIFLTQFWIFAGLIISTKQILSLKSNFKSFGIVLLSFLIIAFLSISFVMSRMNMLPVSQIS
FUMEFAM001085	EBY29913.1	138188672	138188671	1	MMSPEDKLKRAAIFKKMALRDKLEASRKRQSLGVLRDELSKNQGVRDQLENLVEEASSPDEAQTAMALYSASWYNTRVRDQLEMVANRCTHLDKEVQTMQTELARAEQKRAKKQERAEELTSQAKKAAQDKADERLAELRSRPLER
FUMEFAM001086	ECC79231.1	139011386	139011385	1	MRIENLVYVKKIKKNLSFQNLTMAPIEKDLINFDLLTIYEKNYLFKYHLEVYSKISKYLNPNERSWLATFI
FUMEFAM001087	EBA99726.1	134376928	134376927	1	MGYFMAIDEKTLLEERKVLETDFNTTKERIVQVEKDLGNMKSNLNAVYGAIQQIDKLIAILAEGKEDKKPMPAEKEKALNLATS
FUMEFAM001088	EDB46722.1	142912208	142912206	1	MIMRFSNKTRIFIYTSVILLSSYIGYLLGNTFCIISDEGSCLTSVLTYVGVINVFNLIGVFILVNLSEKSITEWNQNLEEE
FUMEFAM001089	EBD85261.1	134852238	134852236	1	MNSSIRVMAVLADRQYELNFFLNLENENKIQELSKEIIDKINKLSKRVGAPSYQKTPVFKRNNYRNQRPIKKGEITEEDWNTIRNFKKTKLIKNTEGIEAQMDKIRCSLNKLTITTYDIVLDDIVCIIKDIIKDENNSESSLEKIGAAIFEIGSVHKFWSKVYATLYKELIEQFPIMKDICLKNFRNFKSIFTNINFIDAVEDYDLFCEYNKENEKRRALSSFFSICAELEIINKSEIEKIIIDFIEQIKVDISKENKVNHIAELVENISIMITSGKKYLCKSDNWNNILSSIEYFANLNQKSYPSLNSKMVFKFMDLHDELEDD
FUMEFAM001090	EDB38256.1	142900730	142900727	1	MYNPTDERKKITRIEIIRVWPQEYVNQPIDDRIEDTWLVHNCDTDSIGCKFTFTDPDFTAMQSDVSYYARAIEEPSPIINVKGAHCIYDEEGNCSEFKICTQDWKNPRDLEACTSIDEPRAWSSPIYLNFKS
FUMEFAM001091	EDD76385.1	143231106	143231104	1	MFVSVICQYNLPIMKQLLYLKDDQLKDLIEKLFIGYRETFSDSKKILNKYKIGLAHQKVIHLLSMYEGITISELLKRLKVTKQSLNRVLKDLIKLDIIIFKKDEQDTRIKHVFLNDKGKKIFNEIFEIQKKRIHSALLNSSSEEVINFDNVLKKIING
FUMEFAM001092	ECA36146.1	138548818	138548816	1	MFLPQPFFKPGRDLEGQEGVREVLGSALWSYSINFLGLPAGCFPTHLTQLKHGTQAINVQLIGQRWREDLIVQGMKTIRNRLGTFSNELWSIMEKNN
FUMEFAM001093	EDG36903.1	143704609	143704606	1	MERFMKVLFKIREFAWVIVSEIEDWLYPYRNRLTPDEQFEIRVKDPMSGENFMVEEHIQSQNERIERLQDEMITVQMKLAEHEERFKTRVKIKKGSTSVSGEIKNIFNS
FUMEFAM001094	EBB17636.1	134408228	134408227	1	MNEKQLRNQINDIIEGELQLGINEFLEEKQRKESDQGLGFVTSEEAKKLKVKVFKDEVDKIMKQYKKIKKKEKSNISQVKKLGLVDKHGRPL
FUMEFAM001095	EBJ61128.1	135750411	135750409	1	MRFAKLVHRVFHPYNTMLLLMFAGLAGCQQLQVPVAQKTDTSNISWKRLTIQRDNLPSSTTPNENFADEAVDLNAPDSTMIPESDLPVMTVTPQDLDPQQFLGQSPDELRNRLGAPSILRKEGTVEIWQYQLSDCVVDFFFYDNAGTLAARHTDMRSPFFGGQLDQAACRHTLYKINQ
FUMEFAM001096	EDG57873.1	143746523	143746520	1	MPFANNQRITRRRSSAGPTPPKRPIGNNSESNGRQAQGPRPTFLTLRDHGKVFVADLPNLSDGQLAHISKEANEVLNSLEKRLSDLENEPNVSNPENDTLIKASTKRDVTLRFIKSIEEEQEHRKNNPALRDAASESLPRTFLEVARHRLPGATFDSLLREALEACAVDESAEENQVIDEPKETVKIMDIPSSNTNASLVVSIDSSDDSKNDSI
FUMEFAM001097	EDD31639.1	143169399	143169395	1	MKINRIKINYNLNNLESSKVKKMKIIKKVPMLILIAIFLISCRTSTNKEYPTNNLEKNIEDNSNSEKKRMEIKFSCGENGISEYLDDGWNILKEESQEKICTWKSVPATRDCNMEKDKGCKITKPDKIGEEKIYLLEK
FUMEFAM001098	EBJ74615.1	135772154	135772153	1	MDVDINIDTNNMKIDCIMLQKMIFIYNALEKGWTIKKKNNAYVFTKNHEGKKEVMLEDYLKRFMMENLDISKIK
FUMEFAM001099	EDF09411.1	143459798	143459796	1	MKKKSIIYSDLSKKQLETLKELYIQKKVESMSHQELKQYVLEIISHQINDTIGKEEEMEAWREMSDFFGEQFEINILEIQTKYIDDKNVIETEIDSQKQRIELLERNNLDQEKKDMWDD
FUMEFAM001100	EBA67245.1	134328294	134328292	1	MRAWILRLTIQAGDVEIDLKGAAIQIDEQMVHTKAEHTWTVLLERIREARESAMEAAVAAAREAGLPERGSAFRALLENCALTRKPDQVLGAIHYLRDVEGISDSPPRVVNDLFTDAGIEPPGNLSLYLNRLKERNFLMVPSGKDDKNRFAILTPEGQAHLDKRSNA
FUMEFAM001101	EBI91234.1	135637383	135637382	1	MLTQFVTILIIVSVIGCILYGRRLIKTEKVDAVFGNPERAKGGTHWVIVGSSAILMLWLYYSWDIAKGFYPKSANELCQVAKINESLLGLKYQFPIEEREFKSTSIIKIENKNLTKIANEINGSPDLNDQQKTILVSYIDRTSKLIPLLTSEELMEMDTKIKLQEITEEIKLLSSNFQKKDYPFETDAQKTERQKLIDEQGGWGITTIDSGSGSIENTIEIPTAPQTNKGLKFHAAAAELKKIDDKFFKLKNHNPPFKSSIKQLKDDIKAYRKGLDDNEELASDYAKNIVKIARRIEFASIYPPNA
FUMEFAM001102	EDF23467.1	143484056	143484055	1	MHLKKMRRIITGHNEEGKSVISIDGPPARSIGEEAGGLFEIWNTDGSGFDTKSKTDRADIDILLSPVKSGTKFRYFQINPIPDGVPQEAIEAATAEAFEKIGAAHHRVDTSRNAAMHETDTIDYIILLKGDVSLILDEEEVKLKPHDVVVQRRTNHAWVNHGTEPALLIAVLIDSSLV
FUMEFAM001103	EBX10403.1	137981318	137981317	1	MKKKILTRSDYDFFTSAETRWRDVDTLGHINHTVYLSLLETKHKDFIDHIYGETTYDLGLKSTAAGLLASMDVTYIKQVHHPVKLDIGCRITRVGSKSYDVHQGIFVEGENDPSFQTIHTFVMFNFVEQKSIPVHQVVIDNLRELE
FUMEFAM001104	EDC92196.1	143114836	143114833	1	MKRIIAAAVLVFAPFGAFSGGHSALGGSGTGVRIDLKSIEGTSGNHVQVTTSDIWMYDNPPEGFPEAMQVNCNYFQVFATGQQQPSGGIGVCQAYDPDGDISLNNGVFQPDGTIAVTIVAGTGKWAALTGAKFQGKTRHSLGGGAVYDFKPVN
FUMEFAM001105	ECT91079.1	141882492	141882489	1	MKPERKFYDKIKKSIPQISWIRLENNSLLGTPDLLACNTSGHFFTVELKVTKGNKVRFSPHQISFHVKHPTNTFIMVQHLGSGAVKLFRGSQILELEACGLELEACCLGLEACGLFLSELAA
FUMEFAM001106	EDB96977.1	142983138	142983137	1	MLLGEKIKLGFSYINFSKEIIKNSRVQLFLVDDRFQLAKFIKANIYGKKIVIGMGAGTISSWMRELPKLLS
FUMEFAM001107	EBB07743.1	134389097	134389094	1	MSKNSFLVIFLLVSFQISSKDVSIEIDISEQRLYLIESLHIKASYPVSSSKYGEGSIENSFKTPLGFHVIKEKIGEGAEKNTIFKSRINTRRSADIIEEYQDSDDDFVTSRIMWLDGKEEGKNKGGAVDSFARYIYIHGTHEEGLIGTKRLMAA
FUMEFAM001108	ECZ05001.1	142573226	142573224	1	MMNNIKEKISAMYDGELDSSEIDELIEIVNSNKDMQKQLSLYSLINVAVNQGSSSLKPKTVHKHSFKNIFSNVWLSNGLTAAATVLLTLTFMNYSDFSRLNENIDSSNQISSAINSKEAQLIAQRSEEYITDHVLKVLNDPNYMNSSSQIDLRNVGFNINTSDGLSYVKGKEKFQLRIENQDFGLKKVRYWKHGNKMIYLVPLENGRVITLYGNISLTSALEIAKSLDR
FUMEFAM001109	EBL61489.1	136056416	136056414	1	MKYQSSKFEEYIQNCNKFNMHKEIIPLLEDVSKNIKNTNNLILYGPSGTGKYTQALNYIKTFSPTDLRFERKMNFNFDSKTDFIFKISDIHFEIDMSLLGCKAKLVFNDLYYHILDVLSSRPNGSGILLCKNFHTIHSELLEIFYSYMQTLKHKNLNLVYIILTESVSFIPSNILNRCMIVPIKRPTKSNYIKVTNKTQFNNQELSSITNIKNLKSKIYNLNNMDKKIVDTIFEYIIHFQTIKFLDLRDKLYEIFIYNLDVHKFTFNIIQKLINTGYLKEQHIDNVFTKLYNFLKLYNNNYRPIYHLERFIFYLCIEIHGLQQSV
FUMEFAM001110	EDC85200.1	143105327	143105326	1	MGTRSNHHGSYFAQGILDNFQKPCIITFVEVNQTMKTEFLCVKPISSKAKNRFANMMDQLHSCRIEKRQDGKMFLASISGRYFFWMNEFADDNWEVIK
FUMEFAM001111	EBT32820.1	137300929	137300928	1	MLYKVNVIMLFMLTPEIKTNLILKEIGIKRYSLRSSNDQSHKKSLHFYKKGHILALLDKPYENFVREQQDLLIAIFSSTKIDSGEEVFKTIRYSSNNDLSGEFEEMSDLKMIIIFGNISCDFDFKNEQIIAPKLSLLLANKDSKKELWLQIKQKLNI
FUMEFAM001112	EBN49998.1	136339646	136339644	1	MELAYLIKILLERNYLQKHLIFMMMVSRKEYFSSPFDGEGTPTKRLCLINKGRLENFMHSESTARIFKTIPTGHAGLGSKVSVSPDWIVVEKSEENSNLKTSLDHSTYEGEFVYIEELNAIHAGVRASQGSFSLPFDGWLYKNGKKISIESATVAGDIKYLLKNIVNIESNQEVTISGISPHIWVNELSITGDA
FUMEFAM001113	EDJ06280.1	144127436	144127431	1	MFRFGGRDCKVCRLIRVYLLVAVPVLMMMWVQPDFQIPKGVDGRAVVGYGIGIGLVLMIAWRYYNDIYLKKKKQHDHP
FUMEFAM001114	EDG10716.1	143656419	143656418	1	MENIDSNISSEEELVGIDEVQKFLNRSRASVYRYTNTDLRNLNPSFNPRKLNPEFRTDQKDPLKFHPNEVARFAKDILRIKEVTVEVFNTPSSAAQNILAQILDELKSIRSLLEKE
FUMEFAM001115	EBI60777.1	135588184	135588182	1	MAISHYKLYAKHKPSQRTMAYNKIENILFDNQQYDEVENLYRELLEDSFDGFALNRLVDILLEKNEVADANDLVDRFMKSNHSCHSIRLNKLKLESESFEVRKSISSLCNEMIKDEIIK
FUMEFAM001116	EBL86286.1	136092881	136092879	1	MMKKFIIIIMATLLTSCATIVNDANVPVSLSFSNGEEGSCNLSNKRISMQASIPGTSMVRRSDDALRFDCKTKTGKKAFGSIPSETEGAKLGASVVFFDLGITDAITDKHRTYPSSFVIPVK
FUMEFAM001117	EDD07154.1	143135200	143135199	1	MGYTHTNSKGKTYHLHSKDVTLKGGRNQTIYYFAKDARSNACDLPAGKQVVESPKTGLPFVKGK
FUMEFAM001118	ECZ91284.1	142695455	142695449	1	MKRVFIFLLITLQPIFSQNIVTDTIVHELERKETLFSISQKYKINIDDILELNPQLRNSRLKRKSKILIPVIESIQEKTFVEKDSLPKEDDLLRLDSIFVKKRKRDNQLNLSVLLPFRSNTVNYDSIEEVETLFEDRNLYTITLDFYSGILYAIEDLRELNVSINLNVFDTENSINKINEISSENVVKDSDVIIGPLIPRNFETFSNIEILESIPKVFPLSTNPIKIIKGVIQSVTPKKLLRERMINYLDKNLNRDENIIIIADSLNNEIDSKLSEIFPNSIKIKPEFEGYVLPELLDSLLVDSLPNKVIIESEIFTLISSVVSQLNSQISSERDVKLYTTYRGNQYDDPSINIKDLGNLAFTYTSISKKTNNDSISKFESKYLNLFGSLPNKDVIRGY…
FUMEFAM001119	ECC67804.1	138982102	138982100	1	MKPEDLENLIKWKIVEGGMIPKIANCVDAVENGVRGVVILDGRKPHSILHEIFSDTGSGTLIRE
FUMEFAM001120	ECT54685.1	141830698	141830697	1	MDWPMLYTGNPYVIEPGNVFFIHMILMDSENQLAMNLGETFLVTENGNERLGKQKLDLVIL
FUMEFAM001121	EDG22739.1	143678563	143678560	1	MPFLPVYPVSINFFTKGISLATSWNSSDFGSSLIKLFNTSAIKSIPIKSYNPKTPVLGIPIGLPKIASASSTESFILNASVIAICIAYTPTLFPKKPGVSLQTIAPLPNSTSQNSFN
FUMEFAM001122	ECQ00960.1	141155193	141155192	1	MVMENKQINNPTRSELITDFVKSNPEYYIKEFQKIGSKPTFSFSFNLYAGILGPIWFGMRNIWNWALAFLIIETFSVVQIIRGLFGNITKDAVEKIKQVESTIAFRNKQLEAAITNNPDKVDVYKRNIKSLEDAMQGYIDEVARIEASAIWITIFGIALLISIKIVQGILANSVLEKRYSEWLSDKTIRPGMQTKNFISSTIFAAVIMFFSVVHYSFPGVITIMDDFPTHPDIRLTSIKWVETIFDYAVLKGDALFTAITIGIRSVLDFLELLFVKTPWIVIITTIVT
FUMEFAM001123	ECW16682.1	142177284	142177280	1	MRLRKCWSRMLTLTSLRISKRQNEMLLELQIREFLEKANRGEVELPPEIVDKFAQECADAIKRQFSKKREYSVRMSGLGRPICQQKMERDGYEEEKSYNDVLRFLFGDVVEAITMAVMRGAGVDIVDTQTKVTTKVGDSDIPGTLDVAIADEYGEPKVWDIKSASDYSFANKFAKGYRAIEADDVFGYIMQGHLYAEGYDAPFGGWIAVNKSSGEIAIVEADYTEEEHEAELKRAKDVLKKLDGPVHKRPPYESIEEKNTRNRLMPKPCTFCGFKKHCWKNAQLHPKVTSRAKFPPQVWYTKLVDREV
FUMEFAM001124	EBL32377.1	136013011	136013007	1	MKLMASVEALAPYQPNAQGLTEALIDLKSTMPSQTVFKVTGYETTCFENVTQGDALYSRASDGQVGKAIASDTFDKALVAGVAETTKPAGQSVKVIVAGIVATSGLNAGDQYFLSAASAGAIVETPPSTAGQYVTRVGEAGSTGQFIVNAERPILLS
FUMEFAM001125	ECY21124.1	142456419	142456414	1	MMATVKEALIRLEGHEKECAIRYANIEKRLDDGAERFRKSELMLWGMYPLIIGLFLIEKGIV
FUMEFAM001126	EDD39489.1	143180425	143180424	1	MMNDSYHIYFKGEILFKNLSKDEFEFVWGKLYTSYINALNKELTYELISENNIMEPAFNLEPSY
FUMEFAM001127	EDJ63905.1	144206200	144206197	1	MRMKKPKRPYRFGIIFLLLTVPPIGATQLGWYLHDKQTGFDYGMIVGTVSVIYAAYLMYEKNWREEDED
FUMEFAM001128	EBR58561.1	136989946	136989944	1	MALEIERRFLIKNDNWKEFINKKVYIEQGYFSKSLDSWIIRVRLIGKNSKITLKKHIKGFTNFEFEYSIPRSDAETIMSNLSNKIKKDRYFLEIEKKSWIIDCFKENNYPLEIAEIELSNEEEDLILPSFISKEITGLTHYSNFSLANNPFSRWKED
FUMEFAM001129	ECX03751.1	142293999	142293995	1	MCKYKNRKYRSCGIVEIWYVSSRPTTRRKERLMTKVVVRLPEPKKEYSEDNQRQINRALTTIIEQLNSTYLTQQKEDQERFTWLGLG
FUMEFAM001130	ECV31677.1	142067128	142067125	1	MYMKLEKLNIPLIIFSFSFFLEGLDAFSIASIPLSWIGILFYVLIFIYLKLTKKIEYIFDITFIKYFLYYLFFVTIIRAITFDLNMPEYATTSLVEYIGLRLLKIFSFYTIISLTVYFVRKKNIDYVIKLIAYIGVFISLLSLYSYFSYIFDWTDFSRTRAGTGGWSQPIRRACSILRNYGTFREPSFLAVWLAPVIPLIFYLARKSKVWYIISLIPILSLVLTRSLTGIISIIIVFSISVLIDFYKNKKFNFLLVVPILLILVTTMFGNNFGYKFPALDPFNVSSGISR
FUMEFAM001131	EBQ80362.1	136847304	136847301	1	MGSNMGFISNADDLIDFKGSTAIAGKITGKDKKKGKATLISLLGYQNAIKYADKIKSKIITDLNKYSSNTNTLNETLDYILKRNK
FUMEFAM001132	ECF60964.1	139516734	139516733	1	MNIISVAFSPFTSFKEISLFSIDFSLKSSAFFPKSQTGVFVKAIIYYKIINNTLQQIYDLRC
FUMEFAM001133	EDC09119.1	143001072	143001071	1	MMKILIILLVFYPLSIFAHQPKLINYSPSFDNPHEVVYPEISKAYYSKLEGKPHYYKIESDRDFLFYTGILSPKVNDNYKWLSIEVLNENNEVIYNADGEDFDWNAWYEPYARDWYWKGPEIGTERNEEFKTSFMINAGTYYIKVFNEDNTGHYSLAVGEAEFFGSNLWEQILTWTPIILYIGPFMDIVHWQKFDIRAYIPHIALLVLITIIYFFIKRIFFRRKA
FUMEFAM001134	EBQ94315.1	136868069	136868066	1	MNKMRFRSFSDWITIKMPAPQSDTPTLSAWETSMIDVFVRAASLIGLPRSIGEIYGLLFCTPRALSFDELVERLQISKGSVSQGLKVLRQLGAVKLHYVPGSRRDHYQPELSMKRLVRGFIKDQFEPHLLSGSQRLDNIEALIQEAGDEASHAHALSRLGTLRSWQKRTRKLMPIIMAVLGGAKFFDKESTDQETII
FUMEFAM001135	ECW78189.1	142259117	142259116	1	MIRKYLIIAFILNCFFVFSQKNIVNVDSIIKADNHTVFKNISYGPDKKNTLDIWLANNKSKSPFVIYIHGGGFGAGSKNSAYSKNNFKRVKKLLENNISFATIDYRFKNNDDFLLSSLNDAKRALQYLKFNNEKFNLIKDKVALMGASAGATSSLWIGLQDDLSDKNSDDPVLRESTNVSCIVGMAAAHSLNLMRWKDMANVDEAYLKSIFEKYLGKMDTEKWISRSFDKDYISEVDFFEKMDSNDPPIFIVNFGKNKKPKNIADFHHNPLHAKVLKERADYLKIKNVVYAPGIGIVDKSNQGLVEFIIENLK
FUMEFAM001136	EDH48412.1	143906473	143906471	1	MILDQDSLRPVIIAMAIYLTLAIVLPQIIKKPTGIQPVDDIVMTLIAQKGSLMSGTVLIGLVVLATNYIENEFM
FUMEFAM001137	EBW04690.1	137796499	137796497	1	MNQILGDIMKIKRILLSLAVVFGLTSFGSVANAACGNITIANMNWASANFMAEVDKIILEEGYGCSVELVPGATMPTFTSMQEK
FUMEFAM001138	EDF39919.1	143514170	143514167	1	MATRVNETFMIFRVCLFILNYYKQMDDYIIKRFENPDEIREFDKGKYEVVNLPHMTIGKATYHKGWKWSDDVSPLSGTEFCETEHLGMVISGNATVAFENEEPKIIGPGDIFYVSNTPHDSWVVGDEDYVSIHFMGADKYAD
FUMEFAM001139	EDJ77238.1	144224643	144224642	1	MASCNTHNIASIIKTFALDQSRELVEGQFVCLRRANDVSQNESFSPSPTITKHSNQEFGTHHARDVHELFAQEGKKLNLFSSAIKLPTQYMHTLWFTLRFTDTIHFEDVMANLHNSKFLMETEKMSSNKVFSFGRDHGYHGRLLSHGIVAEQSLHVKDNILTGYCFTPQDGNALLSSVAGTVQHYYKDSWEEKMEIFNRYIFKNI
FUMEFAM001140	EBE75596.1	134987561	134987558	1	MATRSADKDLENGIKVALDAADTASGVTEEFNNVREQFEVVNIQAKRIYQSVLIIFVSAIVAAIISLGAGLLMYYKALGTLRTNSNMAIESLAIFTENVSTLDKSVKTVETNTANQEIIKNSLGDIRSAAEKASADIAAAERKYNQAIKLSVKDTERVIKDFAETTLVDLKTQSDLTQMALSEQIQGIQKFFASDPSEEDGEMDGGDNIVTYKQFMVLENKVDQLIVLQKELAANMMEMNRVKQVEAQRKKAVPKVAKKPPVNPLKFP
FUMEFAM001141	ECV45004.1	142083222	142083220	1	MWFERDQGAEKMKRKFPKVPKTKGGVPKKYVRGAKNPKKREEEIKRTRRLYKQGKLTKAMMDRISRERSRG
FUMEFAM001142	EDC28176.1	143027344	143027343	1	MQIVTLNLFRFEKATDKIWAFLMMGLARFGLKKMEKLEFWKLFGSGTGEGFTPIPNFSVYGLLCVWESETAARKALLNEKLFKKYMSRASHTSTIFMNPVSSRGYWSGVQPFIAKKDTPKDFVAVLTRATIRWSKLKSFWKEAPDISNRIGADKNVKFKIGLGEVPIRQQLTFSIWENLSHMKKFAHQTGSHKDAILKVREGDWFSEELYARFNVIEVKGNFSEFNQKKQDLVNE
FUMEFAM001143	EDI89240.1	144103884	144103881	1	MIKTKYKIHFYIASIFHLLIFIPFIIQKFIGPDWDSYALLGTVINLYEDSLYLPSRPPGFPLYEFFLTFVYGVSKFLNLDFEILFLVSQFFFVLGNNFIILNFFEKQNSQKIFLYYIIIFSPIYLTSGLSVIDYHAGLFFGLLALYLALYVDQTYIPVSLLLAASIGIRLSNVIFAIPVLFIFYRKKERIQNLIKFTFTTGIFSMLIYFPVYLELWNSSLSNNLTSPRDMFCILNLTNTDHTLVGRLGRFVLKQFNFLGVVGTFVVLIFLVKIRRKDILNNLHWFIVFLLFELSFLRLPTEEGHLLPALIAFFLLINSLEIKKSYLTVILISTFLTNFLYISFYEVDQPDQATEIFFNLQINQGLLVQDYQLRENIGQNKEFHYLNSYYSIKNVWKDGC…
FUMEFAM001144	EDF18572.1	143474990	143474985	1	MSPLKCSYCVNPKEIMNSSEVLHEIRDLKDTWRKQNFVFSTTQQAKFDNLLEQRRDIVKSYYKNNLVYKASASK
FUMEFAM001145	EDG78383.1	143787741	143787739	1	MMIMKKILILIFGLFSTLSYSQDNSDAELLLNKVSENIKNYDNIYINYAYTLQNIEEDINQTNNGSFVTEDEKWRFEMLGVTRIFDGNKLYSISPDDEEVTISSQDPEDETTITPNKMLYFYEEGYYFEMDESRFVGNGQFRKKIQYVKLIPKDSEAEIKYILLGIDTEFNQIYEVIETGKNETVTTISIVDFEFNLPLDSKLFVFDEEKYQDYYMNILD
FUMEFAM001146	EBH36152.1	135397011	135397008	1	MSATPLLRSLESAFQYIQNFTGFFTPGILVIFLVALFWPKATTLSVLNAALTSLALSIFIFYFFPEYPFIHRMAVVFFSSFFVCYLTSLIQGYTDSPKAINLNDMSFATSKAFNVNTVVVVVILSIIYISLW
FUMEFAM001147	EBK56127.1	135898156	135898152	1	MKMFIPPHNELLPPQLPRPERSPGQSASGGASSVSASLMPTERQTVNGVEVLHAGSRLGPNYPNMPHARIYHPKQSPSAISSENFLQARAALNPGFVHNAAQTNIARVSNLYRDVPQFKNDLDILV
FUMEFAM001148	EDB18658.1	142873164	142873163	1	MGQIIEVKSTKLNKTIIFDLNRSVSGQEGMTFHNISEASLIPDVSGQLALKLFQETNDIETIFIQSNIVTVNFNRNLGSDISEVEETLKNFFVFYGEEE
FUMEFAM001149	EBX07831.1	137976821	137976819	1	MSEEDYSLKPSHLGGHLNRTNLDRPLLEHLKKNHNINSMLDIGCGTGGIKKIADELKINWFGIDGDPSIKLPENTLLHDFAEGQVTIDKTFDLVWCIEFLEHVEEKYIPNYMPLFKLGKLAVVTAAPPGWPGHHHVNCREKNYWVDVFEDYGLYYDAALTGQFKTVSKMNPKEGYEYGDNKNFFLKAGLVFRNGN
FUMEFAM001150	EDD39785.1	143180825	143180822	1	MRTIKSFLIGIITFINIAIILFIGFGTLTVINSPRIIIKYRPFKRSLHKFSNLIGDLTVKSLAISIQFLHQKRWEFIIEDEVSMDEWYLATSNHASWGDVFCVLAATNFKAPLFKIFMKKDLWWLPPVFLANVTLNMPFVNRHSKQQLEKNPNLRKLDYQNTIASCKRFERQPTTIFSFAEGTRNNPKKHAEQNSPYKNLLAPKIGGIALGLSAVPKIDYLLDFTIVYKSKKRSFWDFCIGDLSDVKVFVKKLRIPESLKRRDYLNDPSYRTEFRDWLDNVWVEKDKLIDSVNF
FUMEFAM001151	ECY83496.1	142542573	142542572	1	MYAKLIAIMMLFALPVMANDIYVTQSGATLDLDITQDGQNNTVGNSTTSSSVIGATTTIDIDQVGNSNVLKFDVNGATFTGTFSTTGNSNDIDFNCDSTGNNSSCATATASIIWAGNSNDLDIDIGETADAANATVSITGSSGSDSNVVAATIDGTSAILTLTVNGDTNNYLIDIDGDGDVNGHTLVHSHTGSIADVDITQSGVYDNIINLTTSGDNHDIDISQTD
FUMEFAM001152	EBT89159.1	137400907	137400906	1	MLMLEQEREYSFNMKYFDELKKSMEYLGKKKDTLFIGQAVEVPGTAMYNTLKDINKKKLIELPVAEEMQMGMTLGLSMDKNVPISIYPRWNFLLYGMNQLINHIDKFKVMCGNEIVPKIIIRTGIGSQRPLHPQFQHVGDFSEAVKKMCTTIDIVKLENPDQIFPSYVKAYERSDGVNTILVEYGDYYNEK
FUMEFAM001153	EBU11037.1	137439720	137439718	1	MGYVGAMPAEGLYLLIARVATAYYFIHFLVILPVLGFKEKTLPVPLSITEPVLGGSPNLATARKKESKIE
FUMEFAM001154	EDI27678.1	144018061	144018060	1	MASTRNNNTRGDYSLEQKHFGESRNHINYLHGAQGRAFVQTMPSIGYTPSGMPRDTLSKNPIEIESMLFGINSTNLVTPRKPIKPQLKQIPTSNFFNRLQVSMPKPLVIEKDQRPYPI
FUMEFAM001155	EBW45409.1	137867004	137867003	1	MPNYNRQEILKDLEIILITTIAGMTIFICLSTCMRVKENILILSIKNLPVTLKMKIGRKN
FUMEFAM001156	EBN88724.1	136396136	136396135	1	MKFLKTNNLINFFFAFVMIYLIYHTIYGKFNVGNYLIYKFESKMYDHLSSELHQNMIDLNVDLHSFYSNKEDYIDEISKQKNPTPQDGEVIIKLD
FUMEFAM001157	ECW39262.1	142206904	142206902	1	MLTLTETTALKDKQRARRNAFPDSLGLRVHRAISWLTRAAQEQEDPDAAFVFLWIAFNSAYSQDIGIAYHVSEKGRFKSFLSTLLAFDTQDRIYEVVWTRFPHEIRLVLENQYVFGPFWNHLNGVDGHEDWQERLDASVRKAKVALSEKDTERVLNELFDRLYVLRNQMIHGGATWNGAINRAQVRDGSEILGSLLPIFVDLMMDHPEHPWKEAIYPVITP
FUMEFAM001158	EDJ13933.1	144137820	144137816	1	MSSTRTPDPNSGWLSDDELQSIRQRLPLMYVEAVPVRVDSYSVITEVGLLLRVSPEGSMARTLVSGRVMFGETLRDALFRHLEKDLGPMAFPQLPLAPHPVQVAEYFPFPDAKYSDLRQHAVALVYVVPVTGTCDPRQDALEMTWMTPAEAVSESVLSELEGGRGSLLRAALASVGALP
FUMEFAM001159	EBQ75000.1	136839270	136839269	1	MTDVSWKMLNVWNTERTVPSILEDKIIIEYDHKRVKLDVYDTTLGKRFVEALRDNLIKKKILEKNFCFLGFADSKRDLYFLCNELNNSIEQINSFKFDPPYEVIHPFRADDFQYSSKLPIGKAIDGDVNRTPGLRLKHDACNLLHRYFEELQGTAWQLSVYYKQADNETKYAIRQLNNICHEIESWVESYRKKFIEPEWIRPSQITTFLNAPRYDLHDEDYDLFKQNRYDRELGGVYLHWSQVGKTLYEVYRDEHAPKMTEALCSEINHQKYYSGEFDIEWGDTITEETHSFKKEEMDGYRTWLKENNYDWEDPKLSLGYIKLGQVDLETSFQNRPFTSIYETMKDNLNIKNITIRGVEIHQNDFPYTLDSKDWKQIQIEGLKRGYESRSVR
FUMEFAM001160	EDD15790.1	143146952	143146951	1	MKKQDLVMADTVTTQTIADTSGVKFVAKLTNFSDGTGETLVKKIDASEVTFMTEDANRKISRVWYSINTSNAKSGVELIWDGDTNATAMLLGGNGYFDLRTAGNEIPNNASTPTGDVLLSTKNFALGDNYTIIIEFR
FUMEFAM001161	ECI01210.1	139866392	139866390	1	MQVESDEELAEMRARFASAELPVTNQTATTCCYAKSDKTWTVDPQGVAWETFQTLEHAPVYGESRDRSREARVSSNACCAGADLNRSKT
FUMEFAM001162	EDI86436.1	144099944	144099942	1	MNIFYLDEDPEVAAIVQYNKHVVKMILESAQMLCTAHHVYGNEEQKENVPYKQAHLNHPSTIWCRQSIPNYMWLYKHMLALGHEYTHRYGKVHKSITKCKDFLSIAPQGINKYASFTQPPQAMPDEYKAECSIEAYWNYYIGEKHTIATKDEMIYTYE
FUMEFAM001163	EDD41481.1	143183149	143183145	1	MMTVQHEIKSQLAKLLATEDIIVEHKKVETAEFNVQTRVLTLPMWEKASNGVIDMLVGHEVGHALYTPNTEWWKEVQIPQQFVNVVEDARIEKLIKRRYEGLNKTFYNAYHELSDKDFFDIENKDMSDFNLADRVNLYFKIGHFVDIDFSTEENFLVSKIELAETFEEVLVLAKELYTLCKQQLEQENKERQEVENDTGIDLGDETFDGTPKGESEEAKEEVDLDYQKSESQPPTIEEIEDMMDELSNRSQPQNTEPEVETMDALDEALKDLINRGSRENHYIELPKVDIDQVIISNERVHKEFKEHWTNLNIRIQSQFKDNPNYFISLCNPERIPESYDPFEELDKDFYAFKKSAQKEVSYLVKEFECKKSAGAYARATTSRTGVLDTTKLINYRFSE…
FUMEFAM001164	EDF48273.1	143530218	143530208	1	MKLVLNFLMFLLAFFSFSNKSLSLTDYQIKRFCAKEKRVSLCIKNLQEKRSDLQKGKLIEIPVTPYKR
FUMEFAM001165	ECX57504.1	142368750	142368746	1	MMETYHPPKEVEEKENNSDLPEKEVISEKWLLEKIDSLIPLIKEKWPNIAQQTLEATKGSIDDLVEVIASHSGTSVIGTKSQLFEIIDSIRENNWEISEKIEPIESQLEELLEELNNTLRPKIENPIRKKPLLSIAIAAGIGLLIGTLLNSGRK
FUMEFAM001166	ECY78139.1	142535203	142535202	1	MCGLAHYFESEGLSTILVGFVREHIEVIRPPRSLFLDFPMGRSMGKPNDPEFQKKVIRAAFELLEASGGPVIEDFPEIIPVKEGRMGYALPPELVLSVSDIGDVDVILSEVRNEMEALRPDYSAAIAARGRTTVGASGLAIEELAPYVASFLDGEIPKSPRKGMPAIPLLKLVVEDLEAYYTETRTHRDSIDDLELMGEWFWEKTKAGRLLLLLEAVSLTSKDKVMLQIVEMSLMAPRFWSEGPLPGTSAAGW
FUMEFAM001167	EBO02175.1	136416090	136416088	1	MYMKKKEMKFGSIVRSIILEQGRYEILKKTYTQPKKKGDKVVPARMSVEDLNKIVLADPTTRRDGDDIKKAGTYTQWLLKQYLKLEPEAEYGTAQFKSEMTELQRLFFEDLYKTTEDLQKFDRFKGQLDQEQRDINRHTIDSLMDITADFSLEKTKASKEEKQEASKTYEHPGGEVIFRGGNWTVVKIEDQGELGKDAACFYGGHGLRSSKGESSWCTSAPGLSYFNTYIKQGPLYVVIPNKPTSFRDSGVETGEKSGLPAKRYQFHFPSNQFMDPDDRQIDLINFLNENSELKEVFKPEFMRGLTGSEGTSVSVEYPNDSASKFIALYGFDEFFETLPDNLERLDFVKGSRGYGRGEDKPFSVKLPSTIGRFKNLNALHLEGIVDNLPKELGELKDLV…
FUMEFAM001168	EBT51763.1	137334843	137334842	1	MMIDTFIRPPDWDPSQHEGGPLRMIKYYPDKATILKRFRLLPEQECLNDWFVRYIAEHSVRKTDEGWRWKFDDSMFNSLERLFGYQFSFGCPALFIHGANSLLMLGNILGNIKKMYSDIMEFEEIPGAAHHVPLDKPLEIVDIIKNRLF
FUMEFAM001169	EBI96986.1	135646655	135646654	1	MWYVFTIHMSQKYNTKQRYNSIQGLRSFKDTLPTEAKRIISKKGKIYNETLDNWKYLVGKDLFKVSFPKSYKSSNKLSGSRLNILVKRGNEVDVEYSKKEIIKKINVFFGYHVLDDIKLNTFDGKIEESHKNTAINATKNKHIKSINNIKNDKIKNSLLELSKHFKIK
FUMEFAM001170	EDD54674.1	143201185	143201183	1	MNSIVSTSKNISKRSLTFNKSFFISIAIHIFIIFGISVTTYYKIPLFNETPIINVKLANSDQDLMTDLINGDLQNSKKSLSSLSKGTIEKSNNISTSYKVKRLQANSIVNSEEAVYLNLWQREIETAGDKIIANNQSSLSGTVQIMAKIDIYGNLVSSEILISSGNTLVDQMAISILNESAPFAPFNETMSNEYSLLEIVRDWNFSSN
FUMEFAM001171	EBQ15761.1	136750372	136750370	1	MVPYGELSVPRIMPINTVKVYKILQRKATIKMAFGEIGKIAKNVGGGIFNRTLGRLFGAGISTDSRIVRAQAKWSGRSDKTDWRVRLQVPDGPLRNFFDFGNNSIMQPLADAQGIFWPLTPTMQIQHSANYNAMDQVHSNFPHQAYQNSQIDSMNILGEFPVQNSDDAKHWVATVNFLRTATKMFFGSDKGLDGLKGNPPPIMHLYGYGDHMFNKVPVVINSFNVELRQGIDYISTKQPDTYSATPGNVSQLVEAGESQTWAPTLSNISVLVTPIYSRDSIKNFSMKKFVNGELNGKGNEVGFI
FUMEFAM001172	EBK98299.1	135960043	135960040	1	MMINNKINLLDCTLRDGGYYNNWFFEKKLINEYLRVMNLINIDYVEIGFRFLDRVKTKGPCAYSEETFLRSLKIPKNLKIGVMINAADFVGTNIIEIAKKNFKPKKRSVISLIRIACHYHEVKEILHLYSG
FUMEFAM001173	EDC73205.1	143088790	143088788	1	MITNSHTKKKSSYKEVTQIYKFIKSYLVKFIITKMKKCLFIFFFIISCENEQSNYNPYLPDISFDRIINLSLPSYDNLNFTGGSVKIDGIGVCGVILFNFNNDILAWEACDPNHKKRDDCPGLTIDGIQVECDCVGNIYSLATGQLLNSNMSSNYPLIRYKTEIIGNNLRVYN
FUMEFAM001174	EDI81656.1	144093180	144093179	1	MNTRSEEMPRFKKALNIENLKKELKEDLLSSPDYINNVLGKGIAGSRVSEPIPQFTQTKAEKIIENGTNAYLVVGKDRPGSILSGYGGRGDSGAGSIDMVVGRMSHNPSTVNSRNENLKADPDFKLDASRIYISQKTDIDDNFDLVAGKVGSSTARSGIGIKSDAIRLIGREGIKLVTGTDTKGSHGEDILSVSGIDLIAGNDDANIQPLVLGDNVNESLEKMADYIDKLAGIVSSAIVYQMKFNTKVASHTHITAFFGTPTVPSEILISAGVQIAKDLGTKTVKDLFKFRTNIKFHKQTYYAVSGKKYINSRHNNTN
FUMEFAM001175	EBO20515.1	136444481	136444479	1	MACFYKGLTMAKKKRPSLTLLKKKAPKVPDFTCVQIDNIIEKLESLTKEDKRLTKSQLTRLRNSLEKLRSSNDKLRDSGIYWYEQLKKLVLSM
FUMEFAM001176	EDI91669.1	144107272	144107270	1	MKVISKLLMVLVPLFINAQSVTDAINWSFENETGNSRYESMAGAFGALGGNLSAISNNPASGAVFELSRFGVSLIVNNNSTKSTYKNNQNILNSGSSNYQAGLIYVFKNYGNGNLNKFSVGLNFQSVSNFNDEIKISGRSQNSVDNFFLNNSVGVNVNNISVGSNETVSGVYRWLGDNLGYYAQQAFLGYQSYLLNYDSESGSFYSLAKYDNGVNHDHQIFSSGFNNQVSFNLSLQFKENLYMGLNLNFYDVLAEKETRHIESSFDSDSPITDIDFRNYLTTNGQGISLQGGMIYKVGTVRLGLSYSTPTYYNFEDNLEQYIKTSSIDVDNVSYTDIVDPRITNIYNYDFKSPSKLTFSGGVVIKNMIILSADLISKNYSKSEFKHQNDGVYNYLNDAV…
FUMEFAM001177	EDC98521.1	143123433	143123430	1	MQYIKRIMLPFFMALLVAGCQVTIPPANNQAVNNSGTNATSLTILDAKALRGSEKVSVHAYSYTRGSDFCSRTIALKFSSELPYTQTLVAMRNRALVTGANALSITGWEEKNGITTFTGHFFDCHSKKGL
FUMEFAM001178	EDD92882.1	143254938	143254937	1	MQNMKKWIQTLSNKDRESFLEFCKKASSPIQIYLFSRFLGFQGTVVECNEWSTKEFKKRNFNVVLESEIDNMQIDINKLRDAIDMGIVKQDMGAARIAMLQKELRGAIKQIEDKKILQDKQGLILAGADRALREMLSIFRDDPIEGPLQEASMGVWTKILQEES
FUMEFAM001179	ECT16231.1	141763378	141763376	1	MALSFKVKAISRSRFLKNVFLTSIFILSFILIFFSKSDYFVINKVKSISNSYLHPITSFFVSPVKVISQLQTQFYDFRNLQAENNILKEEVMRLKKWQALAIHNNSENKV
FUMEFAM001180	ECY84879.1	142544465	142544463	1	MAGLILQYDGAYPFAVAAYNAGPNRVKYWKKINKDPQKKQVDYVDWVELIKFRETRNYVQRVMENYNVYRYILEQRPVPMKNFFKDQPLF
FUMEFAM001181	EDC47472.1	143053627	143053625	1	MSDAQFNDKAEQFDRLWDGITPKGVNRTKALKFRQYILEHVRQTRRTLNRENARKYWMGILQQEIAEQDNF
FUMEFAM001182	EDF98401.1	143635554	143635551	1	MIIVLYTWSFFMPNWCYNRINVFGNENEEKLKEVHEIFATERPFNEIFPIPDFKNIPNSKGELPKLEQMKNSKGEIIHETYNFPDGKNDDRWYHWCVENWGTKWEPDMYGNELSDYDSLEITFNTAWSPPEGVVEKLREKFPELSFQCFYDEPGCEIAGYY
FUMEFAM001183	EDG10074.1	143655269	143655268	1	MIENYKGWDITLNWDNKDYLERDTTKSNFFNQKEKWIGVHLNGEKIYGSSLKEIRHIIDYPSLHEK
FUMEFAM001184	EBC23316.1	134587161	134587159	1	MISKREKGKVSFGFYSSLIVFIFFAIALSRILYFSQEFIISNIPASEYYLNYFFESIRNVFEIWKNLVTNY
FUMEFAM001185	EDG97235.1	143835611	143835610	1	MILARRSMSTFLSKDVIAGLEAAQKADLRKKSRLRVESNKNSYPVLQLKKSGFCVEVERAPMIRGLVDLYDGDKHLKQCLIVASKEENGIVHFEYKRNTNTQTAAPRDFYQEKSAVALIPHLL
FUMEFAM001186	EDC85729.1	143106042	143106041	1	MFMNALKSIFSWLGRFLEKARTVMLNLGTAFVLIFFTIIIIGAFTSSGPEVKDPSGRVLFIDPVGTVVDQEVFNSDFLFQLWH
FUMEFAM001187	EDJ64536.1	144207064	144207061	1	MFFLRFGTYFANYFKKYFMKKISFVFLFLLIISCTVENVEEPIIEPKPEWTFVACEGNYGSSNGSIFMINNVGITKEIEDVGDVVNSLTVYKNKLIVLINNSHKMMIYEIYDEGLRMPGIEIDTQLSGPRQMVIVDEKIYFTNWNSSDVKIFNLNNYIIEDSIQLSGNPESIAYQNGNLLVGIQSNDDYSDSNKLHVINPVNKQITKTYEVGFGPTDIEVKGKSVYVANTYYDASYNAFYGSSELDITTDQVSINSYGPGIVCGGDVLTLNEEIYRSFSGGIAQIDENLEILSETKIGDFPPAQLYSTESNDDKIYFGLTNFTDINVVKVYDTNNNEIASYDVGIIPGDFAFWKGE
FUMEFAM001188	ECM98164.1	140710255	140710254	1	MYNYSFYCTYLDISNNEHKQDTIYRKEILKAFSLMIYEHEKMMNTINDLYNKYKENTQIKEILTILKENNKYSFLFNNFDDLFTLLFSFEYFYYFHTCIAELEQSQSISDIIYEKFIKVLKNNNNN
FUMEFAM001189	EDG31823.1	143693931	143693926	1	MVICIKTEIPKEICEIDDELKAIYHSQDTVCIWVFKSREDRNNFMNETVGMNKEDREKYFSDNYG
FUMEFAM001190	EBQ34213.1	136777975	136777974	1	MIKNFKDIVILLITSGVLILLGVIIVGDYWVALEENRPVDESVITLMKMSVTGLIGVIGGYIGGSK
FUMEFAM001191	EDC81203.1	143099690	143099687	1	MRAYLLSLLMLTVSLAGCINDEGSNIGDIGNTTDNELALPDWQIGDQWLYTFVTPQFGEDSARLVVADVREDDGLFMLGISSEGEAQRHAVINHNPFLGRVTMDGLSVYENGEPQPVFNFPWAVGNTWEFRLLGQQWTATTDNIYNGEVTVSAQSDEGHELDYVFTGREGFIKTLVWEDSEGNENLRMNLNQKKTGYSGDVFFYRAGDLHDNMYEENDQEIYDTFFDEGYSSNEAWDTLVWYLDVEIDDKGGSGSLTISDQQDGTSPLSRAWGNGATEKGSFGTIPSKTGEHRITLTLQGETSFVHLKVAGALVRSWSL
FUMEFAM001192	EDI29063.1	144020062	144020059	1	MGYQAGHSVINTRRKRVCRTTSPAGGIVNKIDPRVLKEFATTERHHQILDAVIETGSANKASKKIGSSRRNIDKMLRRLEGIASSQGVAPHRDLVHQTAEGFEAKRISTAYKDDGSVALQWVIQEPQKRDIRAKIDAMMEGMTDDLKGFMKPTKEPKSVNSDYLAMYMIGDHHFGMLADSETKMDSDDWDIKIASQILVESTNRLANRVGNAEVGVLLNVGDFFHADSSFNTTTKGTPVDVDSRISRTFKLAGRLFRFLITKMLETHKKVVVINVRGNHDHDMACHLSSCLELLYDQEPRVDVVPNYSKFIHYQWHNNLFVFHHGDRIKHEQILQAVIKNLDNEWSQSKNRYCHLGHIHHHTAREVGSMHFEHWGSLTATDQWHSDSGYGAERSMSAVV…
FUMEFAM001193	EDG60676.1	143752365	143752353	1	MSFIIMGLLSLTSEELRYKMKHLGTLCPNRSVANDEQFYELYSKFKDVIEDTEYNIDIVDCLTALHCAMEDFEMYA
FUMEFAM001194	ECI11149.1	139882623	139882621	1	MMSFNKLDSLFDNLQDTINDCQADVTKFVEGNNSAGTRVRKAMQAVKALAQEVRVEVQDQKNSQF
FUMEFAM001195	ECV21030.1	142054724	142054721	1	MQLQTRWLTTCQNILTNFLQIMENNNFTVYQFENYDVEGLKLEINFSNTDFIEIKTHEEINSPIENMEESFEPLLFGIDMNITNIKNINDLKGKKMILLDGHHRYEYLKRNDIDKSIELVLISIDDVEILSYPSRLIIRKKEFEEILENYNFSNNVSSKFFVSVDDVKFFNEEILDIYQLYEFKNFCYVNEYISSAVDENKTNDEIIVNFTPIKVSEIVENDSLFPPKSTWITPRL
FUMEFAM001196	ECW38648.1	142206090	142206088	1	MVTFRPRASRMAPRDAAAIPLPSEDTTPPVTNTKRFMLTFNPFGVSARAAETHSWDGTLGYSGIRILHRVHLPVPLQGM
FUMEFAM001197	EDI63860.1	144068183	144068178	1	MFSSSEFKILMFSFNVKILSSFFLAEFLIIAVDKINEKITITKAIFFITYFQNFLSQLSC
FUMEFAM001198	EDF99277.1	143637042	143637040	1	MIKGIFKLILLILLFGFISISPKTRYLVGITLKEISSFLLWTVKFEDREKWIMDKPSWIPDQKLKPSY
FUMEFAM001199	EBL06057.1	135971543	135971541	1	MATYPVVNTKTGEQKEVVMSVTQWDQWCSDNPDWSRDYSDPSTMPGVGEVGEWKDKLRKSKPGWNDVLKKASKSPGSRVKTL
FUMEFAM001200	EDI08547.1	143991347	143991345	1	MQVIRDETWQQCLASAVKMFRLSEPDDKCYHLADATWKCKMSYKRHEEKKESRQVVVIDKLPESVVTQRTHVKTCQATTMSGKPCSFKAVCGDFCKKHRIDKVPLGKKVQLKS
FUMEFAM001201	ECW98457.1	142286778	142286775	1	MEFGMSSKLLVVFTPSGKRGYFEKGTSILQIARQLGVDLDSVCGGRGICSKCQITPSYGEFTKHGVTVAADALSEWNKVEERYNEKRGLAKGRRLGCQACVQGDVVIDVPAESQVHKQVIRKDASARPVKMNPATRLYYVKVAEPDMHEPSGDLERLKIAIKDQWEIYDVELDFFQFTKLQKTLRQGNWAVTVAIFNDHTNTPPRIVEIWPGLYEESLYGLAID
FUMEFAM001202	EBZ01589.1	138331590	138331587	1	MTKGILLFCFDTDDLAYHKILERCVHLAKKNLKLEITVVTDFNTYRKCKPLGFINYKFIEPELGNKKNGQEWKNIDRHMAYDLSPYDTTLVIDIDYFLFSDNLKSLLDTKYDFLISKDAHDLSNRNSFDMRRFSMIDMVWATVLVFRKTKKTKMIFEMVKYVKEYYTYFLDLYRIKDRRFRNDYAFAIALEQLNGFITYDTMPLKLHTLPPDCKLLK
FUMEFAM001203	ECO94368.1	140998061	140998059	1	MMFRIKQKNAPEGPCFTCRLIRSFIMATVMLIVLGLVASDKMHLLTFISTDLIAILVLVFGLLLFLFKLWQWKTDKIEKKM
FUMEFAM001204	ECW49869.1	142220860	142220858	1	MLSRRIAIRLIHNPASNANPILSWFKANNKLNPKPLAPMKADITAIEKQTIITWLTPIKISRLAVGINTLSISCQLVHPLILPASITSGGMALKPKIVSNIIGGTATTIVMITAA
FUMEFAM001205	ECN84808.1	140836129	140836128	1	MLMDNKKWAPSQEENLGVITSVYEFIKEELSELQKETGCPDSFIYDFIGKIQNEWHPESCHSIVRNKKRKN
FUMEFAM001206	EDE81798.1	143412509	143412508	1	MTEAFPIIIPSIVNELLNLFETKVFVAMPKASFIEIFLDIFIFIYCIIIFNLSHVYNTFIKLESNKVTITDLMIIHIF
FUMEFAM001207	EBK46091.1	135883849	135883847	1	MKFLRISFLLFFCIGINAVTVDTGHANVSLVKFENIHDGKNKTLLGIRMDMQENWHTYWKILVTQVGL
FUMEFAM001208	EDA22819.1	142739348	142739347	1	MKVREFSNQEEAKNVCQILSSIDGISQIVINEAQGFSINFVADKEKDLLTKLKVELAFSKFEIFSLTQSQPSLDDVYLQKTGKTLLDAEISMAGKRDLKKESKQSMR
FUMEFAM001209	EBL73652.1	136074284	136074281	1	MGLFYCLLGNCMLKNKWLYAGLFIFLFPFFLLINLNDNASEIANQNTNLEDVSNAEMEKVIELNPDIFPMRIALANRYFEEFNYSSALPHFMHVAQNSEDLELKSLALAQIGWMVHDSGDTITSLNYIEEALAISPESLLAKTYLGIILIQQEETRKEGYEILTFLKTDPTLSNEDLEIIQEILSIYEN
FUMEFAM001210	ECL24962.1	140361883	140361881	1	MKRLPKKQYKLLKMMKLDLYQKIGKKLILSGCTIFRTGVYLDSNGGVIGFQLGTMMKQIIMLVPVRLT
FUMEFAM001211	EBL30632.1	136010536	136010532	1	MRGFPENISLQWIYAQKIYIYIFAELNNLEDKRTEENLMLLDKFPALEKQFYENFNKINFFPKELNLYELNANNHSEVISLLGEDLKNDIPIFIKCLGEIMDNKPNNSCYIASQQLGGKTKKLNHGASFFVHRKSTWKPWIYASWKKNDFQEKEVALEWIYKSWSKLKRFYPNIHLAQLHNHLNSHEEEITLAFGNRMNELKTLKNIFDPQGILPPL
FUMEFAM001212	EDA97419.1	142839778	142839774	1	MQFHLMDIQTLILDFILSERTGILLLLAAVLYYMHTQNKIQSKMEGELRGLKDKVNQLVNRTSDASSDLSSLSSRITNLSGVVSNASTVAENTKKELNMLAEGINSETVFNQAIDLARKGSSAEEIVAQTSLNIDQAETIVRFHGAKS
FUMEFAM001213	EDG94150.1	143831348	143831346	1	MKKYMDDFDLDIDNYQLEDILNLFHLDYKFDRASMKKAKAMALKTHPDKSGLSKDFFLFFMKAYKMLEAIYEYRYKKEQCAKKQQYNAEVDTENKQLLKKLDGKSAKEFNKWFNQMFEKVRVKDEDVDTGYGKWFRSNDDINEEQIKSMAAMGEVFDRKKKESKALIKHNGIREMMVGGGYGLTREKPTEYGSDIFSSNLQYEDLKKAHTETVVPVTMEDFTGKKKFDNVENYIRYREENRPDMVSLEQSKRMMRERNMQNDKINTERAFRLIKRDEEIGQANEKWWANLKQLKN
FUMEFAM001214	EDA93577.1	142834666	142834664	1	MKVEFDKISDESRIWIYQSNDDFTESDIDIINKKSDVFVANWMAHNKELQASFKILNNRFLVIAVNEEFNPIGGCSIDYSLQLLKDISNTINKNLLDRLIVNYRTGSMIKSFTLKDLKNNLKNGSISSETVIFNMTVSTKKELLNNFEIKLSSSWLSKFI
FUMEFAM001215	EBE32776.1	134923714	134923712	1	MRKKISRCAKPVVLKGSTVATEENKEAEAEAEEKNSTVKNIVQIVEDENSYINSAKERMNDVIDTFLTNAENSVALNDFSLIFKSVTVWIKFRPRKLGQYVEIIKERSTADSITIRFSSSEYIPHIKEVLKEHRLKIMSTDNNIIVCKTPRPSDQDIEIAIQKVKVLANTAKNSLSQVKADSIQRLQAALKNEYLEAKDVKFAITNIEKVEEKFTAVLIYSRLESEKKIGGKLFRYDSQEAKDIHQGLIRRVKKNFHVEI
FUMEFAM001216	EBQ93931.1	136867495	136867494	1	MFNMSIQDIDKYKLPAYLKERKCDGNKESTNTRIGSQEANIYGGNYHIPEGEYSVFLDKYYKHVFVKNNIEYLTEKQLIEDGPILLDLDLHYDTSITSRQHNKENIVDFVMSYMAICDKVIDIPENTSIEIYVMEKPNVNKLKEKTKDGIHLLIGLTAHKSVQSYIRTELVKVMSDVWG
FUMEFAM001217	EDH91649.1	143966924	143966919	1	MMQLETVINKLLRFLKERTEDLSVSVTSGGVDSMENYKYIIGQINALESVHQEISNLLNDKEHNEGTVIDINTKQ
FUMEFAM001218	EBW51038.1	137876789	137876788	1	MIMTTLDSISYIDWSAKILNEHLKTEPKWLENCGRVNKYTRARKDGRFIICPKCHQGAFVFHFSWSALSCQHCDSMIDKNQWKVTG
FUMEFAM001219	EBX90332.1	138128636	138128635	1	MFLNLIINHMDRLEKSTSNDNEGFIKTVFPFDEGQKGTLLNILQYSVLAIIPIIILLKLIKEYIPEADDDKSSIMVSVEVIGQIFIMFVALYFIHQIIAYIPTYSGKTYGDVNIINIVAPILFIAITMQTKLGEKIHMLLDRLWDVYDGRSSSTNDKQQKQGQVRVTQPISGQQQMPSTVNPPPQLQSQMTNMKAQSHEFTIPQTPNFDNMYAGPETPLVGAANPQTGQIDNFEPMAANDGFGAFGTAF
FUMEFAM001220	EBK52164.1	135892510	135892508	1	MQQLELFDYRKDYLFDNKNQVAHWYDILKETKDSISYAEHIDPNKGYAIAGMEYEEYVDVKKDRLKGLTYDQILTYLKSAKKEDRLKKYKALLKFKNIPFEADLFTWHNDDL
FUMEFAM001221	EDG89778.1	143825253	143825250	1	MIENFLFYGQWVILILSILSLYLVSSVNHETRLSGYILTGVSRFSGALIFIFVDLFAFVIANLIQTYIAFNGYYKNKKHK
FUMEFAM001222	ECP13667.1	141027935	141027933	1	MLLPGIKSYGIENHSYALKNAVKCKSKLIKSEYTKLPFKNKSLDFVIAFNSLYMQNLGDVIKSLKEIQRVSKNSYVVLASGENDKERNKFYRWTLIGTTILLKREWKTLFKKIKFKGDYYFSSAKSLGV
FUMEFAM001223	EBN76096.1	136377894	136377892	1	MPIRIVNSQGLMNKGLHSVDMAEGPLVDEFMRHLQASLDEAMDIEDKLERHERILQLEIAIQEAIIFKNRYNELVSHGIDPLVLVSQKDGQETPPPATKSQALTLGMTTCPKCGAAQDSDLDFCPACGMIQK
FUMEFAM001224	EDA23136.1	142739775	142739774	1	MDELSFAQNLRIDKIEKLPITQTQNLKNNILNLLSEKGWSLLLIILAWIACISFILYLSIKNPTQKRIFFSQSIILAIIAIVVLMINYEKKELNNEKFAIVYDKEIEVWSEPNKISELKFLLHEGTKVKQIDTIQDWVNIQLENGTLGWIQSSSIKILY
FUMEFAM001225	EBD89516.1	134858896	134858894	1	MKESTLLEMQNKIKSLTNVMQQLIQELTHLRELSIGSLETIKLMPGYQDAIDALKKQMEDNIKEKQKAKQNGAIEQDTK
FUMEFAM001226	EBL14980.1	135984727	135984726	1	MDLVMTFIPEEEYQKILKTMPVFCGDFLIFAEKKYLLIKRKEEPVKDVYWVIGGRLRFKETMAELAERVMKQEIGRSFTDFKMIGYSNYIFPDVPNARATHTPTLLHIVPVEKMFEPKIDNKHTDYIWSDTLPDEMLKQTVWL
FUMEFAM001227	ECV98437.1	142153445	142153443	1	MVCCRCGVIKMNEMNIKSAQYLSDPFNGNTQAGIVATIDGKEWSVPLDPANRHYSEILRQVEAGTLVIQEADQAHLDAQQAEK
FUMEFAM001228	EDH68476.1	143934237	143934234	1	MKKLILFTLLFTVFFSTAQKKELRNANKFFISGEYSSAIDLLDSAKDLFDSSDDKIKSQAMLLYGKIHTSMEDFELAVKAFDMSKNLGTSDQILNPEIRKLETAIITSAVGDNETENFSSAAKKLKMVYDLNTETNQEYLYYAASSAVNSLDYPLALSYYELLRDIKYEGVETKFYITEVSSGSEIEINSETEFNLLQKSKDYENPREEDTDSKFPEIVKNIALIYNKN
FUMEFAM001229	ECX54450.1	142364012	142364011	1	MMKGIKNYFLVILIFSYFSVISQTNTGSPYSLNELGEINFTGNVSYQSMGGIDSSIDSIEFNINNPSSLAKIKTTNYLIGTFYKYSSISNNSLKENIKTSNINYIAIGIPVKNFGFGFGVLPYSSVGFNLQTTEDYNDANSVNTRLFGADGNINKAFLSVGIPFFKYFSLGASANYNFGKFNYERFNLMDGINYGVFSNSSSEITGFTYNFSSNLLIPIKNDLTLSILYSLHPESELDSFNIESLYTSSASSITLESLGDFVDIDLDSRGLEDTKLLVPKKSIYSIGLEKKNSWFFGVQYENKLSSGFENIFLNIRNVTYRDANSISFGGYFIPDSSSLVSYWKRIKYRFGIKNDKKSIIVNNLPINQFSLNLGLGLPIAGLSKANFGLEIGKIGDDDL…
FUMEFAM001230	EDG75349.1	143781496	143781495	1	MNEEPSHYALNPSSDLVKRASKVAKAESPRKGEPKFHMTEDMRRLSTPWSISQVRAEQIQATDLPAGVILDAAAGSGVQLIALTTGLKRPGLAIELDPNIGLLCAANMHITGEESDLQRSMDRVLVGDGTDAENAIVAYWNSLRDAGTRAHPPIGMLHLDPARPRDAQRHEIDEMQPALGP
FUMEFAM001231	EBM51728.1	136194656	136194654	1	MYPLPTLMLHLLLVSTQVMILRMTLFDSTQELISFKDQNNSKINLSSEKDPILCNHCKRTASNGVRCLGMCVADNDY
FUMEFAM001232	EDI67885.1	144073754	144073753	1	MTLTKAKPDFDKDLKFGEKYENEFQEAVEGKVECKTDRLCQRTGNVYIEIESRGKPSGIHTTKSKYYAICLWVEKRKDQTWVLVPTKILKKLMKSYPVKAGGDRWTSRGHIIPKEDLLNLII
FUMEFAM001233	ECN37738.1	140768744	140768741	1	MRIKQTNYYYTNTSMELKTTYQIDKIDVEYFIVKRKLYEKVDFPQRRVQTFSPASGKPSINKVMNNLNQFIEESFIDGEYNTEYTYIKRPSKKNCKFCEFNQTKYCDAGVK
FUMEFAM001234	ECU79125.1	142008647	142008646	1	MIYSIMIGVVMAGANLPAKKYKHTNPTQVRLSFEFDGGTTQFIDIARALSICNRKFFRQGCWYYVNSVEIYNNETGVVDLHTLPDTWVTKNAWSRGFQLFQKMNAMVDPAVTNIGRPKYHDFKVYMSDLHRTTGSANPVMHGINATYSVGGMTPNDWVYSNFVSANDDGDGTQQADDFEVHMLGPHVGNPSNWQSVGLIKSYGETRTLPNFTDPSLPTAVPAGDGPAADPLANIFDFSSENQLNDIITNLDEDNDSPPYDLDYYIGGDSANSMAHVARIGTEVGVGRVGRASGFCAPMGLVCVDPHGVSTAFRVVLNLAVGTYHGVYAERA
FUMEFAM001235	EBN17677.1	136291838	136291836	1	MNTEVDRKIAVILVADVVGYSKHMERDENATLKAYAECEKILKACLKKYKGSIFNTAGDSVLAEFPSAVNAVECGVAFQGDIKKRNESDKTDVKLEFRIGINMGDVVKKEEICLGMG
FUMEFAM001236	EDH12773.1	143857161	143857160	1	MVGNPRTVSFVKYNFLPCIVPKVKKSARGKHRWVGFQLDFEDMSRNKCEDFLSDITGNIPVKLFDYKKKESVYYGILKVSLEYYQSVKEILNQQVNCKTLTSSGKIKLVRERLGLK
FUMEFAM001237	ECZ01966.1	142568867	142568865	1	MNKMNKLLILIVACFQIAFSQHSHSHANREISFPDIKGYLTLVCDFHTHSVFSDGSVWPSIRVAEAQKDGLDAIAVTEHIEYQSHIDDIPHPDRNRSYELAKKYAGKSNLMVVNGTEITKNMPPGHSNAIFVKDVNKIMNDDYMEAYKAARKQGAFIFWNHPHWIGQSKDGTVNIGEEVKELINKRLLNGVEVTNERTYSDQAIQAALDYDLTMIGTSDVHNLVDWDYNIPHGGHRPVTLVFSKKRNQKDLKRSLFQGRTVVWYNNLLIGRNEWIRPLINASLTLDSVGYYKNYELAIIKIKNQSDARFILKNKSEHEFYQHSDLVEIEPHTVKQLAIVAGKKLSNFDLEFEILNAVIAPRTHPTKKFQIRNVEKTRINRSQVLVFN
FUMEFAM001238	ECV74206.1	142120775	142120772	1	MLGFLFGLEKLILGKINTTMKVLSKVMQILLAVTFIFSAYTKAVGPGFFEITLMDQGLAPSRVLAGHMARFFIGLEFALGFLMFLPFYVKQLMQFTFFLLGGFTVHLIYLWAIGDTENCGCFGEMISMTPEQSILKNLVMILVAFVVYKTTQIRQISKLIPLGFTGVTILSMWMFLPMPNHENFPFETFTQFEPKGRVDLSSGEKLIAIFNLDCEHCQEAATELGELKRQHNDFPELYVLFYKEGSTTVERFESITRSSFSHAIIGVNSFFDLIGDSPPRIYYLKNGNVAEIWDTDFSQNIVNTFEFE
FUMEFAM001239	EDB42876.1	142906988	142906985	1	MVYDHYLIKDFKHCMTRTTRDQYEHGGLLPIQSVNILRLISDLEGSYQLLKYHAFDDDMNTLDEMKKRYYKLYFKTAKQEREQTKNIQSDKQ
FUMEFAM001240	ECS98826.1	141729178	141729177	1	MFLGMTKTTNTFKSFLRNNVVQAIVIILSVLLSFYLEQRRQVNITKQEKNYLLTDLTKTLEGDINQIEIILEGLDKSDKNLIKLLDDINNNHTLLTDREVAEILLQIQIGTSFFPQDGIFNQLIANGTFNLIENEELKSLLLNMYTHKKERNYATSTEIDNFNLLWRRQIMGNFRIQFNYNSYDGEIYGQQELIRFRFNRQYYLSNELYGALSQSRIYVGMYTRFLNDQKNEYQTALALSKTEIGKD
FUMEFAM001241	EDH84898.1	143957259	143957258	1	MSGAAMGQATTVWQAAPFNRGFYGAGRHRAQPSWGGAQAAGVLATVKRDAIERAGGSWSAAQEAAFKQPTLEMFETQSDPLYASARLWDDGVIDPRDSRKVLALSLRAALNAPIDETKFGVFRM
FUMEFAM001242	ECB00334.1	138643098	138643097	1	MFGAYNFKPMFDKTIYHTTPEEALNVAQDLKSKKVLGMHWGTFVLSLEPIMEPPIRFKDSAEKYGFNKQDAIIFKIGEVSPLDKLL
FUMEFAM001243	EBE32327.1	134923045	134923044	1	MMAKPCARCRRIRYQLTLIFGVLILINFLVRYALNLSTKTIYELLLVPSSLVLIFSIFVIFFSKQKVK
FUMEFAM001244	EBP01829.1	136570956	136570953	1	MMTSFLKSAKSIYDVDSELQYVEIVYEKYVPGKGYDTYIDYINTEPLADWTCLKSSKQSIPYEKFLDTMVKKTLEVRQKMAEIVLENIVAEKHHINIMLRVAHASKILDPTFQPPRINVKSAWQREFITKFCEYTLPDLIQQTMSESRLEYFFNVVRSIES
FUMEFAM001245	EBI75079.1	135611332	135611329	1	MNKFLYNLKESRIFQFIVISIIILNAITIGVNTYDLSEFTKQAINYLDYSITIFFVIEIIIRFVGEPLKS
FUMEFAM001246	EDB03805.1	142848456	142848453	1	MIPKSKNQDSGHLRPSMKLTLEQEFKLKLVEDKIRERYDRNKEDIITLFLALQKQNFILTNNLKNIINFI
FUMEFAM001247	EDI36709.1	144030920	144030918	1	MMINDFFNWCVLVLEIMAEHTGMSYELINILIFVILQPLLIVIFFYLWRRERHKFREISDFYDFRK
FUMEFAM001248	ECZ42962.1	142627430	142627429	1	MRFIKKVIIGLFIVCNVQSISGQEVRLDGEIFEYATYYISSFDLNTGATNVQIFRYQLSTDAYPVQVKIRFKASILSPTLGINSNLTIMEVETDPFGLQAPIILDNRDISSETTVIYDMDSPPNSIELTGRVIDAIDPSQADAILQSIMATGKIADGEYTFEVSIFSEDDQVLASDSKIILVQSPVSITLESPSGVLSDTLDNVIYTTFPIFQWFSQPCNGCETFIRVAQFNSQVHSSLEEAIEDQRVLPFDQSEEWYLIDNVNSFQYPFSDAYPLEEGNVYCWQVMMNMPTTVGSEEMASSISAFKIGEVGNVETPGLITNSLLIALQRALGDDQYSAYFESGNELQGYNPTGQVEINGVNVDESSVSYLLNQIMSNTYQIRSISVE
FUMEFAM001249	EBN04318.1	136272131	136272127	1	MIFANYLLFVKVKYLMKLKKFIPVCFLFIGTLALPKPSLAEEKIEVIPIIQSSKGLSGKNFNYLEGKPELRLLKVKIPVGLKTPIHTHPSPMLIHVTRGRLKHVRGEEINFFKAGDAFIESNNGGPHYVKSVGKKPAILHVGVVSVVGMPTAINK
FUMEFAM001250	EDD68560.1	143220194	143220191	1	MTYIEIPLRAMRLSIYFLTLVFLSSCTTIEVGREVVKVGAVVKDKVEETIIKKEPEIIEDKTIVEEQQIITEEKEEEKTIVKEQQKIAEINFMGKQLAEIKQKLGQPNLARSDGSVHMMRYDSSSCRLFIFFNINSNIKRVEYFEFRDSLGELINTKNSIEECYKEYDFTS
FUMEFAM001251	EBU61379.1	137534871	137534869	1	MSFLKRLYYFSTGLIIGILFLFFVLNGKKTSCNYGPSARVIDNIISKELIFKVDKDTIENEKLIDIISNGKVRFNKSDVDKNPCAIYFIESGSLKLLIENCDKKAIIEFK
FUMEFAM001252	ECS89685.1	141714371	141714369	1	MYVKKLFLNFFNTILFLIFLSLTHVNADELFNKGKEVFLGAGNCAACHMLSDAGSNAMVGPN
FUMEFAM001253	EBS26813.1	137111768	137111766	1	MAASNEIMWRDIFFDNKVNIKKAIDLFIKNLKDFKKDINSENNRSILKKLTQTKKVRSKIIKLKQDINKPDFGRN
FUMEFAM001254	EDD77731.1	143232962	143232959	1	MKMILKKNYWFTLDREDILKFTGRNFSEYVIYLNGDYKIPKPRVITAKISNNHKKYAITWFSMAISILLIYLYFRKKNY
FUMEFAM001255	EBK59527.1	135903036	135903034	1	MIMVARAPRKRMYRSMQGKMIDIDKLRAANENVQAVGNMNVNARGDVLGAGGKVVTKKEKVIQKYYEQPKGMVSDTPRPKAMPAPSKEPPKPMVNKATIKKSAPKPKVQPKAKKGIDAALDGLE
FUMEFAM001256	EBX61191.1	138076700	138076697	1	MQQAHLQALLTEVQILKRDLQRYMSTTELEKQNLEAHVDLCSERYKGLHDRLSAIELRLQKMNEDQQLSHKSSQKTIIATAGTVVAGLLSTVVVILMKMPG
FUMEFAM001257	ECY39692.1	142481319	142481315	1	MMDVLGYSSHDWRKNTDDAVVMDSWGGAMLRVNDSKVRFTNPKTLKTEEVDLSRLIRVFVNNQESHKRSVK
FUMEFAM001258	EBY88746.1	138304271	138304268	1	MRLTASDIRELNLLKYYRLIRKWACKTYGLKDADLELLVYLDCKSRFTRNEFIEGAYTYSWDKNRWERLRKDGWIDVWRHRNRTTIKYSIYKTSFKCSQLISRIYRIMLAEEDLPTSERSVFYNNKSYTDKVYNKAIDDMIKDKDR
FUMEFAM001259	ECF56289.1	139509939	139509937	1	MPNHGMTPHTSGTSLTAQARYADGVREILECFFDGKEIRNQYLIVKDGQLAGMGAHSYSKGSATGGSEEAAKYKKK
FUMEFAM001260	EDB89753.1	142972977	142972975	1	MDNLLMQSNLLKTFTANFDPEEDRIRLDCDLHIEEQAQIFFTQRLGRLFVIELVKKVEEMSVDSFSDDLKTDEKLSSNEAKEPVSISSKQINTWLIKSIDFENLEDGMRIIFKDNKLHAVHIEGDKLLLRSILDVFFKMFYIAEWNTDCFPAWIVVKTNMESQSATIH
FUMEFAM001261	ECX58559.1	142370381	142370375	1	MADIPDYMRDFDMDQDYGFTPVSSKPTESKPAVDPKLVENSNIEISKVKQDVSSIKSMMNEIMQIVAEKETIAKETTSEEQKKRFKEIEKVILPFLYNLSKSDEPYIHWPNRGPIIKAQIEKVLKLTRG
FUMEFAM001262	EDH57511.1	143919390	143919388	1	MNRTLKRPMFRMGGSTGTGITSGLDKPRQQYNKAGIVDFFPTQGEFDKAKEMFPRYERPQGESFNRFLMSTGLDLMSRPPTGKGFTGLLSTAAQAAKAPAEKFFDARETDRATTFATDADLFKTLIEAKGEALSGMGDTVGSRGVKLQIADDIETTLDLVLKLKNKKSKTPDQFTEDDANLLNKKELRLTQLTKNDEVRASLLQNEDYRNRILRKIKTNLIDKKDAGGALVYPGGDDDTRLLEDMQRYYLEFFQTGKFPEEYAEGGRAGYQMGGGADMAQMPMSMPQEPMTTDQGPKIDFSTLRARLPQEIGDDVVRLIAASPEALEDFATIATQQDVDLFNQKYSVNLVLPQEA
FUMEFAM001263	EDF27856.1	143491624	143491622	1	MLVMAEKCKYCEGELSVMDSVYIESEIRTAPKKVQNLIKSHHNLVCYMCYKKLKAIKVINTEDKNKKLN
FUMEFAM001264	EDG77931.1	143786813	143786810	1	MLLWQPLHFNHALGWFEDYATSPSIMEAAADTSLAECPQCQEVVDHTIIKRKKIGLGEDILVKCEECQAVHTIVIRPPKATSINTTLSDGRESFNEEIEVDRDEDISVGDMFEHNEITWKVTRIDNSQSQPQENLPATEISSMWAARSDRTIVGVTMTDGEFSESGKIECEPDRVFSCGSIIKFADSKWRVRAIHTGKGRTLNGSRMAYEIRRIYLHPQDNAGR
FUMEFAM001265	EBJ69280.1	135763519	135763517	1	MEFQNVAYPIIFISFISRSSEIIGKKINVKIDETKILLNLNVNISSNFIDQEFPKIANAVEVNILENEDSFTDNEWNNLYKLSEETFVEESDSLKEGAAGAGLTDND
FUMEFAM001266	EBM02273.1	136116316	136116313	1	MRILLFLLTNLAVVIVVGTVWRLLGFDSFLEANGVGLDFNALLVFCALFGMGGSLFSLFISKWMAKRSTGTRIIETPSNRDEEWLVQTVRQLAENAGIGMPEVGSSHPMHPMPLQPAGIEIMHSSQ
FUMEFAM001267	ECV49507.1	142088688	142088685	1	MDELMNLMIADESPSEISDSIKTQLMQKATARIDALKPAVANAMMGYELESEEDVEPEAEVGELDYEEETEEEE
FUMEFAM001268	EDF77108.1	143594140	143594139	1	MERMLEEAISRLIEGILSGIGIGFIFYLYPVVRHTFSDKYRYKFRFEDDGKLRFRNETIKYLKIGFFYGFTYGFIMGTIIGPFGSQNGI
FUMEFAM001269	ECO92856.1	140995891	140995890	1	MGHRLWTEVPSNMQQNSEVDINVLVNLYHTKLAAALNQNVLLEAKLQTLKNDFEKEKNELLEQLANYTDSDGETK
FUMEFAM001270	EDG81476.1	143813871	143813870	1	MMDYYTVEGHGDLARDPQTNAILNVNKTDYMQYIERRSVKSKENQKVQTIEEEVANIKGELDEIKFLLKEIINGSR
FUMEFAM001271	EDD60075.1	143208571	143208567	1	MLCSLLYNENLMELPTIVLPDAVRLQTPSLPLPTADVPSYQPLVVPPQDLRRPEGTKEVQTEENPPPKIHFPPLPSITLPSQEVLVAASVTAVTAVAAATVTQPVINALKDKIQKFLQGKINKWKQNRQKRKASSEKSKRM
FUMEFAM001272	EDG08220.1	143652353	143652351	1	MFFMKKIVLFLCVLVFSIFSNTNNLLAKEIENNIKDNISNEIEEIKPDNKKTNISNSSVEDIFGDEQTFPFVAGLGKNAAH
FUMEFAM001273	EBE75928.1	134988056	134988054	1	MDISSRRSCRIFSNYVPLDEDDDEATFDIHSSDPLVPTYPGRAIGAAVLSNETIQTWIQKEKIVVDIIWVIDNSGSMNSYQSLLGQNMDVFMTMFLNYSPDFRMAFITTDDPFFQGARVIDSSSLDPIGESVHIIGNIGIRGSGWEKGLEMFEECLEIGECGNMMRPDATMVAIFMSDEADHSGLVLPDLYTTINRIRPSGTFVPYAIIGDIPSGCNSAPHYAQAGYGYYDIVQEYASQWWSICDNDWGSQLEELAQNISIQTVFELDSEDPHVDTIRVMVNGQTVSSGWEYSEDLNSVVFDIEEAPEPGDTIDIGYSTWGCGGE
FUMEFAM001274	EDD27199.1	143163096	143163095	1	MYLMEIGTLFLKSNSTGIITFSELDWITTHQSNFTRLEESIAIKLGRMLDAGSINIGCRLKS
FUMEFAM001275	ECE24760.1	139221850	139221848	1	MIGPILIVIGYQTRIAAAALSLFCFATAIIFHNDFADQVQLTAFLKNIALAGGFLFLVVNGAKGLCLDKK
FUMEFAM001276	EBJ42711.1	135720659	135720658	1	MNFDKLNICQVTLSGNIEIIKKNYSNFKQFYNNLQFFIICPNADLKKFKEELNFDNFQICGEDEIIKFDRFKEVASPILKKTNYYKKIQDRLGWYYQQVLKLTFMYNFIKLNNEKLLIWDADTIILKKIKFFDNDKSLVYGTTSEFFRAYYATNKTILGEIPKYFVSSVCQFSAITPYDLKNLLSKLSKFEPLKKNIAEWFTSIIFEAIVNTHKEYNGSLFSEYELLGHSKLLENKKPQILISGIREGLDGVLSGSQEMIIKMLNYKHLTYEHFDQLDKKQKFVPLIILLIKKTSNKIYRSFKHFFKNK
FUMEFAM001277	EBQ88959.1	136860115	136860114	1	MAEIKIQKTVFNKPEFDNVIDRDFKFFTPPEDLEDNDTVLELFRLYNKLYFEIPLRDTNTSHEFLIRKSMELVDFDEDNERLQPLLDEISNLRAQLVDNQEQILELQLQNLTDTNG
FUMEFAM001278	EDB42006.1	142905795	142905789	1	MQNSTIPRHKLVVESCIIECVANRWVDVVDCGVSTLMRVLDTAALLYWPATEIAGGICSISQQTELENVSPQRYMLVTSLDVDWRDVEPNWLDKARTLAADSGDLPRLSAVDLDVLALAVGLEVPLYTDDYRLQNTMQKAGLETQSVGTSGAKHVWRWELRCTGCGKKESVPSDVESSRKGSVKDCDVCGSPMLLKRAK
FUMEFAM001279	EBW87768.1	137941471	137941469	1	MKNDLNLTDFLKDVFSSFDKKVENSGLVSICVEIPCIDLFQVYELLINKYPFSSFWEESDGISYIAFEKCKYVTLDGPKRFEVAKEFNSENFKNLINLTNESHNSALSK
FUMEFAM001280	ECT30534.1	141790215	141790213	1	MKAPLFEYPTYQYQIKDWEFKKKGLLKRLKEEKFIRTPLQTFETDRQTNNKSYLHYFQDLIKDELWEFVQEAQVTCSMTDCWAVRYQKGDQQTIHNHKSWGFTGILYVDFDPKVHTPTCFVAPWQNPKNDTTTLAYPQNIKEGTIFISPSYTLHFCQSQSIKKAQNDYFI
FUMEFAM001281	EBJ38202.1	135713377	135713375	1	MIFNFYIYKLLTNVRIIMKRLFIAAFIFVSTFTTNTFAEIKMGIILGFTGPIESLTPAMAGSAELAFKEASDSGSLLGGETISVIRADSTCVDSAAATAAAEGVIAQGVAAIMGADCSV
FUMEFAM001282	ECR53273.1	141395904	141395903	1	MLLLMLFNSVDFLLFLPLVFILYWFVFNKKTSHQNLLILLSSYVFYGWWDYRFLSLIFLSTIVDYIIGLKISKHSDNTKRKLLLIGSILVNLSLLGFFKYYNFFYRIMD
FUMEFAM001283	ECX61119.1	142374300	142374299	1	MLWCSGARMWMEENLGTRINEERVRQAEETGADTLATGCPFCMTMLSDGIAASGNSEKLETRDVAELMLESIKT
FUMEFAM001284	EDH55663.1	143916894	143916891	1	MGKRFERNGEKKMKQLYELSRKFPKDWIKKAPKGKFGNYVPHPVITQRLLEVCGPFDWEVVELIRQETTGSVVGCFGKLTVEIDGKLVTVTSIGDVEHDQKNDGSNAKHAESDSFKRCAMKLGLGLHLWAGEEYYLDKQLDKKEIGKKTKLQSA
FUMEFAM001285	EDG83728.1	143816931	143816929	1	MCINNHMGYMKEETKLQNLNDFENKSLLIVDDDNPFRERLARAMEKKGFEVFQAESVQKGVESVKTKKPGFAVVDLRLGDG
FUMEFAM001286	EBK78913.1	135931278	135931277	1	MILKQLDSFIFYENKDLIILTSIGRIFKFNLSNKFLTPTSKQSQGLIIAKLLPTEKIVSCCTIHDGEHVFLISKQGKIFCINSSEIFCSNEYILGYLNEKTQLKNDYFLKIMASNNFLDIETNKNKSARLDLNKLNFKSNKSNFLIDFLKLDNDEYLENCFRLENFLD
FUMEFAM001287	EBA95523.1	134370826	134370825	1	MMKKDLITRLNEGPIMCAEGYLFAMERRGYLSAGPFVPEVVMEHPEVVTQLHREFIRAGSDVVQAIYLLRS
FUMEFAM001288	EDD80260.1	143236769	143236767	1	MLPKIFKPYKSTKKNLIRMGPNTDGGYVIDKRVIKKIKTLITCGLNDDWEFEKEFFKINPNCKILAYDHTVNKKFWKNRFKKDLISFFLLKKLSIRKIIDIFKYIDYINFFKKNNKHYIKKVVLKSKNKKEISIKKILKNKKNILLKIDIEGDEYKVLEPIKKNFQHIYLLIIEFHNIHKNIDKIKKFLMKSKLKLIHIHGNNYSGINKNKDPNVVEMTMLNSEKFKLSKNKSKFKYPINDLDYVNFKRRNDIELRFND
FUMEFAM001289	ECX61890.1	142375443	142375440	1	MVLSLNLMKNINMTHKELIDQVSANLFKQSGKLESRRSWLAMRNYLEQLDTEQLKSMLKDHG
FUMEFAM001290	EDA38847.1	142761538	142761536	1	MKKIIFIISFLLITNLSLASERFIPLELFTGGEIRDDTEIKFTKANLVFGEKKRKKIVGPEDWKNPQTGKIVKVYKRTRKGQSGVKTQLFTITNDGQCIGRVWDSRRGGRIIINGCKFPLGVWKEGEKRTFAGSSGGKTRKIELTILKLGKKQKDKVKFNWKLYDGAGKLMDDNDYTFSAGKAMIKLNDKKISK
FUMEFAM001291	EDG52526.1	143737641	143737639	1	MYVINSELLIYFNNYDFLKTASRILLIEIVSTLKNTKNRPNQPNMTAIDNMLEPKSRCRKFCI
FUMEFAM001292	EBC90440.1	134700259	134700258	1	KLFLRKEQALLRIEQAEKQKQFLQQLKLDKQIEKFRVREVKELEKLEKISLREKREDYAGLQQRIEKLKEKYRIIRDQKIRERVEALGVKIQGDEDRETLLQKEKEYTLARQKIEFALESFYRSASSLVFQLNKRHITRHMSIFRCVDRRFETGEIFVKWDEASDDEWLLLIYIKNNSPDEGIVIEDKTNPEKNISHEFKNNEIFKASDTMVDALTQLIGRKRAKNIN
FUMEFAM001293	EDG38265.1	143707629	143707628	1	MKEITTTVEIADKTGHTTLQLTKAETLSRVSESSGSWVFAGNQMVQPEQLAESDWGTVGTVRIVPGLQGGL
FUMEFAM001294	ECD82277.1	139161159	139161157	1	MWSDPKKINYYSISTIIIWSYVILDYRKKQKRNSKNNVINELSIHFYVLSLIFNIHNLVKVDSSIYSTVTD
FUMEFAM001295	EBE55751.1	134958209	134958206	1	MAKKSGCENAYLIHSESKIPFDEIENCRTIGISSGASAPEILVNNFINELKNNFSVTIDEIEIIKENVVFKVPNKLN
FUMEFAM001296	EBQ23816.1	136762540	136762537	1	MIGKINLGNAIFAFPGVQSYHPNPEPWFAKKEGGPVIDMGPYYLTALVNLIGPAKKVTGSIVNGVNRRTIGIGPRKNKKFKVECPTTYLSTITFQNGTVIRLTLSFDVIAHQRNHIELYGDKGSMIVPDPNMFGGSVFVCKNLGDTWSEYKTNKMPLGKINIRSQSSRANESATNANYRGAGLAEMAYSIENKKVNKCNGELSLHVLDIIQSTMKACKTGIVQSIKTTCKKPQAFTLKEIKKIIN
FUMEFAM001297	ECJ20669.1	140044245	140044243	1	MKMKKFFFKICIILILNIIPLKIVYSEVFIVAKVNQEIITNIDVDFEKKYLVSLNPNLKKLDQSRIIEYAKNSLINEKIKKIEIEKKYKIVTNEKLLSEIIGDIYSSIGISSLAEFESYLSQNNIDIERVKEKISIEISWNDLVVKTFKDEIEIDQDLLSKEVENFDKEMIDNLLLSEIIFTVKNKNDLELKYNEIKESINEIGIR
FUMEFAM001298	EDE03120.1	143269121	143269118	1	MLFSSGKHVSALEIPHFTRIVADSDFDGLCGAAILKKYNPKADIMFSHAAQIRNGSMDDYITDETVIVDLPFHQKCGWYLDHHQTNRPTDKQSIAFEQSGGVIDWQPTPSAARLAYERIKPYVDLANFIDLMPFVDALDSGGITLQEFVEDGELMCFSRTLSQTESEYMLDIVNMLASGSTIDEIMILPEVVKRLEFQKENRKQLKEIVINNTEIVNRLAICHLENTGYSSNGYLVTATFGDSVDACCILHGYSDGEINDPNRPPLSASFYANSFIENGQNRYDLSRLATRFDESGGGHMNACGCRIQEPGLEHNLAEWLDMWKHRDTVLRVD
FUMEFAM001299	ECW78336.1	142259315	142259311	1	MLKLILFFQIVLLTLFLGAGYFLYSELQTLSTEVDNALTVIADIQSLLPKLEVAVDTVISLETAFQSLAGISDLLTILLDPLQGNS
FUMEFAM001300	ECV23504.1	142057800	142057797	1	MTRRLVRVAYVHTRTRSSTSLPTSSCSATMRTNSRRRGVPKKCSVTQWRQRMTNLATRKHIPIDTMDDVARVSGMMAKSGFFADAKDAAQAGVKIMAGMAWGIDPFSSMTGIHIIKGRPTVSAGLMASAVKASGKYDYRIRQRDAERCEIAFFEAGQELTPSSVYTIAMAERAGLTGNASWQKHPEAMLFARAMSQGVRMHAPDVFSSSVYTPEELGAEVDGDDVVVAVAASEPVQGFDAPAPVEVHVESTTEPEDVVDAPSAPEGIGPERAAKLKVLLEHAGVTKDLEFATLMLGRDVAALSDITEAEGMQLLQDAKDADE
FUMEFAM001301	EBW43510.1	137863720	137863718	1	MRKIEYDSNFSELNKLIKNKKDASDKYFFVTNNGRWTGFVNENILKTVSLKKWERNFVGDFMKPIDSFESVSYNDKLWRTIERIEKTNEGFLLVLNAADIPLGIIDRSKIGNFVLNKLGFNLPSDIVNKLNFKNHYPLGIELPRIINSMKQKGDL
FUMEFAM001302	ECV48832.1	142087874	142087873	1	MGMTPENSGPEHDMTEPPFTTRHLGAIKAAAVIMAVLIIVLTAVLVATIISRLSGRAAPPDAAELTLPAGAELRAASAADNGYVLVVDTPDGQEIWRVSPSGERLQVISVTQE
FUMEFAM001303	EDB63619.1	142935812	142935810	1	MNRELVKEIFLSLIIVLSQLLIFNHINLFETLDTFIYVSLFILYKTTYDKTYLILFGFLVGLIIDLSLQTYGAHTLASITVCYLKERIERYSFGVNSSLPLAMIRGTQLTNRITYFFLIIFLHSLIYFSLIFFKFEFTLTIFLYTLINSIINFIIIWIISKLIFDK
FUMEFAM001304	EBW29191.1	137838671	137838670	1	MSPNKDTVGLHTFMQNRRTLFCYSGPMTEDLLTTIANPVRHQLSDKETEEAVANRVFGVFIEQAQNIIRYSHQKTKSTGDSVGTIAISLDDDCFLIEAVNVVAESKRDVLEATLVDLSVKDQKELRKLYRQRLKDGPPEDSAGAGLGFIEMARRVKKFEFDFQAHEFGALFVYRGWVS
FUMEFAM001305	EDG74632.1	143779989	143779987	1	MLRLLPLPIFICIYLFSWWRCKKNIIASDKQLKPCIDWAYIKNLSLPPKPSFVEFYIVYVSSFFKFPFGIIIQQLPFAKKVRYYEREMKLIFDKWNLEKIKKIIN
FUMEFAM001306	EDD52410.1	143198065	143198063	1	MEYIAKDKYLPPCAIFYPEYVDLMTKSYWLKKISIPNADLFLEYIRTVLPWIKSVGGVIVKRDLIQESTSNEWDGGQLGLVIEFESKFAAKKAFYSEVFQKYLQSRDLMELVTISTL
FUMEFAM001307	EBU93131.1	137591487	137591486	1	MLSLQCIQTMNQSASMIIPLELPPDFIHEPPKGFHYEVDEYRRNVHRICIVNDGNFSYTDVAPRSVWGFYNTKTRTYSAPINYTKCGDKVDIKNTRPYTAMQLNLNPLMAAFQ
FUMEFAM001308	ECN59155.1	140799348	140799347	1	MTDNNEIIKEFLNKCSIVFDDFAQLDGMLVPRDILISTKKYEEIKEDIDKMKKLYSSGSLTALQKNAEASQKWPLLNLVRQILKSNNYKMDPIRKSNGYTKEGKKKYLRFFVIKKLKTKEEAPEISTM
FUMEFAM001309	EDI63302.1	144067411	144067409	1	MNIIFALHVIFLLMILIVPFTNNRRNLEFYSMVIPFIFYHWSVNDDTCALTQAEIAMTGKSKDETFMGRLVGPIYKMEENDVNKMTKTMFFALWAFVQYRLGVFDTFFDELKVTLKGKTTSS
FUMEFAM001310	EDC87162.1	143107983	143107981	1	MAISQAMCTSFKKELLEGVHNFKNSGGSTFNLALYTSSASLGAATTAYTTSNEVSGTGYTAKGGALTRVDPTTSGTTAFTDFADLTFSSSTITANGALIFNDSASGDPAVAVLAFGGDKTSTNGDFTIQFPTADASNAIIRIA
FUMEFAM001311	ECZ91507.1	142695759	142695756	1	MEYLVTPAKKSMKRRESFNSREEALDYFSSKTLFKEVPKIAIEDYVQFGLEERNGTFQLVIPRQRETEIFLTLPTRLPRAIRTIQGDLIYADKVRLLDDDDLKWWGKAMPEISRTPFQGSHMFPLEKPKELAQKINSILDRNL
FUMEFAM001312	EBI85742.1	135628532	135628530	1	MLFGGRVSAKETNTATSGPKLHNDLVRVFPELSDIKVTHSWFGTVAYTFDELAHTGCHDGIYYSMGYCGSGVSMASYLGMRLGQKVLGLSQGETAFDDLPFPTKPLYTGNPWFLPPVVSWYRWRDKRQIVNAR
FUMEFAM001313	EBX91194.1	138130173	138130171	1	MKINLNWGFKLIKSKKLNKFKNLQHAFFNRKGGKSLGIFKSLNCGPGSSDNKKNVLKNLQIVQKKIKTKLKKLSYLSKFIV
FUMEFAM001314	EBK45265.1	135882676	135882675	1	MGYLNNSVVTVDAILTKKGRELLARGDGSFRITQFALADDEIDYTLYNTSHPSGSAFYGEAIENMPLLEAFPDETQVMKYKLTTLPRGTAKLPILEAGYASITLKQGASLTITPQTLNFLGTSQAFESSGYTVSIADVRLLSNFTGVGINSAESDR
FUMEFAM001315	ECF60258.1	139515713	139515712	1	MKLNWIIFVTGWMSFRAVGSGLFLFWIFTENERSAPSEWIIPFVGDFFIGITALFLVYHIIKKPSTILWGLLLSWNVIGLLDLIGAINVSFAAPYGPIPEIGFNELVVRFILSLNTLFQISCIYLLFQKDIKEYFKF
FUMEFAM001316	EBX14444.1	137988489	137988488	1	MEMATANKKQIKPLVSILPLEPKDIERFWPLAEFMVAESLAFSGKYADSAWVMDELKKDTMQCWIMFGSDEFEENKVFGICVGRIGVMPNYNQYEIVICTGKRRELWEDNLIKAVTDFATANKCKRLSIMARPGWEKVSKKWGWKKKHVQLEKWI
FUMEFAM001317	ECY77069.1	142533726	142533724	1	MLIMNFIRFKQAIIIILAIPALYFLCLLFISFINKPVIKNINVPDMTNFEFQSNQNDIRDNNNQIESPLTFDYKLIGYRAGSNNSSVILKKGNKEYVVSKGEKLEGVYELIEVSKDEVVFRKDKKLYKIENLVGISL
FUMEFAM001318	ECX62957.1	142377017	142377016	1	MLKENVVLKWVHRFGIDSLNDLLIHSSLQKENQLEEENQEQISLIDELHEENQEQIKLELSKTFENIEETKWESNGLETTSSNEVSSKNQNFHKINQFTETPKLPLPYIKNLRKWINNDKKAS
FUMEFAM001319	EDF86926.1	143613850	143613849	1	MMIKRVFVIFTLTLLFLFSSPVYSLDTSSKTLEKYTKKISSKFTRTYCNTSNFGISYEGALAFAIGETNKEFKNNKLNKLIDYSLLKNSIVNDLENNCQVYDFDISNLENLKFN
FUMEFAM001320	EDH72213.1	143939330	143939329	1	MININTIKEKSNMPTNERPSDEFIGLLRKSGDSDINVAQAAQREFAKALELPLRKGVLVGNILGTIFETINVEAGSTTEFPLDLISPGLEGEHVAYTNPGHGRIPERSVEGDYVMIPTYSVASSVDYLLRYAREARWDIVGRAMQVMEAGFVKKMNDDGWHTLLAAGVDRNILVFDGDATAGLFSKRLVSLMQTVMRRNSGGNSASVGRGRLTDLYVSPEALEDVRNWGLDQVDEVTRREIYTASEGGAPITRIFGVNLHDLDELGEGQEYQTFFTSDLSGSVQSSDTELVVGLDQSTNDSFVMPVKEQLSVFEDPTLHRQQRAGYYGFAELGFGVLDNRRVILGSF
FUMEFAM001321	EDC30022.1	143029857	143029855	1	MIKVEKTAKTLDEGIKNLMAGAKLDYSKWATLGGKELTGYAKEQVDSWDSKTKINNGKKYIKIVQDTGVFCFIAKEDFKWFKKGDILKAAGYNAPALNSARGNVLSGNYAIQWTGPLYLK
FUMEFAM001322	ECJ93754.1	140161898	140161895	1	MVSTLFSISFFCSIILMKESIDDLTDQAIDLVLQNNALHKRIVEPLKRKILPYVACGVLMNIVMFILLVYLARRLSLLPLPLPLHTLPPQAPLPLP
FUMEFAM001323	EBE71437.1	134981450	134981447	1	MKTYILFPENLEVEKHSLLSSDDNFIKATNGISLDKLDFIESKDKLIFLLPSTLVSSHIFVQNDKLSHSNNLANFISEVDTDLANDVSENSFFIFDKNGFVINKNMLDEINSHLSKLKCKSIVIPDYFINQMSDLDTITQFNDKFIFAYKDGTGSSVEPNQIEYYLTVIRNVIPDFNPTVYGPSEDIKKLFQDSEFHSEINYKNFVEKNFNKLPNFFKFKPSLKNISAKLDITKNEIFAFVASLIIIFSTPLVLINNNNKIAKDYEDATFSVFKKIDNNIKRVVSPRNQIDEILKQLPNVNTEVNTRTLPVKNLDFLVSMGDKYLESVNLDIDQNEADILFSNMPEAQFKIIKGLSENFDIAILNEDVVMLDNKVSGEIKLGFK
FUMEFAM001324	EBM92818.1	136255573	136255569	1	MLGVIMHYDCVNGNHGLPHDPFKAIVAPRPIGWIGSKGKSGVQNLAPYSYFNAVADKPHFVMFSSVGIKDSVKI
FUMEFAM001325	EDD93062.1	143255197	143255196	1	MVISNRLMSHIPRNLEYLNRRHIVYRRDPINDRPSMKHRDYNFYEDGTYECYQLFRSKAKITTYKSLKWHMLVLWYLNPQLDPDDFTSLCEFIVEKSNGFITFAVPPQLLKKIIYEVSMMDLDEPPKNKMRKVVFNWHCILPTEEKLKIVGKLIGRTKSVHADDIYECMIEINDMGNKITLDRIAKLLDCSKRTIQRNMCEELKREKELLNQQLI
FUMEFAM001326	EBW95105.1	137954475	137954474	1	MAMAKQNDGLSMMDKDELGDYHIYSLNEKHDLGAKENITVRMYGPLDVGYSKKYVFENTERRQKEEPLEVQLTMENTESNGLGISLPGGKIEMYSFNKTIGLEYIGADNMGQVPKGQSTTLTSGRAFDVIGNRKVLNYDRQRKSEEAVIEIKVTNARNEDIDVLLIEHINGDWIIKDESINYQKKDASTVHFPLSLNASETKSVYYTYRKEWK
FUMEFAM001327	EDF18020.1	143474048	143474047	1	MITNMKKIYLLFIAILFTSCSQNQNYLLEEGVVDIDYLKNSPKTYWFNENFENYTVEKINRDNFSELYNYDIEIFMNTLCHDSQREIPRLIKILKELNFPENKLKIILLNPNKESEMGYEVNKNITNTPTIIFNLDNIEVNRIVEFPKESLENDILKILNDEDYKHAYFIE
FUMEFAM001328	EDB21357.1	142876874	142876872	1	MLISLEEKQEDNLFSKFPDTIKSLQWHSYEVQGIENNKDVTLLASSPITKYQIFKYQNHAYGIQFHIEIKDTTVNEWGCIPEYKKALEDQLGNGALEKFDKAAKDNMKDMNNYSTILYNNFKKLL
FUMEFAM001329	ECX50083.1	142357703	142357696	1	MSDQQQPPTGFRDLLNSMMSRRWFITAMVLGGFMIIIMGIFAAIVGQTPVSGEWKELLLLLLGAFIGSYGKIIDYWFSDTDKDKMLVQKMDEEDGVALGSVNDIKESNKPVTPLIPDAFVQAANHAHEINLIEANKPKEEKVEVKVEAPKAQPRTGIEIDEDGDGKMDGIDFDGDGKIDVYFAHRQCEHIWGDSDNDGDLECLKCGKIKDEDAEIAG
FUMEFAM001330	ECS93458.1	141720478	141720476	1	MFAFQTNLYKGHSHNLLSELAISYGIPVVFILFMSISILLIKSGYLIFFKNKFFKENNFIDRAFWASIFIFLLSQLVDIQYFDGKISIVVWCLLSAIKNIYDEKNIKFI
FUMEFAM001331	EBU84177.1	137575401	137575398	1	MPLTFIAIVVQDLKKLDHVIVMITCGLSSLLFFDAPFKSYIIISPLIALFVAALLLRLKK
FUMEFAM001332	ECB09942.1	138657019	138657018	1	MKPGPKPRTLTRELLDQIELHASRGLSQQQICHALGISETWWYDAKQKSAEISESFKRGKAKGLAEVSNAIYEQALNGSTGAACFFLKNRDPDRWSDVKSVNAVQINVGKMTDTQLLEELRSDPRVYAAITRQMPELEKITSTVEED
FUMEFAM001333	EDB90726.1	142974372	142974371	1	MKFFSRQMSFDSTKFFMHIKNMNNQFFFGYGSLVNTSSHDFHDISNARLIGWRRIWQRTNLRDFSFLSVHRSDNCSIDGVIAIVPDGNWTKLDKREAGYDRIVGSEMIEHTSSKPDSISFYRIPDHKLASVEKCPILLSYLDVVLMGFLKRFGKQGVSNFFETTDGWDCGVFDDRSNPRYPRAQEYENDFYSSVDNALVTKKIELFT
FUMEFAM001334	EBW90210.1	137945761	137945759	1	MKSVELIKELDGTLTYDLPDRLLGIIWKGKYKGQKQKWFLMRFIGNDNEININTSNPEFLDWKWIDLDLITDVVVDFKHHVYKELKEKVKKLI
FUMEFAM001335	EBX52282.1	138060779	138060777	1	MATYECSKCGMSVNATCGKCDKPLVNDMLKLDDGTEVQISKCPEDHGKIKSPLCCGQDMSCKV
FUMEFAM001336	EDE97117.1	143440685	143440683	1	MPEPTFYKLELEQDAYGSAVISLPDELCHDMALQPNERFDVEVEGDVITLKRLHAGYVIDQ
FUMEFAM001337	EBC91487.1	134702008	134702006	1	MPTLRQQKLVRINKLLAQSTNFSRREIDKLIDEQRVVVDNELVTKQGVQISINSIVKIDNKPINLKSDQQLNDIYIFNKPRGCLVTKSDPKNRKTIYEYIPKKKP
FUMEFAM001338	EBT50945.1	137333371	137333370	1	MLKTESKTSIKTKLLILAIMFTNSNLFSYDEGIAKSGNIEIYYRDYGPADGEPILLVQGIGGQLINWPQHLIEFLIENNFRPIVYDNRDTGLSSRIQNDSFNKDNVNKTNN
FUMEFAM001339	ECY27516.1	142465145	142465142	1	MELMAYGDSGSGDLSNKSVTFKGFSSRADKRNFKLYDFEVAKQDLINRLSIRKGERVENPEFGTIIYDAIFEPFTEALKDAIIDDVTENLNADPRIATEEILVTEADKGIAIQATITYVPLNITEKLSFNFDENSLLRLS
FUMEFAM001340	EDB91046.1	142974829	142974827	1	MDTNLEGTKKEIVMGINVESNVEASLQIGPTEKGMVRLYVSNSSIEIPMDFEPDEAREIAEEILSAAKVAADLVDTKRN
FUMEFAM001341	EDI03219.1	143983999	143983996	1	MLTMSDFDEAYASKPNNVEPIPCKAPECFVGSYPPVAKAGEPGPFFVNTYLLQPNRKMEVAGTVSVRSADLECKK
FUMEFAM001342	EDE89606.1	143427427	143427424	1	MKPADWLILQKKVRFGDCDSAGVIHFHNLLKWSHEAWEESIEIYGIPYQDIFPDFSIRKSQIIFPIVNCEANFLAPIKIGDFLKVKIAPHKINTHLFQVNSFFIKNGNKVAEGKIIHCSLDVDSRNKIELPDQLERWIEASNVSKNLKEC
FUMEFAM001343	EBH30821.1	135389121	135389119	1	MLKKFNYKPLHTLRLVFFMNEENGNKGGKEYASWSAAHGDKHIAAVESDRGGFAPRGFSCDGNNQQIEFLKSLEKYLSSYELHVFEKGYGGVDIGPLKKHFKGIPLFGFVPDSQRYFDFHHSPNDVFENVNKRELELGSAAIASFIYLLDLNL
FUMEFAM001344	EDC07475.1	142998737	142998735	1	MFFARLIVSSICIISDGQISTQCPQPSHLVMYTKVDINYFSPFKFNNINFLIMLWLFSFNS
FUMEFAM001345	EBY14359.1	138166448	138166445	1	MTRAPIDFIWSSLPVPALLINPEDIITEANPAAEGFFNTSGKSLCGKSIWQKLIVGAPLEESFSRAKEFSTPLFVNDVEVGSFGKSQLQCNLTFAPVVQSPGYVIVLVAPRELAGR
FUMEFAM001346	EDI77620.1	144087374	144087369	1	MWEISSLCIYKMIDKNKHSFRFFFIIYLFIGTYLSLTTGISHDEYHEQLNWEKNIEGIISFLSTGEYKNLINYIDKYHGVGFHYISIPFQKLFNGIVYDISDISQYGSLLVAKHSAIFFIFTISGYFYFLINFKISQNLLFSKISTIIYLLYPYIFGHAQFNHKDIPFLSFWIICSYFFLHIIENLYLDKKIKIKLLFFLSFFSAYLVSIRITGLIIFIQYFIGFVVLFNFKKIKFANLIYKNISNIFITISLFLIFVYFFNPIMWHNPFEIVNSLNWMGKYYHNICTLTLGECMKALNLPSSYYFIWLFFKLPIIVIFGFFLFPFCENKIFNNKDVLAQIYYLVFLITPLLIILIFILKDVAIYDEIRHVMFLIPLIFITSLFNIYIFNKKIFYSLSF…
FUMEFAM001347	EDG96782.1	143834989	143834984	1	MMVLKLNLTNTNRGKGMKTFKQHVKEGMDRGKYGAGNVGVETSDAVEDSVIGVHNIHDADVLKRVNAFVSSVADCEYIKPQFAFDKLKEKLQRIGLTVSDAALEGDNGKVTAEVKQFGGRFGKDTDGSDINDDGISHKKEGGLKMELSYETLKNGASRVYAKLV
FUMEFAM001348	ECX40433.1	142343433	142343430	1	MICIINGVIMAKYRKLKNGEEAEELDSSVQLIIKTKCPTKWIIEDLETGQRYRANGTTEIGTMFDPIDY
FUMEFAM001349	EBL80972.1	136085059	136085058	1	MTNIYMFESTNTNMGANYTKGLLLLALTVMGNFVAETLGCSTQKLLTKNRLAKHLVILFLIYFTLNITNNESVHPLHEIKMTLILFVCFIIFTKMSTKSTVIVFSALCLHYILGNFKTYYSQNNIHGYNDIFNVIDKGLIITIAITTVIGFVTYLLKERREHKNFNLYKFFIGVDSCRI
FUMEFAM001350	EBS82453.1	137211109	137211106	1	MKMKGHDVKEVLKKGCPFNFDILKKNNSINSTYNGIAFTLDMIGDDPNKIRVFALRSFGESLYHSITDSSLEFGYKAI
FUMEFAM001351	EBH99146.1	135491727	135491725	1	MLYFSKLRILFITLFSVLFILIASSNLFKFDDNFFDKKINLGLDLQGGSYLLLEIDNEPVIEQKLQNLTTTIRNYFKEKNIKINNIKIENQNIFFNVIENDKQSILEVFQDENSDLNPYYPRFKSHQLEIEDTGLNFKVNFSRQV
FUMEFAM001352	EDF14338.1	143468066	143468063	1	MDEKKTIKSIATALVSQYGDDAQTVAMLRAAEFAAELNNDEWAKWEKVIKEIEGLDNQSILDG
FUMEFAM001353	EDG73416.1	143777435	143777433	1	MLKINDLIYTIWPSYAEMRAASIGDSSLPIECNAISVRNNLQYTAMSMMDEQIDWKRRASMALDSAIASRHLISYAELAETAKIPPPQRIHKLTMWLETLVADEHQSARPLRAAWVVSRQRGQIPAPGFFIKCKEIGLYDGPAKGAKAEAFHKKLLAQHPA
FUMEFAM001354	EDE90020.1	143428181	143428180	1	MLNSNTKDPEDLRIYQIIDANLDRAREGLRVLEDWARFGLGKEKYVEKIKNFRQILGKNHLEVYKQSRNHIEDKCKGLTHQEQFNRITSEQIISSNSARVQEALRVIEEFSRLQNHELSKIAF
FUMEFAM001355	EDB51117.1	142918210	142918207	1	MKSCIMNKLLLKLRRKIMAFRDMFKDDNDINEKNVVGFAAFAVMVIFAIADIVTGYMGQPLHVNEFIYNSFLWITLGSFGIAEAGKIFGKSESMDDDHENI
FUMEFAM001356	EBN07251.1	136276404	136276403	1	MMETADQVVAQLHSSATQWRHVFNLEITLQKGSIILGGLLTSSKSYGSETLKIISSDPDTDQGHPQETIDTFEEDISWYEEMACFTSAIENSDNIENGSIEEAMKIMELIEKIYQSDPEWQAKYY
FUMEFAM001357	EDD75326.1	143229623	143229622	1	MRILDTYQKERHSHAKWTIAQTVTIGQVIEGFCAAAEGKEYEPKGPSYDVNFPHIPAGIYSDPTDMITGVPIPQPILSKNNKKEMLDRVINGNFAVLTQEANLDLSDKAKSIIDLLGIKLVTIEPDEDTEERLKTVFEKYKAVLVRPDKYTYGGVEDISSLSEMIESLEKEFSLNT
FUMEFAM001358	EDH81786.1	143952838	143952835	1	MPVQAAHWRKHMSIRLLEHLRDELIQTGIVTNTPEFCRSWLGRSEGYIRVLRYNRIDPSVETLTICSNKLGYYAARLNGSDAEEHKAWAAKLINLKALCDSAIAKQAEAVWRAPERMAV
FUMEFAM001359	EBZ70267.1	138442425	138442422	1	MNTIYSLFTNIIPFLIFGFLLGKKNPKISKYIARPLIRFGIPLSVMGLLLKEGIDINLIKSAFLAFSIIGFLITLINIIPIFKKRLPNYTLQLAGLIGNTSFLGIPIALALLPSTTINFTIGFDLGTTLFAWIFGPFFLQEKSKGNNIPNIKGLLNALINSPASRGIIGVLLAYLFQIDEILGNYLWIPARIVIALAIIIVGTRLGIITNQNERILDINEEIKFSFY
FUMEFAM001360	EBZ67417.1	138437951	138437950	1	MLNYTNVITEEKSYTGLQMKEIKPVMKLIIRGKKREFLSAIGKSLNLLLPTEANTSSRSENLTALWLSPDEWMIYSNETLNSENNDYEIENLLNKSISKTNLGAVTDVTDQ
FUMEFAM001361	ECX16034.1	142310488	142310487	1	MIKGITLIEAPIIEHIPVAVTSRSPISLFNLLFANFFKLKLMQNTHYLELLFVHLIMSNKSHWERIYKEKSPQEVSWTEEIPDTSIDFFKDFTIQKDDPIIDVGGGESKFVDYLLDSGYKNISVLDISENAINKAKERLGVKSQYIKWIVCDLNEFEPKEKYAIWHDRAVFHFLTSKVEIDRYVRKVKLNSQNFIVGTFSTLGPKKCSGLDITQYDESSLKKLFEDQDISMKRTENINHITPFETTQNFIFCSFSSIK
FUMEFAM001362	EBK00873.1	135813771	135813770	1	MVSLSIFTTMTDPEKRNDPWKEALECYNFFADEVVVVGDDWPTEFSWDHIGKTFQEGYDKCTSDWVMRMDIDYFLHEKNKNKLFSALEKYNNYPAISLPQYQIFTPDRYQIKTRICLLFNKKKYKNIKLNGGGDLTLATLDGELINPKKVPMVNIPIYQYESTFRTKKILQEDRGRFARAWFRYFETYESRGGGAPEEAFDAWFEEIAKRYPKHSFKMKMKDHPKFIIDKIKNIEEEYFGYNAFNLKQVTKFEKKYLIKGLREKYVNPILYRRNIKY
FUMEFAM001363	EDH17126.1	143863047	143863046	1	MRALKVLTAQQLKNIAGSALLALFLAACNSHTVKTTSYTPIVQDSQDVPEDLLLDVGVAVFDPGIDEIAKREEETVNHEIRVAESRYAPFLLADTLQRSANWGIVRLMPNNESPMDVYVNGTILQSDGEAMRMRIEVTDSSGRQWYTKVYDEVISQFSYEPSQRQQADPFQVIYNKISNDLLEYRKRNLTNREILEIRTISELLFARRFSPEVFDSYLSTDRRGNLQIVSLPAESDPVLQRVRDIRERDFMFIDTVQDYYATYVRQMRLPYDTWRELSYEETITLRELRASANRRFAAGAAAVLGGLAAATNGGNYATQTGGAVGVGAGAFLIKSGFDKRAEARIHMEALEELGESLENEVAPRVFSLDDRTITLTGSVEEQYAQWKDILADIYASEVG…
FUMEFAM001364	ECX85324.1	142408343	142408341	1	MLIKKSNIFFKNKDDEVLFINKIFNGKFYYDSNNLQNVLSSRNEIYNVPYKLIIKNDKFNKNLLTKFNSKKIRLNIDNQIDYDSEKKKGILDILFVNKSVSLNYTKEKNSLIFNSEDNKNNFNGKIFFKPFYFSSNFNYEGLSTKYLFNEDTIFIDLIKSEILNNKNLNANLSFNVKDITNIAELENLFLNVNIEEGNIGLSNSSLMWKDDLKIILTESLLTHNSDSEIDLIGKLTIQFKDIDNFYRSYQVKKNHRKKIKELQIDFVYNFNKKNISFDNVKIDGASSSKLENYINSFNKKENRIFNKITFKNFIYNFFSSYAG
FUMEFAM001365	EDH11693.1	143855678	143855673	1	MIIKYFSFLIGVIWSYSIIKTQSVFSKKAGLIFKIFITKVSWFTLVAACYFGYKNFSIKSTILGIIIAFLLVNIGFYFSKKFINQRFDEKKITIFKSFFEYTLIFWVVYYVLF
FUMEFAM001366	EDG56979.1	143744648	143744640	1	MDTLRMTLVELSFAGFALVGLLGIIGIVVIVTGRGPKNLNWKKNVEKKALKEDKSATNFLEPELPKGETETIIDEEEEQEVPSDGAVKLEEKEIYEELSEEEIGINRRQFLTKALRISFGAFAGIQLISYLGFIWPKVSGGFGSKIDAGSIEEIKNQIFQADGSVIPAFIPAARAYILPLSESAAANSQFASVQLLQMD
FUMEFAM001367	ECH45003.1	139785701	139785698	1	MIMEKLNPLKNKLNKIYYFLFKERFSKKIDFKFDNVFRWDLIQYLDNKYSFSNYLEIGCNDDELFSKIKIKNKIGIDPVVGGNMKITSDDFFRQNNNKYDCVFIDGLHIYDQVKRDIINSSKCLNKNGFILVHDCLPRSLSAQAVPRHRYNWNGDVWKAIVDLRRDPDLEIFTCLADEGIAVIQNKKNSNALKIDKNISDLKFRDFYYNHKEYMRPISFSEFKDKY
FUMEFAM001368	EBP10238.1	136584140	136584137	1	MCAASRNRKVGRVMAMTALAPAITRSKEIFAEKTSQVALKLVPNVSDGKQADRKFFAIFVSIVGGIGLLLLLLINTLLAQDAFTLTNLKIEAKLVSDEREAIARQIDKLSSPEALAKSATALGMKPSENPTFLSLDKPVIEVQVKNG
FUMEFAM001369	EDC29872.1	143029650	143029648	1	MMTNFLKGLGYFLIWGDFYLLFFALHALVVGPINFEEHLQVYLNIFFPVIEWFKNLNGLFQAYIKFIYTLPAIFIYLLRFTVSTSIGVWLVKKYA
FUMEFAM001370	EBG52991.1	135267848	135267846	1	MMKNIILSMIFVIFASSAFAGSCPMMAKNIDAKIEEAQKLRDAGMKAHESGDHAKSEELLNQALELFKS
FUMEFAM001371	EDC66190.1	143079160	143079158	1	MGIIMQTILIILAILAVGAGVYYFGFYKKGKINDRDGDFIPDEIEDAVEDAKEVVKTVKKRAKRVKEELGDVADAIKEVGKQSKDVVKAVKGKPRKGRKPRAKK
FUMEFAM001372	ECP13497.1	141027691	141027690	1	MFNKVLDQQDLKLSKKLISSYKKRLEKEILDRSMKLKMPQNKFEEIINNNNELINLKKALEDLETESESHSKV
FUMEFAM001373	EDF09922.1	143460697	143460693	1	MYIFFRLSLMKSGFTMIQKINEDFIKQLNPQAKVLFQEYNIAFENKMWVSVMILSLTIIDNILNDIDNLDYVDGLDINHFKSSRDFHWLRIRRNQILHFEKPIEGFFGNKDSDKTLKLDAVRADKTLKECFYILFRK
FUMEFAM001374	EDD18215.1	143150311	143150309	1	MDKGHSKGLQAVRVKTAAGWMCLASDGTHFYENFLKRKPFPIVVDVEEMLRGFDRIQDLATRPEMVIPGHDPLVTSLYPAFGDSGFVWRLDGGPTGMLPDGIGGS
FUMEFAM001375	EDD90672.1	143251899	143251895	1	MCTKKIYNRFMKNATGSLAILGSGETSPNLVSVHRELLNGLDDSSDIFMIDSPFGFQENANQLVEKIIDFYKVSLNVDMKLATYRKIEELHSKSFFKSIQLLENASFIFAGPGSPSYASKLWYGNEFQQTLKNHLINGNNSLFASAAASTLGEYTLPVYEIYKVGQDPYWEKGLNILDVYGLSCTVVPHFNNAEGGNHDTSFSYVGENRMKTLLDNYYSNILGIDEHTALIISGKKETFKVVGLGNVTVLNNEGTHVFEKDSEESLSTLQKLLISDKKSSVEKIDSKATEVNSADKATLKEIANLEIQIESNKKNNERFEMLVENLILLRSKLRNEKNYELSDQVRDILESSGLQIEDSEQGIQWKVTE
FUMEFAM001376	ECY76577.1	142533058	142533057	1	MRGKNMNQFIAAWEFALKNFQYLFLLVLPVMVSEMLVAYLLIPIDGMDPMDINEYMSGNVASIMIVSLIAIVLSVSLTGGLMVAYQSIMSQEASNPINALSAGFKKFFPLLGATILSSLLIGLGAILLILPAFYFMGRVYLFPAYIMFEDKGVMDSLRASWEATDEHGTTLFFLTFVFFALTLVAGSLMSGVIFDGNPVAGTIGAGLVEYVCILPWMYIYFSLYKSIKS
FUMEFAM001377	EDD01649.1	143127703	143127701	1	MSKIKLSILLLISFFIFSCSNNHINHSNQKYSLAYIGGEYDGLLLKNYLMGSLKSLGMYEQNSNFEIQSDISHSTNLFITNIDNTSDREKINTNLSIKIINKESNCILYDDEISVSQFYIYASGDKFLSNQVAIKKIKKDNTESTVRQFINKLKKISGQCNE
FUMEFAM001378	EBN57416.1	136350514	136350513	1	MKISKKAGRNIMARELILNLNKKTSSFAISKIDRKKLYGFKKRLYLDEKGKECSRANLEEETGIVFVSSDISSSYLDHKGNFIDKKELEAIDDNGKKVTKQDSTLGKDVQLESASEEDALNLKVNSVYHLEPKNFDKDLKSKLDKGEIFSFPFNYYSDFKLEDGIILKGEKDYFALIGRKTMCNWIGEHSDELPEEVEEFEDNDLDFEMM
FUMEFAM001379	EBJ69000.1	135763072	135763070	1	MSEKTVILETNSKSKKKNITWQPIRNGKTFSKYLNLNNKLEEIDRKNLTDDSVNLIGQTINPSIIDKVGMNSTGLCFGQIQSGKTTSMEAISALAHDNKFKIIILLTGNVTPLARQILQELIKHYKEENGW
FUMEFAM001380	EDG78795.1	143788578	143788574	1	MARKRSEHYVNNKEFLAAIVEYKEKVALAAERGEAKPRITNYLGECFLKIATHLSFKPNFVNYMFKDDMVCDGIENCVQYINNFNPEKSKNPFAYFTQIIHYAFLRRIQKEKKQLEIKTKIIERSGYEEVFTVDGDMTGTSSDYNQIKDSVQTRMNYQ
FUMEFAM001381	EDB63107.1	142935099	142935095	1	MKMRKFIIIFFSLILANCSLNKDSQYWTENSIENKNNQKKLNEILKKSDDITSMTLEEYEIYIDDYTKKSKYPDISK
FUMEFAM001382	EBO35954.1	136468395	136468391	1	MSATQVNPALDVTIDGATTPIEFTYKGKRFRIHAVLSRWCEAGGWWNRISDGKYRPDDQARAVWRVEAAPIGALTTFELERDEVTGQWIIRNV
FUMEFAM001383	EBE10641.1	134890359	134890356	1	MMNEIVISGTGVFTPKESITNKELVEAYNTYVEKFNTLNKGLIDNGELDALELSNEDFIYNASGIKNRYVMDKKGILDPDIMHPILDRRNNDEPSILAEMSIEAAKQALEVSGKKLLT
FUMEFAM001384	EDI61831.1	144065434	144065432	1	MCWRFLLHEWNRSMMKSYELYVFTQPGCPPCDRLKAHVSCLTPAQQSALHFVPLRAPNGNYTALAEELGVEQTPTLVVTYEGLHCDIDADGDEDCDYTEEPVETFIGANAIIDALDSTIEAYTYANPPE
FUMEFAM001385	ECB96832.1	138811689	138811687	1	MGDIIGLSMKILMSLIICSSIAGECMPPYPWPDTFRTQYDCLHFGYEESQRKLEEIGREDINKYGMYIKFTCKADDSI
FUMEFAM001386	EDD19237.1	143151733	143151732	1	MQKLILHKTPNVAAEIEMAIREKAGVISKKIEGNPLSPEKIEKEKKVAENEEAAKETTPTKKN
FUMEFAM001387	EDE82410.1	143413551	143413548	1	MIYKKRVEIIFIMHPSKVVKDPKINDTFYDPDVDKLYQYVKIGDFPPEWVVTNIDEDDDYYYASMGY
FUMEFAM001388	EDF20904.1	143479085	143479083	1	MMKILSILKGVELVIADLEVNLGEQVRSAPTLCARYNGKIIPLNTAQDGRPILMREENALEN
FUMEFAM001389	EDD51386.1	143196655	143196648	1	MRVTNHINKSKMKVKELIEALSYYDGDDNITFYFLKNDTLTNCQVEDIAFYSDTMGVEFTIQDTSEVMEEVDV
FUMEFAM001390	EDC89511.1	143111193	143111189	1	MSPPHASPTSQALSLETLNSIFLHGLLSLIKPMHSLTTADSTHPPETEPEKSPVSLTIILLPTCLGDEPQV
FUMEFAM001391	EBB82730.1	134519521	134519520	1	GGGLLRMTSANISTQYQLNNNTFKRGQTQGQINENTSGGGRNDDLFGVSQNFSDSRQNMEDEEEEEEIDLTNYVYKMPWSLNLAYSLTYNNSRGQKDFSTNSLMISSNLSLTPKWTVGISSGYDFKQKGFTYTQLRFDRDLDSWRLDFSWVPFSPRASWNFFIGIKSGLLSDLKYEKRSEPDRSL
FUMEFAM001392	ECK82965.1	140301548	140301546	3	LCPEGRVKPWGTGHAILTASHLIHEPFVAINGDDFYGRESFEIVADYYQDKNATYSMVAFQLDKTLSEFGGVTRGLCTVKNDLLDTVIETGELKRSKSGVSSDRDIQLDGSEPVSMNVWGFTPDLFDHLRAMFVDFLHKEGDEMKSEYLIPTVINNLIRSGEKDIHVLRTGSKWFGVTYKEDKPFVTEQVQLLVDHGVYPKQLF
FUMEFAM001393	EBU84231.1	137575494	137575492	1	MKIKLELFGASRDFSDNDHLEIEVKNKASINDLRNEIIKYVDKNFSGNENFIKVVKSSAFCSENNEIISDNYKITKDQKIGIIPPIGGG
FUMEFAM001394	EBT65314.1	137358796	137358795	1	MKNFFRKVAFGIGPNEQAPSDPLRWALDQLNNVPELSWKGKIYSEKELRKHYRDWVYGDRKVLRKKYKDNKTLYKTHKDLLRHKTGQKFWESLEISIRHNEGINSSSPVLAKLWMFWGNFFAISEKDFLANYSTGAYQREIIRPNLNQSLKKWFMM
FUMEFAM001395	EDD98137.1	143262182	143262181	1	MKIEVLRISSEEDSTSGLVFDVTNERKFLCYSLEDEYRNDKVMHETRVPAGTYKILLRKEGGFHGRYVKKYGDFHKGMLHVQDVPGFEYILIHTGNTDEHTSGCLIVGDSQENNQLMKNGFIGKSVQAYKRIYTPIAEALENGEEVTITYIDYDAV
FUMEFAM001396	ECX72762.1	142391381	142391376	1	MIHYSFLFCGFLQLSAAPNATPTANQVGSFVAAKTAAPIAVPTPIMLPVFLIFLSMTSKLLYLFNSYRFS
FUMEFAM001397	EDG68503.1	143767889	143767887	1	MNNKIFEWAGVITAILYSLFVALNIGIEFFGFCLLLLSAILIGIWAYRGGHKGILFLQFFYATAGIIGMVRWF
FUMEFAM001398	ECK89219.1	140310605	140310602	1	MMITKENLIGAYFIDNDRKNIEVLTTSEDKKQIIPTILPFDENNPMFKELTSVITVDDLHENTYQKKKAEQKIFETKVMEIAKKDGLLIDDTKIDSKSYNKLVKAIFEQGENEDQLFALKIALFELPDIRDSKNDELKKKLRQSKNKIDTLKVAFEIIGN
FUMEFAM001399	EDC00532.1	142988114	142988112	1	MNMGLNKNKIFGYTALVIAIIGSSLILIGLFKYPEYAIGFSIAGIGFFAIAWAFNALRGRI
FUMEFAM001400	ECP57915.1	141093658	141093656	1	MEKQKTHIEIIQKILDKLDFSFNENSLNLFSHRNDKETNYEDFIQFHFDEKWIFEEYIKKFVNIEPNKYQLINFIDNLISYTKKNLVITTGQKTPKILSNIKPDLKNRKVRVLENLDFLELEKITLKTSLLISCHGAISHVAAANKVKQIDIIDTSYDYFKWTKHFRNYDYLIRDKFENLSVKILEKL
FUMEFAM001401	EBU62988.1	137537852	137537850	1	MWFYLIKQITKHPSLKLGGPSVRWVNSALKETFKLSKLPSPKIPCITFLAGDERIVDPARVYNRMEIWPNGILHSIKSAKHEVLMEDIATQKYVIQKIVSFFDSKAKSNSA
FUMEFAM001402	EBB88041.1	134528444	134528442	1	MLKSASLEKLIATSNEDYIKKAVYYANNIDELEKVRKNLYDNIEKSAIFDTKQFTKDFCNAVDKMLTVVNNNYK
FUMEFAM001403	EDG47418.1	143726804	143726799	1	MIYYSMNKLRSLMLEYPLLSIIVILPFSVVLVFAVLELIINVIVPFVFAVWVATWIYGAIVGSSITRPIYEPFWFIRSNRF
FUMEFAM001404	EDC67494.1	143080944	143080941	1	MEDKMFVSFTDWEFDGNVENAVEAAKGFWPEMKKYGAVNMRATVTGENTIRTMTLWSDQKMLEANIDEIRAAAGSAVGMTVTGGMTGPLAVELD
FUMEFAM001405	EDF51320.1	143536622	143536620	1	MAVKSSGSPLAFSEIEAEFGQNSDRDLGEYRVSQTVGGLSNQPLDTGIPQSGAIKFSEFYGKRLNVIIDYHSGSTENRPTVAKTRYDAAAGTGTHTVIGGFATRPANSGGTKTRIHVNKTIGSSNSNVNNCAVRTGTGWNAGTVLTVEVGSSGAIYGAGGNGGEAGTSDGDASGDNGGSGSSGLGVQFSGTTVINNGVISAGYGGGGGGGYRKVEREESFGGPVYAAAGGGGGGGQGLPAGEGIDGGADGTTTAGGNGGNGGENNQAHGGGGGGGGSNGTGGEGGNNNDGGNGTASSGGNGASGTHTGSIEGENNVQGSGGSGGSNGAAIRRTSGITVNITNNATITGVTNATGVS
FUMEFAM001406	ECD19529.1	139068519	139068516	1	MPRPEFDSLNTIQMSLQSAEQHLHHNDGTTQLQLSCSLINIARGSCVVVIRPDGAMGQSPFGSIHIPADRPVMQAQISLPSQSFDELTSHLRHSAPRPVTLVMTVVDRLSVSRDGLLFINESLDTAVTDIYWSLPVK
FUMEFAM001407	ECW67038.1	142244004	142244002	1	MKYILKFLPRELLIKYSFYFIPILKIIFKGKRFYDPIDGNGYSKFLSYGYKKIRRNALSPGTLSLERHRLLWLYLVNETNFLDSKLKVLHVAPEQIFYKKFKKNQNWNYLNF
FUMEFAM001408	ECJ86646.1	140151522	140151518	1	MYWEKKEFEEKFKILSNEINIYNTEKKSSLKKLNKIKIDNTKKILEILNPIITNYVDKNSISLVIPKKNIIVGKKNLDITDEIVKLLNDKVQSLDF
FUMEFAM001409	EDI00619.1	143980097	143980095	1	MGDVNTHMQYKDRPLCKECKTKPRAYAYKRYGRIYWRSKCDTCIRKKAGKRVGGVTALQRSGYKKHKKCELCGFKAQAQAQLDVLFVDGNLRNTNSVNLKTVCANCQRLGSTRRLGWRVGDLVADE
FUMEFAM001410	EBJ59804.1	135748266	135748265	1	MLSEETEVNKNMKVFSFDPGATKTKMRFAARPSEDQDSVKTPKDLIHCFEWFFSDESSLSENVHFKYSDFHLPKDAT
FUMEFAM001411	EDJ48182.1	144184227	144184221	1	MRPLTNINIIMHKHNGYILQRGVSPIDGNPFVIIMTMSTSNRKTGDMIQVWILRDDINPVAAVATGDDITICGDCPHRKQSDGTRSCYVNVGQAPNSIWKAYKRGSYGKLSDLKPEMLHRRRIRWGAYGDPALISPTLFATINEHAAGHTGYTHQWRQPWAQWCKGIFQASCDSFADYLDASAHGWKTFAVVPKGSPAYSGKLCPATVTDSKAQCATCSLCDGAKLDIFVEAHGTGAKYVTAN
FUMEFAM001412	EDB77439.1	142955140	142955138	1	MSKKGSKKSISLTLRNYFITGVVVLIPIGFTLYLSKILIGISSNLIPKNINPNNYLPFNIPGVEIVITIIFITY
FUMEFAM001413	EDD43815.1	143186330	143186328	1	MQKLDKIKDVKVAEQSIEVDPRSKTTADQAFNYIATGKPEMPVGGQKRMLAEKKRNSKAY
FUMEFAM001414	EDF69586.1	143571415	143571410	1	MDEVLILRPRTMEKRVFVKFVSEPRNDTLKSIVGLACAAQAVADGHRVSVFFAAAGTRLLDPGYIEELDAEMGPDSKAVSGFMESLISSATLYCSFASVMATLGHSEGDGALIVPDDQIEWSGPPGVIALSTDSDVQLTY
FUMEFAM001415	EDE90247.1	143428558	143428555	1	MPEGSLDINSLSFFSSAILSSSNFILFTKSSPCPKIPFKILKDTITIRVINIRPINCLRDSGKSFILLI
FUMEFAM001416	EBV02936.1	137608906	137608905	1	MMSNVVDWVSNRAHWDRQSLIECGWLETIDLEEVGKVRCKFDTGNGSKACALHADKILDDGKIVKWKYDGKTFSMPRHGKSEVFRSNATDEPSEIRPTILMDITFNGFTYKDVEVGLDQRPRSGSDLLVNRDLMRLMNLSVNPNRTFVLSKRLRPIEKKGQPDNIGFAKK
FUMEFAM001417	EBU81452.1	137570588	137570587	1	MLNFYTCFMKLKIKLIIYLYFFSSLMIFFVKKPINEQYQYQNTPTVEYKIQKGDTLWGISHKFTNKNHQEFIYLIKKMNNLDNSLLIEDQILILPVNI
FUMEFAM001418	EBA97073.1	134373077	134373076	1	MYMKNTHLEHLEDNILNDGSQGGKEAVAFLRSLGDMLDQGMADTRVTVKWDGAPAIICGVNPDNGRFFVGTKSVFNKVSPKISYSENDVSSMYPPGQLAEKLKDAYKYLSTLSIPNVVQGDLLFTDDKYEANIGGDTCIAFQPNTIVYAVPKDSDIGQKIDEAKFGIVFHTSYSGRTLDAMSASFGNINIQGNTDVFVTSSDFKNASGEANMTQAEKTTYTNLVNKTEGSLKQASRFLDMMKTNNMNKFTLNIMFKTFFNSYIRQGKTLIGARNTARDFAQYFSNALDKEIQTKKMKTTKDKYLELKNKGLKFISDNQQAIYMTVASYMNLQAAKNFMIRKLQKVNTFGTFLRTTDGYRVTAPEGFVAIRSGQALKLVDRLEFSRANFTADKNWEKGNP…
FUMEFAM001419	ECS87909.1	141711500	141711498	1	MKFPWAILSILSVTALVFGLLLGIKSIKITETEIIDFYADDFVRKMNKKGISIDRSACYATISESFWERMIVVCDIDASSFLEYPIGAWGQLLVEAPLVGLREGI
FUMEFAM001420	EBW44595.1	137865593	137865591	1	MPFSLSASVTALSGLDFLGFGLPPGSASLGEMVNQGRNNLQAPWLGLTSFFTLGLMLGLLVFIGEAVRDALDPRKTFK
FUMEFAM001421	EBN95767.1	136406370	136406369	1	MVRKNLNVIAAYSIMMVLILMVGIFQSWNIALSIFNLCLISAVMTMGANIQWGYAGLINFGIMGYTALGGLAAVLISVDPVQEAWRAGGFDILMALWLIVVMVLVIRFILKRFEKSKIRTYSIAAIIISGILLIRFSAEPGIEAIEAVDPAKTGFLGGFGLPIIFSWIVGALFAGGLAFIVGKVALGLRADYLAIATLLISEIVIAIIKHEDWLTRGVKNVIGLKRPAPYEVDLQTTDWFIKLVEKFNAEN
FUMEFAM001422	ECZ48338.1	142635041	142635039	1	MNFRSLKYFIWTIKNRKSLKNWKIRNFLPPSPDSIKHQVLINNNYSDSLWIETGTYYGETTKLLSKISKKTISIEADKELFETSKKKLKNLKNVELFNGKSEDLLDKLISENFDFNNICIYLDAHLCQDHLKNIQTFGSEDTATPILKELEIIKKYYGKFEKINVLIDDIRLFYGNYQNYPDKNILVDWCKENNFSWEIEHDIFICKKK
FUMEFAM001423	EDF94159.1	143627990	143627988	1	MLKRIERHSYKGNHIVGTRIVIFEPYSYSDINLVMSLLKLKLTPDLLSRKKLMYPQDKLTNKYYGHCYHSTQALYYLMDTNTLVPMKGKDYRGETHWWLQDDDKIYDVTADQYYSVNQTPPYEHGKKSKWYGWKQRPQQITLNLMKRVLDTRLIKDVAPKVLP
FUMEFAM001424	EDF05309.1	143454111	143454107	1	MRMILEEACHSLKLECALRDLGFVDIGWKCVAHAGIFFIQPVGFPDDPEGELLGFSLTLPNTHDMRRVRLMRTAKRALDYATGVDD
FUMEFAM001425	EDF42508.1	143518425	143518417	1	MNEVKVRMLKMEPIKVRCKSCSKEIRAAAGKSVCCGCSNMTTIKGDVISAVDLSKVIMLNTYTTKKDSGISQEQIEWQEKRSKRKIRKLDFEVR
FUMEFAM001426	EDG12481.1	143659829	143659826	1	MLVLNCSLEQLQSHLRLVLHTQLTLNFYFYTGASAPFFLMATTTIDTDTELSAVNSILGAIGQSPQTTLNFDNPEVSLIFNLLRDANVDTQAEGWHFNTEYHVKFTPDANKKIAIGNDILSMDLHDNQARRHHDLVRRNGFLYDKIDHTDEFDGDIDLDVVRLYAFEDLPIIFRRFITYRAMAAAATQLVANPQLVRLLTNQAGLARAALQEYECNQGDFSMMGFPEGTAYQTYQPWRNLRR
FUMEFAM001427	EBE23517.1	134909774	134909773	1	MRFFLGKFLWYDYFNKDSFFDFNLNRVTDYLFQYNYLGRSEKTGFYSQQFIPAEGGFKSKFEQSNANDFMFSTNLYIGLWKWIELYTDFGLIKSRYLKLKGYYDSGFRINLVPDYLELYFPIASSNGFEISQHKYNSKLRFKILIEPRTLTSLFTRKWF
FUMEFAM001428	ECY28093.1	142465909	142465905	1	MIIYLMKKIIFLVTSLFIISFAKADTNISLKNYLDAKSIEDGKTQIYLLNRCSAIYAYASGIILKTDAVSSKNFIEISNNLLFKSVELTIIEEEKKLEEVQKKAEEIRKELFNNYIADGKKNWEKNKSHFKGSYIANDMTICSKLTEEK
FUMEFAM001429	EDE38717.1	143333180	143333175	1	MNRYPLEESSTRQLYELIEKVAADLGVGPIGSASVGGASDGNLAATAGVKVLDGLGAVGSGAHAPNESIKISTVQPRIELTRAFIKELIK
FUMEFAM001430	EBQ82034.1	136849799	136849797	1	MRASQFISENIDSNAVNELDSYIMNNEDLYRRRFMPIISNIRRKLNKNVYDHEKAQKLWMYLVDDAAKEYVKEFGTTQDDVATMFPKETRQEVAKIISDRELENIKAGEYDVSQGTVS
FUMEFAM001431	ECV24094.1	142058496	142058491	1	MRIIKAILWPIRKVIFFPIKIFFYTLILFIVIVLFFQYRTDYGVDVSPLSVNEYENCINVIEDYEVTVSLLSEYVEKLDSEQKSFLERNLPNPLNVLTTPQEISNDDFRNVRTFLKYYLQAGRFPGLNGKAFSPQAASLCRDGLS
FUMEFAM001432	EBF44825.1	135093183	135093181	1	MEQILIRNLPPGTKAALRARADQHRRSVEAEAREIVAEALQREPLTMVDLLSTDQGADIEFEADRLGLSARTPDL
FUMEFAM001433	EBL26298.1	136003535	136003531	1	MWLMPKHNFKVGDLVTYKDHTNNNIYPKSDISFISNEYIVVCIHRELKTPEEAAHAVSKWREVKILVYPHYWNTIIPRTQNDSIQESPISNPQARRHD
FUMEFAM001434	ECX21626.1	142317934	142317933	1	MSMAHEDLVSYYKLNFALMQHHKYSLTELENMIPWEREIYVSLLQQYIEEENLKAQQERNG
FUMEFAM001435	EDC09281.1	143001294	143001292	1	MPRSVITAALSGFIFGVGLSLAGMLNPSKVSGFLDIFGLWDPSLAFVMAGGISVNGAGYFLFARKGLPWFTSQFHFPRTTNIDMPLIMGSALFGIGWGMAGLCPGPVVSSLFLNPAEMFFFLAIMCAGLKLGFMLKVKL
FUMEFAM001436	EBW06895.1	137800359	137800357	1	MRIILYNKKNISFKLIIIKKDYIYRMPKKSSIAIFIAATSALAISTADSNSVKSGENDLGGLKEWNTDMPLDADFKLDAEAQKIADEAAKSSACIPIGEGENCW
FUMEFAM001437	EBT34892.1	137304539	137304538	1	MEISNYSSNLVPCQVSLSSISKNGRGFSLEIYGSEGSLILKSENQKDYVHGFNLKYSNNENKIQNLTADLSFNFEKTWTDGRIAPVLRIQNLWAQSIINGTPVIPGLCEGLASHKVCEAIRESSKSGLNIKI
FUMEFAM001438	EBV17518.1	137635060	137635058	1	MSTYQTKGLIDCLILFHSFYLFAKSYSLRVQAINTEKSYQKPLLAVFLKVLHALYPIKFAYPERTKNSNN
FUMEFAM001439	ECF37520.1	139480941	139480940	1	MDLKNIKENNSSIKALAYQLYENNGVLKRDQVSEYLKNLEQNERKILRDLGVKFGRYHVFLYQLIKPEAVSLRTLLWKNFYQKFHNLKPPTFGLNFLDDKEIKNKNFMLLCGFERFDNFFVRIDILERLFVLIINSSSKENSEIKLVPEMLNLLGCSKDNFKKLLQKMNYKIFEKENETFFKYSPNKKFKKITTKKISNENPFKILKNLNLN
FUMEFAM001440	EDF41250.1	143516334	143516331	1	MPNNCSSIVKKVSITLCFILLASCAGINNYNNSAVHKGKVVVNSLNYDQLSFNILLTSNENDTIIQIHKPFYGNLLQIKYDNSSNLMKYISKDGSYEINADIPRNIGDIVNNCLLRESYVDEVFEDGQSLNIECYKNMDKTNFYMQYKGSSFKGFLIKNE
FUMEFAM001441	ECX57202.1	142368282	142368278	1	MFLIHFVLVVLLNFLLQHTVVKVKHKFLFPKASYFQALSSYIYDAASRQNSIYSMTQDLRVPYSPEKIL
FUMEFAM001442	EBB65278.1	134489742	134489740	1	MCCGSAGTYNILHQKMAKSLLKNKVKNIEKISPDFISTGNIGCMTQISSGTRIPIIHTVELLDWFTGGPKPYKLNNF
FUMEFAM001443	ECL66339.1	140424230	140424228	1	MGLINEKLWLGHFDITSKNGIPAFRHTILSNSDSDFLHKKLENLVDIAIYECEKYYPSFQQALFDDIEPVESLEFTDFEVIGSA
FUMEFAM001444	ECV82596.1	142132241	142132237	1	MEQGHPGGHAIPDLLFHKADARVIQKRATQFDAAIDRAGVQYGNVLSAELHALMAQPEVPVIALQAGEQLLAHPFLLKPQGHHGIGARQRMFQAPHHADLAPLRHRILQQTRGRSIHEGRKILGNKAGRTAQHHIRATGRQSPEIGTGHPRVKDVSNNHNPATLQRFRHGVLGREMPGKSEQIQQSLTGMTVQSIAPIEHHGALTHLLQIQRQLLRNTGGTVAHHQNVGAHGHVGARCIENAFPFAE
FUMEFAM001445	ECN31659.1	140758056	140758054	1	MKNIPLKICGITNVKSVEVAHKNKIKSLGFASKNLNGPNTVSDKKIQSLIKECKNYKIESVLLTRYVSLDKLIEQIDFTKPKTISCSYHFPKKDLFKIKKIFKRLKIGIAINPENFDKKYIESIRKIVDVIYFDMNVYRKKSIKKYSLRKSIKQIKFIKSKNIPVYIGGGIDKKNVSNILKQITPFGLDISRSLKNQRNLISKSKLKDLLNQISVG
FUMEFAM001446	EDB91406.1	142975334	142975333	1	MMSISIHIPFYNPNPEKKEGYRNLRRFDYLEENVINLKTLSIKNDIFIHTHNDFLDDKNLNAKIIKHQISDSDLNKGYLTWKCRSLMEEQKNDYEYFSYLEHDIKFSEINLQYWLKYQDFLANKGFHLGFFIYEMNNKTNQKHSIHISKKLDKFFEIEGQNFIVNDLENYCCFWIYTKKQFETFLKSKWWSFEKRAHNFRHNYGITERSSIGFHALCMNYFKATLIPEKNNQPHPDSFIEHITNNYYEKFPDLDKKDYFDIRGACKFQINEIIIDTESREKMADNFILKKLIKNLFWKFRFITRKFN
FUMEFAM001447	EDB37614.1	142899867	142899862	1	MSMQKLQINRIEQQQLIVLNTQKFLSWVEQQQIQKSHPLLLLNLIYLKELLWQCQLKVEQKVLRNKLLPFLLM
FUMEFAM001448	EDI79690.1	144090352	144090350	1	MIYMEFLLVKFIPCKTYLSLVDPNGKSRFACFSEKDVGINCIKYVSHFKFKYGVWPILDMSDNRRRVEPRLEGIVKTPKEIAKEFKLEKFDYDGIDKMSMRSNVSFYCILDFSTSMFNGEEMIAMSGQEMDGNADDYMYRKVLNDGLNIT
FUMEFAM001449	EBR04143.1	136884396	136884395	1	MGANKLCLRLFDASGSEGSNLNQGTLREIAVDSYSTEWYLPIPLADRDYKVELGYKYGFNWMSLAFSSISHVPGSHPSEQILDKFVPFNLDSTSESIPDISNPVVSEQNGMHERLYQAATNIPLRRKVGSEEFMENVNSTSLNDNLTDSGAGKWSSGLNDSGSGIVKNRSFWLVADAELIVYGATEPTAKLTIGGEDVPLAADGTFRIQVPFRDGTQKYDIKAVDVSGEQEKSISMKFDRTTPLDDTNEKDNAETEWF
FUMEFAM001450	EBK42987.1	135879415	135879413	1	MKAIEAIKSGSQLLRESKVESHILDSELLLAKILKKSREEILINLDRRLTKSEILTFNKYLNRDPKRANCIYFKRKRILEQKFFSE
FUMEFAM001451	EBU90551.1	137586874	137586873	1	MADTKLTTVKIIKNLYSKFKKISFDSNITLQKLVNRSVDMYIEDEDFRSEINNYQNLQESGSAF
FUMEFAM001452	ECI60376.1	139953612	139953609	1	MLQTNREVRKMSNYFRNKLKDRLTYCREWKHSIDLYLANKEITKKADEEYYKTRPFLKFVLDIYFLPYNLLSFVRYLRMRHEYKKNEIEIAVLSKKIKDYQNWRSYGNK
FUMEFAM001453	ECA28395.1	138538073	138538069	1	MSNWKIDFEVKFKLEFKHVNGRKEIKNNTLIVEAENEDQAIEMVIHQYDNSVFLKIDEVRKIWSY
FUMEFAM001454	ECY71808.1	142526517	142526511	1	MTEFYSASSSVSPFTAILWCLYPVAVLVIIELLLGGGFDDDNNDDQDGGMLIPAYSRSDV
FUMEFAM001455	EBE24138.1	134910721	134910719	1	MNLVFDLKFRKLNDLCDQVFDYFHLTYYDLESKIDNELNINSIKSKLETFADKHFKSAIKDFENEIQYLKNKSPDELIKLEKISSDIHQYFNQLVNHKIFDSDLLLKLRKKAKESLSKI
FUMEFAM001456	EDB91705.1	142975765	142975764	1	MYMHMKNTLFLIILAISTTILITIFAINLWLQMSDVTISYNGKIAIFVGAFFTILLGSGLMSLAYFSSKNGFDDQVDHNLDSLLEKLKDR
FUMEFAM001457	ECF28855.1	139465143	139465137	1	MSSVVRKISIGSDYKNDAMHYSIGQQVYGGHEISHILLDESDNSYNIHIKKNNEVMPWKKFNSNMAISVEYDLEY
FUMEFAM001458	EDJ27808.1	144156751	144156749	1	MYSKQRFAPGLPGRGPGARLKHPKENHMSTITTAAPLRITRRGRLALTALIALPVLAASLLLATPGAQAGAEAGEAEVYSVLAGESMWDIAEELAPGTDPRVVIDQLMRTNNLDSTAVHPGQQLIVPSAFTG
FUMEFAM001459	EDH13011.1	143857484	143857482	1	MYYLLTGIVVVSILRYFNLIPKMTSKFWTYVDYALVLVAFVLLLSRIPPFFSGVLLTVVAAYAWKKGFFDKFR
FUMEFAM001460	EBM98233.1	136263475	136263473	1	MFIYILVVKIKKMLNKFFKTIHNKYSRLFKFIFFLRYLFATFFVSIFLFLIVPIFLNHEKKAELIKNYLEKNYNFEINDYENIKFKSFPRPSFEFKKTQIKFLKSNANFNVNYLKVYPKIFSIYNPNHFEANKVIFKENDVNLKISNFLTFIEQLSKQRKKISFNDLNLKIVKDDKLVIKLENIFFSNFGYKKNSFDGKVFGKKFEAKLEDNLELIEFKLLNSGIITNLELNKKTKAGTFKSKILNTNLKFNFEYDNERIKIFNSYFRSKNLSYNNETLITLTPFFEIESNFELEELKSKIFKKINFVKLFERKNIIKKINSKNTIIYKPKKFSKGFIDNLNLKVNLANGRLNYEKDFLIEKNFFKCKGDLNFSEKYPILYFDCSALIKDKKKLLKKFL…
FUMEFAM001461	EDC82751.1	143101783	143101780	1	MILKRLILSILSCIILAGCSNFSNNNSNNLVARAGENFLYENDLPEYTSKDDSLIKISSFIEAWAKEKVLYDLSMINLSQSKRAEIDELVENYKVDLYINSYKDLIVNSKIDSIVTAEQIDSFYRLNINNFKLNENLVKYRYIKVPNDNININRISRYIVRINEQDRYFLDSLNFQFADLKLNDSIWFTERDVISSIDFINQNNKSKYLIKNRLFTIEESNYTNFFIVDDILRSGNIPPISYLYERIKSTIVNQRKLNLLKNLNKEILNDALKSRKYEVYK
FUMEFAM001462	EBV18558.1	137637189	137637188	1	MAIVRKSRAFKDISLSFNPHPVTKDLPVLVNERAIVRSVRNLVETIPTERFFNSLIGTDIRDSLFDNFTSVTVTIIEDQIRTTLRNFEPRVNNVVSRLMGSPILMLLM
FUMEFAM001463	EBL56414.1	136048697	136048695	1	MRPKPNVPCGNFSFRRSFTNFSTWRLEETTIAVTLEPDAMCAGAISLSRVKKLIYGAQNEKAGAAFSLYNIPQDPRLNHFVEIKDNILSHESKDILSSFFETKR
FUMEFAM001464	EDD43200.1	143185477	143185473	1	MMAKKYTNFRIGGSPSKVTDDYTVWTNDLLQRVIASKTVIQPGKSTIGHKLIDSDVVYVITNGRGTMEIVEYMNSDEGHGSNPSYGIEHKDSYELSAGDVVLVESGDYCKVVNDSEHDQLTYLRIFDRGGWRK
FUMEFAM001465	EDB59359.1	142929776	142929775	1	MMRYLLLILFSFSIYGETSKILCELNGTYSVTYKDIKKTYLSEGIELFKNLARQTQQSLFLLQRAKTNFAEEDWQKDKIYIVQYWEVDSEKETFKSLTHTLEPSPIWINPDAEWKATKSKTGITVEHSIKSGETHSIFPDYEVGAYRVSNTFNWYTGKGQMSGDIWLNKKDGSKNKNPKIEIFASGKCESQKKKF
FUMEFAM001466	EDC69147.1	143083225	143083220	1	MVQFFKKVAGDIYLVSFELFKIMIPTLILVKIAEIYGLVEVLTNLFAPVMTVMGLPAEMALAITTTMLTNPYAGIIVLASTPGIEELTVAQTTILASFILFTHSVIIEAAISRQAGLSAGATIIIRILAGILFCTSLNFIFSTFELFDQIAVLNLPEMSSTPSLQQWIVDQIKGLIFIQIVIIILITFLEILRLIGIEKIIRFCLSPFLKILNIGQSASTIVVVGLTLGLGFGGGLMIKDVKQGVVAPRSAVGALIFINLFHSLIEDTTILILIGPSLFTILVIRGLFVFVLTFLLIKIFDNFPVNAYNRFLFSRPIHNLIKNQN
FUMEFAM001467	EDA65507.1	142797366	142797364	1	MKHSQLKEIIKKKASKIEFAIVTNLENGLSEIYEPGKSLSKEFEIHKQQIDNFFKLKKNGVIENTEIFIETYIRPIKVIIVGAVHIAQYLVDFAKSLNFEIPL
FUMEFAM001468	EBQ73876.1	136837579	136837576	1	MMYILFTGAPGSKWSSVVKNIYWSDDIDHTDYSEARTYHHDADTPGRSHLMHIGAYWDPGMEFDVDEWDGPFKFPWKRKGKGKRIVKSHTFAHRLEELKTQGHPIVMVYRNDYECLEWWKLCGEFNITYPNYQHFENLDKMWDHIQAENRDTMQFIKDNKDRITQPKDNVDLCRLLGISFPNKGRLHNYAQKGIQIYVYK
FUMEFAM001469	ECC05685.1	138829886	138829883	1	MYDMKKFISVGIVLFPTQGDQKMWLEKWNTFYSPKAIEFLKKNGQIDQKILFEKNTDLIRTILIWEYESEEAFKKCQAFHSNWSKFENNFASKYQSFRVEEISSWI
FUMEFAM001470	EBN66896.1	136364459	136364458	1	MIWVFRINSGMAQSKFIQAVKDEAKGRPRSTQWYRDKIKEFGTPKTLDLIRDGKRDKKPFYGKLNMFVYDPKFKKQLPYYDTFPLVLPLETYPDGFLGINFHYLPIPLRVKLLDRLVDFSNNTKFDESTRLVVDYSKLKNVNIVKPTIHKYLAGQTKSDFRRIDADEFTIATLLPVQRFQKASASQVWKESRAMI
FUMEFAM001471	EBD46798.1	134792559	134792557	1	MQIPTSLSIGYSAGAISGSVATSDEGDASTVSVSYAMGDITVSAESDTDRTGADTSSVTVSYAMSDGMTVSLENSEDVNELSVSYSSGAISVGLTADDAATESWEATMAYDLGGGATFNLGTNQDETTFAGVGFSF
FUMEFAM001472	ECV41009.1	142078427	142078423	1	MIKVLKTGINVSKVIQQLKKYPGDWDHQKNLEGSQSLVDRGFSDLPVSALQLIIGGVKHKDDFVGDSEINIKTPAYAHHSEIRKIIRKHFKNADIHRCGFLSLPVDEIVGAHIDEGTYYLSRNRYHLSILGRYQYFCGKETVIVEPGTLLWFNNKLPHGTVNVGDETRITFVFDIPHGQS
FUMEFAM001473	EBN65668.1	136362633	136362628	1	MLIMKKLMLLLLTLTLLNCSQKNELNDDSEIERILNADSIFTIEDFKNIGFKINKEYDITELDESTGAWFGFWKNNLNKPIDYELRFYNSQQTAIDKGISFTEEVIGENAVLKKSTSSWKEGIQDRRSRNNSSMSGSEANSVRAKYLDYFINGNVIILCSGLDLNYATQNCSELSSKIK
FUMEFAM001474	EBX21171.1	138001294	138001293	1	MEIARMNYYFTGALIVLFVLLCFIKPAHSRNEYLNNGTNTCSTGDLSLSIEQRDSESRYRHFNPDNNYNSPSDDRSLRLTWRHYLGSACTKEFKAVQQENMELKQQLELMKMCGKVNKNPTLSNNPNFKLLVSKCSGIVIPDDKIIKPEGSYWDSIKDDYKKENPDIKLMGDKFIGPKDE
FUMEFAM001475	EBK11826.1	135831155	135831153	1	MLAIDAPPVKDAVNLVIPKASAKISLRLPPTEDPEHAMKMLEEHVMKNIPWNASVKFIPNSKGSGVVADPNKPFTTELVNSLNSIWENDTAYIGVGGSIPFANDFVREFPNAELVLVGAADEELGNAHAPNESVQIDHIEMLIESLAKTLKNFS
FUMEFAM001476	ECW61165.1	142236110	142236108	1	MSKLKPEDLVLKYFKGVDEEDIGAILKTLTKDCIFSVETHKIKLVGHEEITNMFKRLWKNHRSVEHKEFNFVKDPISNQIAVRFQVKNVHHNGQIVLKSNCNFFTLIDGIFSEVRVYMAGENTLNKEG
FUMEFAM001477	EBI15375.1	135516975	135516973	1	MKLFNEGLKAGDLEGIVSNKFSVDQYKSKMGEDKNILVLGFVVDGQAPAKDLERFAEVGYKSVLDADATPGTLEDGKHRVFIEFARTPEVVGQIISFLEDLKKLTNIQEFEYTYHKGENATIVSAEQWEKEFQQHLRRTNKELTK
FUMEFAM001478	EBU57674.1	137528012	137528011	1	MKTFIWSFIVFMLTLALIFAIIFAPSYLKSQQEKRDQSIGCLQYRQMFELSQESHIVNPAGKKWVRESMAAQGLMKKYKCTPVESRIRIN
FUMEFAM001479	EDF67083.1	143566612	143566608	1	MLMSFTPYDIPPQENKGKWFRSHLLGREIELGELYSLGSNDLDLLMAETAEIRSDLDFKEKNIGKFRTAGYFLELARIIEKRKLLES
FUMEFAM001480	EDF59742.1	143552952	143552946	1	MNMLWHLEHRHTGATCFSKDEEKKALWDKAMEIAPENGVKVHHFLVNASAHRFFFVVEAPDYESLEATFGECKTLGEIEMTPVISW
FUMEFAM001481	ECK32744.1	140218045	140218044	1	MLLNPFYPFTFLKISSLKATIVFLSILLIKSNLLRLKGGLIGGLFALILLSGIFASSTIALGSLVYAYRLKKKSNSDDNQMQDLETVNV
FUMEFAM001482	EDB13347.1	142865853	142865850	1	MTSRLLLLVSISILLVTTVVVALFGVVPLPEYETFSSGKGFNGKLIYHVEFQSENIIPPAPDIMDSCIFFIDLSESPAQEKEVVCNSDLYNISYDISFYDAQIHNDDQILLSYWDYQESNDRKVLIVDIESGIISESKDVAPLSENNRMNVYGEKLIEPWETTDYNSRLIGVYYVNRIDTIEVYNSRAPSNYYFESLHWSPDGDNIVAGDSENNLIIFSKKKLFTPVKIPLSYEKVNDERVELINVLGWTN
FUMEFAM001483	EDF22061.1	143481336	143481335	1	MKLMKSKFKAMVLSCMDPRFQHLVHNHLKKKKLTGKYSAFTIAGAAVGVTHNKFKKWHKTFYDNLGTSIQLHKIEKLIVINHKDCGAAKIANGNKEFSPVNEKKIHKESFSKIKKQIKKRFPKLKVELNLISLDSKITKF
FUMEFAM001484	EBD04795.1	134725484	134725483	1	MITSPVHIRINGKDYIVIQLEDGSLKILDRRGRDRIIVNNKIQFSDNSIFSYLEQFTTTDKLGNLIKIDTKGNLKTENLNLSVENSIDVVSNNLVYLNENRLTIKGITIELPFSRFSKPKIFIDSKTTLVGITDLTNKEIYLYRENGELLEGFPIKGSSIIDIEDSDDDGKIEIISTLDKFSIVSYEINLSQN
FUMEFAM001485	EDC74606.1	143090692	143090689	1	MMKYFKLFTIYFMSIAYTYVGFRHFIDPDFFLAIMPNYLSMHLFFVYLTGIMEFVFGILLAFKKTRTFASYGIIVLLISVFPANLHLVESELSQSILDVTKEQTIIRLPFQGLFLLLAYWHSKNN
FUMEFAM001486	EDJ36933.1	144169035	144169034	1	MRKIETSMIAAIRSRSEFKRDNTQVSQEPSGYGEVRLFNNIICRFNYNRGIISFDDCGYQTATTKSRLNAIIRAFTKPGQGIYQKDFKWFWNDGEQWDGGGMARFLV
FUMEFAM001487	EDI19861.1	144006858	144006857	1	MIMGSILKPKMPTLPPPPAPVEAPAPEVSPEEEARIAKEQAAIERKRKGRKSTILTGPLGIQESEEEKLKTLLGD
FUMEFAM001488	EBS36543.1	137129022	137129021	1	MSKYYVYVIELDPKVADLRKFRAKNPKYIKGNGCVYVGQSSKKPEVRFEQHKEGYKSNKYAKYYGIKLRPDIYEKYNPIPKRKDAESIEEYLGKRLRKKGVGVWFN
FUMEFAM001489	ECY22010.1	142457636	142457631	1	MEHAHELPEFLHFLEELIEEYGILRGFVFGFVHTLIPLIGFYSGWSINRFLKLVSNGAIAGIIGIVLAHIIADFIAALLDPNLKSAAFGIVLGGFLPLLAVPFLEKYVTKSQYHNVVGDHEDLKKDLKSKHK
FUMEFAM001490	EDB04428.1	142849288	142849282	1	MVNRQFLLIFIFITIAFSIVAYQPIDVVIAGPQMTDLEKFELELKNIEDSTGIKIKYETYSDIETHLIENNNSDVDIAIIPNPQGVTNLGERGIVLSIDRIISEETMESYYPKHLQEITTSDISNKNFGAFFRLFPNSLIWYSVEKYKEIGSPKFNSYNELLEFTNNYSKEYEDLWCLDIESGASTGWIATNWLEDIILNNYGAEIYDQWSNQKILSSEAEILNSINNIGKLVFIENAVYGSNKRIVRKEFRNNYKNLLNKEVDCIFSWGGHYATLYIPENKQFKTDYDFFKFPSPHNSIVGIGDILTVLNYDEETKIVFDKLIDESFGKNWMSHTDSSYIPANLKNTNYIANPLTSKERDLIINSLKDNSFRYDASELMERKIGADALWVALKNYIDI…
FUMEFAM001491	EDD80973.1	143237857	143237855	1	MLGDTMKRELLLFCLAPVFFLTASANDGMHNHDSHLHQKLVDGENFEVDPERYKKFLSGLTDSQVAVVSVKGMVCDFCARGIEKTFIKDKTVKKIDVDLSQGKVLIAYEMGRKIDFEEIKAKIVMNGQNATAMKVLKI
FUMEFAM001492	ECG76738.1	139685562	139685560	1	MNKFCLKGYLILKKNTVILSVNNDEGHLCVDIFIRENKTFGFEEYRKDPENIDGWYKVGNYSDKIYKNQKEAYKNACKNILWLKYKK
FUMEFAM001493	ECE43829.1	139281141	139281140	1	MDLIYFILCAYGMTFILVYGSIFNSIRPTSGKLGELFHCPLCTGFWVGVFLWSINCLTELFTYDYNLVNGLLLGSLSAGTSYFLSMLLDDFGLKFRNTQGGDENETA
FUMEFAM001494	EBF28673.1	135067919	135067916	1	MTATRQAPIHRLGISQILAYGLLFYSFASIKDALAASVGVSDSAIINALSIALFIEALLAPLVGSLVDRLGAIVVLRTGPCDWRRGVWCDDLHSSD
FUMEFAM001495	ECF89259.1	139557922	139557920	1	MYFMSVELLNFIETVLNGLMSGVMYSLVALGFVLIFKASGVFNFAQGVFALFAALTLVGYQTGQVPFAHLINELFGTNYHNWYASMPNFLAILLTMITMIALAWIIERFVLKHLVNQDPIILFMATIGLAFALEECW
FUMEFAM001496	EBX11880.1	137983868	137983867	1	MNKAEKNNLFSRALNQSTECFDNLAATVEDLIAKRIINLISLSRKSGKSICGYEKVKDWLKKDVAEVLIQSSDGSNREKSRLRTPDGGNYIGWLSSSELGKAFGRENITHCALASGGLTQRIVEDAQRLKGLRIVKDQNSCRKDESAK
FUMEFAM001497	ECI37320.1	139919876	139919875	1	MWKRLMFKTKIIISISIFAIFLVLTSAIKNKTRVIEKNISNLNAKISLKSKNINEAQLDFYYLTSPAEIEKKLNLIGFKNYQPIKYSNIFFNISDFTKIQNITSNLKILDEKKIKKK
FUMEFAM001498	EDD58096.1	143205843	143205841	1	MTEKSMKSQITIKKIQDLLIKGVQTIYVDNDTSRRMWWASLEVIQKEFLSQNYQQGGIWVASPLPALNDKKFFNKLHGWLWSPEGFPYFQNENAGFLPVNNSEKIKKDFDLVSNYKVLNLCQKDGYEPFLMIITPKFQCVLSIVGEKDKKILLMKCDEESLKLSIELMHAKLNQENYEEGVKFRNAINNLGNLNINNQFEKLFWPILSAKLANISPNHNIQNSVKNDVKNEQITEAKLLSAISHEVRTPLATIRTLISSTLKKYKMDESMRNRLIQIDNECNEQIDRFGLIFNAAELVGNEVPSLNNLAKINLAEIFKKLAPLWNKQLNRRGIALKIDIPKQLPQILSDSEKLELMLRGLIDKNTRGLKEGSTLILELRPAGQKLKLQLKVQKLDNNQK…
FUMEFAM001499	ECY38358.1	142479540	142479535	1	MMCAPQITATQALLALSVGSSVMQYQQAKTQQKAQFTQQKRQNQLAKDNAMQRYASEQLKIRQIEKQSSQKGFEATLKSRKARAKFRADAGDAGIAMTGSTNALLADYYRTEGNYKASLARNMDINISQFERNMEAIQFGQEAQSTYVQPPNPELLFASSVINVGILTMVYKPKAANKGFMTDAQKKNYG
FUMEFAM001500	EBN61691.1	136356827	136356824	1	MLIINLKSIYMRKLFLLFTLFAVGSLSAQGNGDYVNMTFVKTTPGEDYGTILNEKWKELAQMRADEGTITGWDVWWRPGSTSESTWDMLIVTIAKSPDSLNANAGVLKMRPDYSEMDVEIFQEKNIKARTIVYDHTLVNKGLTFAGNDGDTPVVPRVAVINMMKVGYANAYDYEKAENSLNSGDLGSRVGWGLLKRLDNGGEDVYYDYMTVDFYEDWKSMMQTREATGKIPRELQAVSNMRTHQQSIPLWLAIQVRPKE
FUMEFAM001501	EDD79054.1	143234838	143234836	1	MSGFLPLSVHLDRARSRFATGRCSSWSSNPSEYLLVVIPVQLEPAVLPGYTIPPRVSQRAVSRL
FUMEFAM001502	EBQ98776.1	136875087	136875085	1	MMKENIPINKFNISKVSNKLWENKIKVIVEFRELTNNKNIEISLNLLKKFSQSWPKHEKPEKWIVKNKNSITEKINYKFKK
FUMEFAM001503	ECQ67334.1	141251708	141251707	1	MGSSIRDNLNDTEYLTADKILIENQISPIANRMKTIQGMIAQFFIMNNKEDIEFVSAINKLKYFIGNEKTTYNERKKISVDITKKILTCDNSLWYEHLENSNKKDDLADCLLQGLWYILENKMATTNYNELCLS
FUMEFAM001504	EDG35396.1	143701350	143701346	1	MNLSISPGKNNVGAYINDINLKSIDQDQATEIKKILNKYGVIFIKEQNLDPETYQNFAKNIGQPVVYPRLKGLDEKFPFINVIERKLMIKI
FUMEFAM001505	ECW83578.1	142266451	142266450	1	MFYNLKLSFIFFLTAFFISSPESPAPKSDIIDYSVKLNINANIYVPVPFTVRDFVGFKNFLGFFESGSNYKKVNRFGYLGKYQFGKGTLKMYGVRNLSEYRLNPELQEKVFLMNVMRNKWILRREISWYSNRYLNGTYISESGIIAAAHLSGPGNVKKFLRSHCNPDLDKRDANGTSISDYLNIFKDYDLENIPAIQKPKRN
FUMEFAM001506	EBE66287.1	134973866	134973864	1	MLMKEKIIIVMKFHSLRLSVRAYLRNLNTHSTYKNLRKARTELRNQNKILDSLILSKHLDKYAETGSQYIEVLQKIIEQNNLKDFDEARLLPSSKDLKSLI
FUMEFAM001507	EBK56568.1	135898787	135898785	1	MKGLLKNIVGAVAPTLGTALGGPMGGMAANMISEVLGVPNTPKAIEKGIAEATPEQMLELKKAEQAFKVQMKELDVDVFKLEVSDGQDARSKFSKDWTARIMGIAVVGGFMGYIFLVTLQPPEQNSEALINLVLGYLGGLASAVISFYFGASNTKDK
FUMEFAM001508	EDB14942.1	142868064	142868062	1	MQSIQLLLKKNMKRMKKFTPMTKKKKKTKKVHNPVTYYFTKKYIYYYYGLFWIILLFIVFS
FUMEFAM001509	EDG21111.1	143676176	143676173	1	MASYRSYRKIHSDQILSGNIHPDKLEAGVAPRYCVKMFYGHPCYCTPGCCCLWTVPSGVEKLTFELWGAGGNGHGHCSCNRCQHYQSAAGGTYNTKTISTTPGCQYRVCAGGVYRCCSRECNGCNGCSSYVNGHNLSNFCAQGGARGCANPDWSRRCSSRTFCCVSPGTWGGDFAMSPHQKGWSGHWNCHCTGAVASGESSGAPFLSTNQVETQMEQCWSRCGCWTAPYATGGQGAMTTYCGRCCGQGGQGGSGVVRITYV
FUMEFAM001510	EBD55706.1	134805827	134805823	1	METRNIIAAISLSAAVIILYSLFFAPPPVTKENLAEKNKTEQNSDAPSLDQKENISEISREEALKQSERIQFETQSMLGLFH
FUMEFAM001511	EBQ92994.1	136866092	136866091	1	MRLMTRQLTEKQQTLLNVLFEEAGGDLVQAKKMAGYADTSSTSEIVKGLKEEILEATQMYMARNAPKAAMAMVGGLYDPTELGIRDKMAAAKELLDRTGLVKTEKMQVEASGGVMLMPPKAIVEEDE
FUMEFAM001512	EDD32069.1	143169993	143169991	1	MLKNKWRTYGHIHGVEFMKISIVGPGIMPIPPTGWGAVEILIWDQKLALEELGHEVDIVNTKSPIEIIQKINSYRPDFVHIQYDDFIELYPYIQYPCAITSHFGYLEQPNKWGYYHDRIVKPFQRISPKIFCLSDGIKNVYEKELLIEKFNLYVTPNGVNTSKFVTRDPKYPNRSLYLAKIDYRKRQSMFQSISSLYYAGNNADPNFNTNINYLGEWSKEHLYNNLTDYGNLVLLSDGEAHPLVCMEALAAGLGVVVCEYGAANLDTTKDFITVIPESKIRDLKYLEEEIVKNRDYSVSHKDDIIKYASNFDWVNVIKDRYIPCVEDLISKI
FUMEFAM001513	ECX67358.1	142383497	142383496	1	MHGENMKLKNFLLIIVISIFSSLIWNLYTNIKINELSTNLSIVNQDIIELEILKDQTFNLYQEKYSIENIEKISDSLNFKKLDVYIVNKDLSSPYKIDSELVEIEILGTLGK
FUMEFAM001514	ECX43119.1	142347278	142347275	1	MLSATSILDYIFRELAISYQNREDLAHTPAIGGNDSINAEDQSSEDQSQLLKIVKDITSKGFVRNNYKKNLVDLSDVKISLKGKK
FUMEFAM001515	EBT00705.1	137243714	137243713	1	MLVIIFVMKIVVTYILTILISINLESLEDINEINLPELGDRVSGAVSSDEEKAIGEMFLQQVYSNAPLISDPIIFDYTEHLIYRLSEYSQVKDRYFKILLIDDDSLNAFAATWWNNWCEWRIIFIFRQ
FUMEFAM001516	EDI68463.1	144074564	144074562	1	MLNLKMVKKPYKLQLVGLELGGKPIEEYAPDFWLVSPESGGDPVGFITSPWYHPEKKQNIAMGYVPFDGTLNANGFPKGKVGTKYKVHLPEKYSDTPGTPVDAVVVDIPFKESYNANTREVVKG
FUMEFAM001517	ECW92860.1	142279088	142279085	1	MKGKILVITILLTSFIAGATMYYLQVYGFYAKVNVEQSKGISLVNLATLEPDKIEVVNFQGIDADSSPIRFRACFEIKQSFDLLREKYITLDAAKPRNAPRWFECFNSKRIGKDLSSGAATAFLGQQNFEYGIDRYVVIYPDGRGYAWHELNDCGEKLYDGSAKDPSCPKRVE
FUMEFAM001518	ECV45029.1	142083252	142083249	1	MKKIILTILLIIPFSLNANENAKEKKVAKYVMENIQRDYVNCYSFYKVAAQSFKDAGKDKNIIDSLENSADVSLKYNYDLGEIMGLNPEVMSQMTKDKVNKFVELAKKDFSSLAKEYGMMCKSLVENPEQRTNFWEAKGNKKFK
FUMEFAM001519	EBI95080.1	135643576	135643575	1	MEVSDFKVKGKEWLKSQVSRAFLPKYFPNYEKYLWVDCDAWVNDWNCVELYFKACDNGKLGITQTIGPGYKITSKVNWLVGKLAIIKSQNFKHAVKSKIGYDKARKLAFAPHINIGVFSLEKNSKGWSSWQNNLSKTLKAGNIFGSEGLAINMSVYIDDLETEFLPLNCNWITSNLLPKYDENQKTFVEPYLPNYKIGIMHLAAGIWKDGKDMRIDKSIEIDIENLDNKKIKRSLRFKK
FUMEFAM001520	EBW80215.1	137928014	137928013	1	MEFIMSVYAIKVWLSKSEKDWFLYKDIEDHVVHTWSRREKAEEVMNLLTCHKAEITEEIPAPALARSTEKKQKLKVES
FUMEFAM001521	EDD16452.1	143147869	143147868	1	MREVEFQESVIVKKPKIITKRHSEIIDTLEKMLEKGVPDITMSEFASKLKISLRTLYEIAPSKDKLILMTMDNILRKLGKHALDSVSEIRSPIKKLEKYLFIVNQAVGPKFDRFMKDIEKIDGSKKMADFHENFISEYTEKLLNEAINMKEIRDIDTKAFSILFSSIGREFLTEKNRKLISTTPDESANSLTSIILNGIKLKN
FUMEFAM001522	ECY97890.1	142563003	142563002	1	MKKKSNFLNLIMAREVFKYTKKVLKKVTFSFTLFKKELNKASKVLLPHEYEELKIWVENYINKYPHLSGVV
FUMEFAM001523	EBK73812.1	135923701	135923700	1	MYYMSKKVDEHLKEALDNVREDRKITRELLDDAIKFVVKDEARHQQIGLTLAKYVETLQRSNEQIVKIAALMSKNEKSEGLTENDMEDIYSMIKKEDD
FUMEFAM001524	EBJ32149.1	135703585	135703584	1	MMKKKLLFLIPLLLLLLQCKKDEETTPYIIREYSEQVTVDHQILEDYLRTHTYNYNDFNNQSNVDIRIDTLTNPNSSTLSLYDQASIKTIDVTDANGNIVKHNLYYIIARQGSNENPSVADSVYISYDGYLTDGYVFDNRKFPIWLDLANSLEGFREGVSELRTGNYSQNLNGTITYDSFGVGIFFLPSGIGYFENTSGGIPEYSPLIFSVKLMTYAETDHDNDGILSIFEDIDGDGKPFRDDSDGDNLWNMYDTDDDGDGILTINEIDKNNDSVIDDSNNDGIPDYLDPDN
FUMEFAM001525	EBR30787.1	136940819	136940818	1	MVNRSDIENFWTRGDVHSRVHQAMSDAGLNNKKLEVEDLFPIDQYHARGIAATVDLGKRMPISENQRIIDIGCGLGGPARYLQNNLNV
FUMEFAM001526	ECN65107.1	140807648	140807646	1	MNLVNNLGETKIKKRRSQSDPMKDFDKLPKILRDWLNLAALPWRPKSVFRAYNKALRQTGDPSLALRQLEKLQQQKLSIDQKL
FUMEFAM001527	ECY31677.1	142470646	142470643	1	MNFELSLEDYTIILNALHYYKKVDKRGNFDSYDEERINELRDKLAHQLIWKNTDIDNFITKEL
FUMEFAM001528	EDF13758.1	143467057	143467056	1	MGKETAQKINKSRAIRRLVIWYKRNSAVTSIVDTAASSAATASNVAGNMVSGAGSVVTTASNVASNVAGNVAGNVVSSAESVVNTASSVVSNASTIAKNTLQPLVFDPLKRLQNNDNILDRVEESQSKRIWIAVDGMGGDYAPGPILEGCLEAISRFPINIKFVGNIEKVKDAAEKTGLAELLENEIDNNR
FUMEFAM001529	EDD66231.1	143216994	143216991	1	MEKIGIFGKKNSVVKYNLDTHESLWVADLPHGQTPKAIAQYEDFLLVIHQNWAGTKNISCFSESSGNLLWRYRYDFLCGWNIYFQPIFIGKDLIFKSGAVDFTKLCCETGRIIYKKSIKQKKLFSFEKFEIIYVGGTLIAFSNKEIRKIDIASGQSEIDHELTKKFNVNGVTAYLGNGVSFVSSIFSLNQQLEDEAAAASTTTPAG
FUMEFAM001530	ECW36036.1	142202647	142202641	1	MSKDPATSHLKTGVAGEHLTIAALSNLGVSADIIDREKVDIIAWHGSRPIKIQVKSTIRPVLREGHANERYVFATATSRNKSIKPKDVDIIALVAVDVRVVLFKLTTDVGVKCLRVYPSEFQKPDIERISWDACIRELITKRSKSSAKRYGRGRPRVDSDDLVLSDDEHAGGDISDRTRQGERQPDD
FUMEFAM001531	EDI04378.1	143985654	143985651	1	MKVNFTFLNIVNKKNLQERLKLRKSLNRYDKFKMSFYNKVQNGFLKLSKRQKNKYQLINSNLEIHKNEKLILNRIDKLIK
FUMEFAM001532	EDI83463.1	144095711	144095708	1	MTKLIKIIYFIFLGLHFLFLQAVHAQEKIRIGLLVPMTGENKEIGASIIKAVGLAVKDIDNNLIEIFPKDTATKANQTLKSAFELREMGIKIVIGPVFYESLTYLDEMKDLTFLSLTNKTLDLPKNVISAGINSTSQFNTIKKFLETNQIQRTIFLTPIQDYEFEIKKGMKNSKIKIYKDYEYNTEPTKLTKQIEEITNYRIRKQNLEDEIKRIKNSNDPNKEKKIKRLEKRYTLGGLNFDAVVIADFDESLKSVSTSLLYTDVLPKNKYFITLNQWFDESLLNETNIQPLYYPSINKENFDSYKIKYFNAFNEDPTHLSLLSYDLVGLVYYLSINSNADNLNKIFKRKNSFKGKIGIFDIKNNKINHRLNFYKIEDQKLIEIF
FUMEFAM001533	EBQ09775.1	136741249	136741247	1	MIMKSINSNFIGDFKSVDYPSRRQFPSDEIVERWKNYGHNYVNYTGLLREEYRVVPEWTHDVVRAFKKKYIPIGDKWYFLNETSLSLYNMPPGTIMPEHEDTYPRFREIYGEPDINKICRVLIFLEDWKTGHYFELDRQPYVKWKKGNYLWWTGDTTHLAANLGIENRYTMQITATLKCGSEEQ
FUMEFAM001534	ECP17107.1	141032942	141032940	1	MKVFDEKGITHLDLHGVRHLEASDEVIDFVYQYQSALPLIIICGNSNRMIEIVENSLNSNSIMFSKPRFGIIRVEKL
FUMEFAM001535	EDC73970.1	143089827	143089824	1	MLGIRLFLIGILASAVVGAGVYVMKLRSDNAILKANAVKMESAITEQKELITKQKEDFKEILAANQKMNELVGVLKKDLEDLDKRFNKKNRDVGKLAIAKTKSIERITNGASALATRCIEIASGAELTEKEKNATKKSEINSECPSIANPNYVPY
FUMEFAM001536	EBQ83605.1	136852129	136852126	1	MFGLPGNPISSSACFRFFVYPYLLNILGIKAEKPFKAKLKNDYSKNKKIIRFLKAKLTSTNDGKIELQVLQGQESFRIKSFVQSNVWGLFKDGQSKFKKGELIDCYSSIGSNNNIFN
FUMEFAM001537	EDE08615.1	143278544	143278542	1	MINKQEANLVSFKIVLTRDNKIMTEFSMLPEDMVDEVFPPDDRPLMRTIIRNGKAKLENLHDYFQRELNALE
FUMEFAM001538	EDD26219.1	143161731	143161729	1	METKIQKLKKFNLIMGTVHLIQGGLLFWLGTVVNSDFVVPITLTQLVGVGSPNDPSSFALVPELEIWTEVTNFGPAVATFLLASAVAHYLISGPFYKKYKEDLSKGINKVRWIEYSISASVMIVLIALLVGIYDIWALAGIFFMNAAMCWFGWMMEVHNQYTEKVDWTSYIMGCLVGVAPWVFIFINLIGDGVATDSNPQGVPQFVVWIFVSIFLFFNTFSINMILQYKQVGKWKDYLYGERAYIWLSLLAKTCLAWQVFFGTYQPN
FUMEFAM001539	ECL95394.1	140476968	140476965	1	MTINCAKCDFYFVTHDPARPWGCRKFGFKSHLLPNYQVKSATGMECAYYNLRKVRKIDREKLKNGNTLS
FUMEFAM001540	EDI13408.1	143998009	143998003	1	MSLQFTPASLSTSISLQLMPALVKISKSLQFTAALLSIVRSLQFTPASVNGLKSLQFTPASLNISKSSQLMPAIDNDWMSSQLMPVSLSTLMSDQLIPASLNTSTSCQLILA
FUMEFAM001541	EBC78169.1	134679874	134679871	1	MPNVVKGSKQERMIVVPHRPIRRLVIGAAIGLCVLVSTVGGAYYGFTRGVDAQSAELMARGELDAMLQAVSAENEELRRRIALAQREGEVDQRAAQEVSGELNALQHRLAELESDVQYYRQVVSEQTGSTGLMISRFDLTPTDKANTKRYKLVLRQQDADGDTYLEGRVNVTLAGRQSGQLKRLALREVSSEQDEDAIRLRFKYFQNVEGEIVVPDGFVPEKIEISAVAEAPVAKRVDQEFEWGK
FUMEFAM001542	ECA58605.1	138581298	138581295	1	MNDLVESLIHQFKKQRIIRGNIYDNFMFFSYKTLGADKDDKYKHTRASILEYMTQNKNEILLKLTRN
FUMEFAM001543	EDD00289.1	143125846	143125843	1	MSVFDRPTSAELLEAVIDFINTEIKSDSYPANKKFKFQIVLNVLSIVKREVETGKEVNDKLTKLGSELFSEENFSIEKLSEKIRNKELDYENQSLIDFLYDLTEEKIKIDNPKYK
FUMEFAM001544	ECZ89121.1	142692442	142692441	1	MIIRYMIIIYIILFFIIFSYILKKMVPYILRYLIKKNLQKFQQHQHQNPQQNKKKEAKKDFNFKSKKDVGEYIDYEEID
FUMEFAM001545	EDH27856.1	143877679	143877675	1	MPTVTTRSGRKIKKPENFVPTEHNVEDDFGDDEHDSEFDSDIDTSDEEDFSSEDDESDMDENGNLKDFVVDSESESEEE
FUMEFAM001546	ECV59247.1	142100372	142100370	1	MNLAKRLSEKQKEEIKINFLDNQSVEILSEKFNCTKTTIIRNLKKSLGEKKYKEILNRLNEPLDIEGEDFLENDNKQTFEENIIKKTDDTSIGISNEDKTSPFESFIEITPLDHDFEDVSQKDISSIPLSEIKLPNMVFLIVKKEIELETKYLKDYPEWQFLPQNDLKRKTIEIHFDLKTAKRICNKDQKVIKVPNTDVFRIVAPILMSRGISRIVAAENLISI
FUMEFAM001547	ECR29552.1	141362107	141362105	1	MLTDKIDDLHKIAKALITYETLTGEEIEDIINKNVYPKDKQDLKVEDDKGSAMGALGLKPKIVH
FUMEFAM001548	ECZ11361.1	142582308	142582306	1	MRICSINRSFDIITSMALKVIGAGFGRTGTLSLKEALEKLGYGPCHHMKEVFQNADQTEYFYLASMGEKVDWNEVFKDYNSAVDWPAAAYYKELSDKYPDAKVILGMRDANSWYDSASTTIYLMSQNFPKWIRLILPRADKLFKMIDKTVFGEPFSYRFENRESAVQVFNDHVEEVKRVIPKEKLLMHSAKDGWEPLCAFLDVPVPEEPYPWVNDSKVFARRLMFIKFLSFLPMIILVSVLGFLISSRL
FUMEFAM001549	EBN85137.1	136390959	136390957	1	MGKWLGLDEFPTLHPMVVHLPVVLLPFAFLLLVIEFFSRSKTPQLPSIIATFGGTAGALMASYWLHPHVESISRDAFEVLEAHDLFAYITTGLATGASMCLLLRYFRWKSPDRRWWTGSALILLFFSSISVAATGHLGATLSHVYQVEISKSNH
FUMEFAM001550	EBW88186.1	137942224	137942222	1	MCMINLEITSFAKILCKGLKQYLKNENIKINDVDFQELENKLINEFNLPYSDQTQTPTQLLNNFTKTIYKFEKVITPQDLGEEAHEQIMVWGVLKAQNYND
FUMEFAM001551	EBO88831.1	136550628	136550627	1	MVAGSILPVALNEKGELCFLFGKENPMEDSAKGYSDFGGRLEKGETPYEGALREGSEELTGFLGNKKQLRKLIKKNGGYYPIKIDTYHIHVFCLDYDAKLPQYYNNNHSFLWKNMDKQLLNDSKYFEKIEINWFSVSQMKARKKEFRNFYQDMLEVLYDHEKRIIDFMKKGVMIKDAKKTRKKR
FUMEFAM001552	ECY32264.1	142471406	142471405	1	MGSFSAINLYNFTNCLNTKLNNMTLTEEKMIKIAKKALGLTITDSFNDGCDLYCYNESTVDGYDVWVLTHSLKDINICENVYYYDSDLASAIMEEIQYNGGSETLLHMDEYLWDDLYMDDAMLEHFGETIDDIIENNDEEGHGLTPAEIQELKDEYGLEAEEIEETVS
FUMEFAM001553	ECX71183.1	142389282	142389280	1	MEEDSFVESVESLIKSVKDLIVRPVKRLTGFASLGLLLVVLLITAVIFLFSGILKIMQGLGLLLGVNPTGFAMGALGLVFMILSLNSYRKKKNG
FUMEFAM001554	ECS97872.1	141727627	141727626	1	MQINWNKIILVFVLIFSIGVLYASNHINNARLISDIDIVIKPNSSFFISADSIKKSINKYIYASKDSISLSNVEHEIDKNTFVEKSQVYTMVGNKLYVNVKQKEPVARLITVDSIFYLDKNSNFMSLSKLHSVDVPIIFGYNQSSDLDYLTKISLMIRDDKFLNQNISQIIINDNQEINLKLSGLNTFVELGHNNKLEMKIQNLKAFYNRAIRKNNMEKYRKVNLQFENQVVVVKNSDYERKYDFNWIRYRYN
FUMEFAM001555	ECF73415.1	139535199	139535197	1	MKVKKMMLDMLLYSGNVWLMIGLLLAILELTNGTLIFFLPTGASGLLTGLVLKLQESGSLPILLDSWSGALTLWAILSFILSLALNFIVRRKETSDDINDY
FUMEFAM001556	EDI46004.1	144044053	144044052	1	MIQEVAKAKSRSEIITEVLTFLLVVLISTFLLRLVWNRSLVKHISILKPISNLTDAFILSLALQIVRGI
FUMEFAM001557	EBU61927.1	137535851	137535850	1	MFVVLGGDDPGIITWVPSVLEKAKKTGMALLNDNSLIDLSLNEIPKGKSILEPISNEAIKKFHNYKLNQLEKFICKYNENTKNFNKINDNVNLIQILGNKFENKEYAPLINQDTGFNLSILKSNKGQINNLKFEKPTILFSRTGKWEIMIDDFECILNPKDTISIPINSNVNIKINEQEDCYLNCVTQI
FUMEFAM001558	EDF55389.1	143544393	143544392	1	MSIPFYDFPSSPILIIGALGIAVAIAVFFVSYQKYFNSPLNKELAEKKKALIKEQKELNERLEKIEQDLKNL
FUMEFAM001559	ECK68096.1	140269211	140269208	1	MSLIKISTKNKLKMQMSSFKNEIVSFSQFCKEQQFFISIDKLQTYFGYIESKKIQSFEEKIRYLFFLIPKDKDEKDKLKHLISEYFNFKFEESTSFEFNFFDEYDINENFQDVLINNESRDIDFSKIAIEIIQDFENLDFSRPVSNAYWLNQLKKTKAYEDILSLFDVQFEDSFKNIINNLNRENFSNFLDLKLLELLKEERNKTRDAYQPSELDNKDQLNELDYLYTNSEERKKLLEQTYALGNKLAIKFKKQIKFSNKGNLNLRKTIRKSIQSGGVLQNIIYKTQE
FUMEFAM001560	EBO37169.1	136470252	136470251	1	MYILINFLIFVITLFLYIHIYFHIKCSNYLEIYEIENISKQNIEEIYSLKQPFLFNYSDNNMDFIEAINMDYLKKNYGTFDIRIYNKNDTNIAIPMNLITCCDLFNKDVSNNYYSEHNNDFLEETTLLKYFSDSDMFLRPMNTISKNYDMLMGSIGSYSNLKYSVNFVNILYVNEGEIDIVMTSPNNNKYLHVNDVNENFEYISKIDYYNPDENIEKILIK
FUMEFAM001561	ECS99705.1	141730589	141730587	1	MLSYIYLVMSNKIQLHKNDLPDDLKLGNIIAVDGEFMGLNVRRDPLCLIQISSGDSEAHIVQFDRHNYNAPNLVKILNNEKL
FUMEFAM001562	ECV43039.1	142080858	142080853	1	MRNFKFKRSLTLVAVSSLLSLTVVSIPTAARAADPACTTANFVTSCVGVTSDTAPYSMMVPANFNGTVYLYSHGYRPNVPVPAGIPGYGGYTVTNTPQPGPNATVIGALLAKGYGVVGSGFARQGWNADSAIKTNVELVGLFKKQFTKTTKVVAWGESLGGFITQALAEQQPSLFKAAAPLCMASDITPLMTMAGDALWGIKTFFDPSIKGGNYSAGTAGYAEAMGDLVKVFTAIGALQAAFAANPATPAWPATSKVPDAIKAIPSRSALVMVALMSGVPLQSAHFDSTSAPPGLPASNALSFQLAINPAFAALENLANAAALAVLATHDLELQAGGPVFDNTATDYSARVADEQFAWSSALSGVSGTQGLLSILAASPRAKADPAAVAKMKALASHTG…
FUMEFAM001563	EDI66334.1	144071572	144071570	1	MNMSSEQITQETVPVETTTTETVQPITQPTATPTPVAKADTPAPQTSWKDSISEEYRADPNIEKFTEIDALAKSYINATKMIGQDKVAIPNNNSTDDQWNEVYAKLGRPESADKYALDVKSEIVNLDEGAIKSFTENAHQLGLNNKQAQGILEFYKNNMEGTAQQSKIDTETAQAQAEQQLRQEWGRDFDGKVKQAGALAKANINPEVLDMTLSNGTRLGDHPEIIKGFAKIANMMSEDKILGTESENVDTAKDIESEISALSNDKNGPYWNRNHPDHDKVVQQVYTLREMLNAK
FUMEFAM001564	EDI05052.1	143986571	143986569	1	MIERRKSLILLMICFKKLEKLVNMIRRFRPILILFLLIPLKSHALSEQNKQQLYIGCYQNSKQYLGADKAKSYCQCTVDKLSKKFSDEELDAVFKQKPEDIYKDTEFAAKFCEKKILQ
FUMEFAM001565	ECJ68658.1	140121570	140121569	1	MMEAVKLDKTDTKKGLMLEALEKSLGIVSTACKMVDISRQTHYAWMKADPDYKKAVDSIQDGVLDFAESHLYKLVKEGNPAATIFFLKTKGKKRGYIERQEIEVTEKKPLSWLDE
FUMEFAM001566	ECM42492.1	140628259	140628258	1	MRTHFSKGGLRQWVAEKWVDIGAPKKDGKYQPCGRSKGSKRKYPKCVPLAKATRMSKGQKASAVKRKRAAGNPGGKPTNVKTFA
FUMEFAM001567	EDI57505.1	144059610	144059608	1	MSDNHLKKEFKHSDVQRVRNIVNKNFTAKTKIQAGYQKALIKYIEGDVWEESGKSWTIKNGLKQNITKLDAAKKAIRVPLSCPKCGGPMKHHLAKKMYKIHGFCFDPCTVEMETDLKDAGLYEAYENRLMQGNIKAFALDIEQWVDDYVNAEMSIVTEQGDVEDWNSNNNNKKRVMQNLKTYLGHLKDYL
FUMEFAM001568	EDE81439.1	143411907	143411904	1	MLKLISHRSVIIIVIFIYICHYPFWRKVTNFYILIKLINIWIVKSIVDFWIFDYFAWMHNKNYFYSFFIDYLV
FUMEFAM001569	ECX37260.1	142339148	142339145	1	MIFKFALKIYKMKHISTFIITAFVTFNLQSQGNINGNITGATQQALIDFGNKSTRAPQPLNVQGTHYFDADFNEATLEYFGKQLNDTGYMRYNAFRDEIEMADTPSQSESDVILIKSADVIPLINGERYEYLPYRLESGNAYIGYLINIFDGQKDKLFLKKKKTFMEAKIARTSLENSFPPRYVESVELYISSNGSTPVKLKQSKKSIINYFGDNSDKVKKFIKSEKLKVSELSSIIKIFEFAENL
FUMEFAM001570	EDC49673.1	143056632	143056631	1	MGCFGAIVKKNQIALLFGCSSFAGIEKEKYLDSFALLRDKYMAPDHWRPKIKAAQVFCYSKDLIYKVDRKKALSNMPPLLKTYLALGAWVSDHAVVDLNMKTLHLFTGMEISKIPKSRKNFLLNLA
FUMEFAM001571	EDC53444.1	143061830	143061829	1	MYMKVEVYIPDTLSEITLDKYQRYLKIQEENTDENFLAIKLIEIFCGLRGDTIMSMKAKSIKDITLILTEMFNEKPQLVKEFKLNGKTYGFIPKLEDMSFGEYIDLDTYIGDMDNIHRAMNVLYRPIKQKYQDKYLIEDYTGDDPEKMKQMPMDAVLSSILFFYNLGMDLSKTMLNSLEDNKEINLAQYLTLEENGDGINHFSDSLKEILEDLKISLN
FUMEFAM001572	EDH02510.1	143842907	143842903	1	MQIRIDMIIDVECEDGTTQIARTVLENQDSYIVNFLEKNKESFYHFIDEDEEVSKESVSGFYDVETLEETDLFAKFPQGYVLLDDSEDEDFECSISDEDDSDDDISLVDEEEA
FUMEFAM001573	EDE53353.1	143357336	143357335	1	MSHPIQHAKSSAKKFGGKWEDYIEIHNWFDYTKSWIGSSYHRMMRHHSEGIFECEKKFGMSFVNSDGKTVYTRYVGEQHVKEDCYNYIPSAREWIQAIESKEKPMWMIRTLDLNLD
FUMEFAM001574	EDB46754.1	142912250	142912248	1	MMKIKHSKFRNTGLIFELLVKQIAADTLNKKDSPAIDILKKHFTGRTSLVREFKLYEFILKNKGIGQNKAETILSTITEISKKLNRNTLKEQKYSLISDIKKGYDINEFFSIQVSDYKALASLYCLLEAQNNNELVDPNLLVNFRSTLLEHLTTEKQDAQEVKDTLIEEYSKYDKDLKLLTFKILLEKFNDKYKDLLPQQKNILKEFITSVNSQTRLRTLVNEELTKIKNEVSKLSSRVKDEVVKIKLDEVAKTINTLSNKEKINDNHLINLMQYYDLVNELKSL
FUMEFAM001575	ECJ49768.1	140094645	140094642	1	MIKKIQTELIILIILLVNVLLSYKADLLIYDYFYNLNYGFGAPYFKNFFTKVTELGNSLWYFLITILMFTTSFVGRAVKVIPFRLCFFFKKFEYFQFCLFIFCWA
FUMEFAM001576	EBE48576.1	134947407	134947406	1	MARFWEHQPPAELDTDNETIYPPTKQISFNAQLQSNDGVLANAIAVEQQTSYEQAVRFVHKEVVRWKAMLHDGKTIELDRVGKLHFNAEQNVVFVPTKDYNHLADSFGLYPVQAQKIDRSKLLKSTPKVIDFKDERNQNQSDSQGTNSNPLRHVAAAAAAVVIGYAGFMAYDDYTQDQRIAQEMQLRDEAKQEVQQAVFDLGELPKLSIQTIPQEAYHIIGGAFAVESNADRYLTELQQKGFDTAQKLGPNSYGLHMVALGSRVDRHEAIDFLRQVQRTEIADAWMLKR
FUMEFAM001577	EDB01265.1	142845012	142845011	1	MPMDGDGEDRPEEIKSFIKLSEQSGEKSITGERVKRSEGLFFQLCYQFHKFLTLAFTGQSIKFGNFTCLSKSTVKKLLDEKATWNSFSGSLKKIEKELISIPSTRGKRYFGPSQMSFFNLLKHSLSIISVFRKTVLIRSALFIIFYILLIKSYASVITSLPLVFLLIMIYSISSLALRENIEEFNNSLTNIHDIDKIK
FUMEFAM001578	EBS81836.1	137210054	137210052	1	MIKFNMSWERKAKKYTGVDLLKDSMKSEELRKKILKLTSEYFDIAHKEKKFIPGESFIAASSKVLDKNDLNNLVDSSLDLWLTAGRYADEFEKKLPKKFGTKFASSTVSGSAANLLAFSALTSDYFGKKKIKDGG
FUMEFAM001579	EBA91823.1	134365332	134365331	1	MVDKIKLNSRLNYMTSADLQNKILNFKNNFLNKEVLWVYQQNNFDLFLDKVVIEIIKITKFILNSKTTMIIKEKILKTINSLIDKISSSKNFPVNKLNIDNSKFEKLDQKIDLQYQTLQNTFLESNKRLKKEISDLNLKIDEHLKNNNFKAPENLGHNSSSRVDFYQEENVRLGSELMETKKKFEILKSEIEKYEQQRSNLISKINSVNDALNDTNVLTNVFSNDVKPKVNVIDHKKIETKSNLDLNEQVKNIFSNKN
FUMEFAM001580	ECJ16296.1	140036622	140036621	1	MYKVLQISNKEIVTMASTDIIIHDEKDNVGVVVIEKITQNQDCNCWIMENDKSVKIQSKNDIQLGHKIAMVDLNEGDTILKYGHDIGKVIKSIKKGEHVHVHNVKTKKW
FUMEFAM001581	EDE36592.1	143329493	143329492	1	MIVQQIGSNQTEVQLADGTCILFSYVTPVAALVPGKGWIRTAHKWSATTSKHINAWLRKNCGGTVQTVPQWDLDQLVAF
FUMEFAM001582	EDG80394.1	143812406	143812400	1	MNLQKITKIGCITLGVLGIIFLFLVFGTGDDTIKMSAASGDFGVITPIILLSQLILFIAVIVTLTFSLRGLAKDKAKMKSALTSAGLFLGVVVIAFVLSSGVETPMRDGKVLSALGSRLVGTGIRVFYILAIVAVGLMIFSGGKKFIKK
FUMEFAM001583	EDF81894.1	143603550	143603547	1	MKYFMSTEIENWAKKYEDLTNGDETIKAMAKYYTCSFMFDMEKAKVIIEMHDGKVKNINTSPSPLDPYDFALRASAQTWREFGQPMPKPMYHGIWSASFLKDLKIEGNHLILMKNLRNFTVQFELLRKTGVPV
FUMEFAM001584	EDD30788.1	143168179	143168178	1	MVMLRKIKLYGDLADFVGHKEFDVQVDSLAKAVSFLLHNFPQIEGYMNPKYYQVKVGNYALDDKELQNPIGQEDIHFVPVITGAGRGFGKILLGAALIAGAFFMPVAAGNVSLSQGLFGAAGSFAKVGFFTKAMAGVGLMLTISGVSEMLFPLPKMKEFDNETDPRLSYKFSGTQNTSRAGTPVPIVYGEIITGSVVISGAVDTQQVQA
FUMEFAM001585	ECV90681.1	142143146	142143141	1	MQSFLETFDVHFAPNLRHRTSTFRKAVELLEDRPGHHAICETGCMRVEPGEEAAKNDGSSTLIWDAYARHYPSTEVLVCELDAKTVEMAALHVSEKVAFYVGDSVRRLRDIDTPIDLLYLDSFDLSWLNPHPSALHHIQELASITPMLKPGALVLIDDCGPDGGKGLYVANWLHRIGATPIMRHYQYLWRMPS
FUMEFAM001586	ECQ52973.1	141231211	141231209	1	MYSFLTIRINSNSINCLCWNTYYLIVIYCFNCKIQFIVLQLYTDLFQLSPSLILLASNEKDYSKWLLHD
FUMEFAM001587	EBQ21622.1	136759396	136759393	1	MMATLMNVNDQAMPMGADSGAGEGATGPKRHFKHIGELVDGGAKVVIMYRTVPGEADNCLVVGTKFLPDMYHNALMKAVESEGGQDAEEFADFASRQTFPDGTNMLAMMHNDNYIKKFKTKEIMVTFGNTADGRILLNKLNEMIAKEKGTTVKDMATDPEAPAKKTTKKADAKKTTAKE
FUMEFAM001588	ECP90062.1	141139596	141139593	1	MYSTHYLNSFRGKPAIYEFGWPFTPYHKSSKDFSTSTGSVLRQVLPCFQPAHGKLIRFRV
FUMEFAM001589	EDG91501.1	143827662	143827658	1	MDAILAKFTGKIDAKSLIQTVEDIKQEYLDDGFTKEDIPPILGRLMLETQKFKKLEGSQKKKLVIGVLNHLIEQIDEGEKDSEFESVLKSLVPPMVDSFAAMLKAKNVVARFCPCL
FUMEFAM001590	ECX50084.1	142357704	142357696	1	MLTNYKNTNIMSEELENSNDGTWSGLKKTVIGVVTTAVMGLGTWGVTKITGGEEAAPVQQAAPVINIQNSNTQTQSAGGTTIIKEKVIEKPAAPAKPVKKKEGDEFKEEAPKW
FUMEFAM001591	EDB82830.1	142962864	142962862	1	MKIIFKFLSITLLLTIFLSSCSFPKISNPLNTPKAAAQIDARVFKTIEQMYLEYPYSRQLAAKASGLLVMPLVTEAGFGIGAGYGRGALVVNGSVKNYYSSISANTGIQLGAQQYAHVLFFMTDTALTQFEYSMGFSAGGDLEYITPSISESLKVETLTTLSPVIALIFGQAGLKVGATLEGSKYTKLRF
FUMEFAM001592	ECC35231.1	138902864	138902862	1	MIILMINIDELIRSFESKSTNRRERYNDFLYHCFQAFEKLIKNKKNKRKKDKYVIMRQKLINYLIANEKTVTMKLCR
FUMEFAM001593	EBF41823.1	135088493	135088488	1	MGGGMLDVSSNIRQFSRGFSKDFKRQIPFATSMALNNTAFKVREHIQEKLPQVFDAPTPFTKKGVVVSKSKKNDLVASVFFKENRAEYLQYPVFGKTKRPKRAALTVYAKNAKQKDKFGNIRASRLQRINADNQRFFAGRPKGHPDLPGGIYERYAGNKRIRMVAHYTESADYRKQFEFFRISERKAKDEFDRQFRKAFAKAVATRR
FUMEFAM001594	ECW33090.1	142198787	142198785	1	MARRNVQKCDFIGTLLVISPTHLDRVTRISDILKLDSFDNATLIHVEAWDNAFRQAHRGAFVSDMAAARSKVPS
FUMEFAM001595	EBE85795.1	135002613	135002610	1	MHFRRWWRFKCTIRVHRMVPYHCASVKGKGVKDHWMLGNSSHVIDLAFHFIGRPVDWKYWHAGSIDWHPVAARFAGAGITEQKVMFSYLADWEAPGRWGVELLTAKRRLILRPIEQLHVTPLGTVKIEAIDPIDSLDKEYKPGLYLQTQAFLEGNDNLFCTLPEQVENVRIYSEMAGYL
FUMEFAM001596	ECU66676.1	141990444	141990443	1	MDELKLLHQKKIRQQLRFLQLELEETKVIYKKSLEKFNADFRGYMNSDGVSMPEKQKPTEDENLKIQSEVKDDTFKKVYRKVAGKTHPDKGGDSDKFKKANEANRNKDLGALMEMADDLGIEVPMDDEMAQELKKQTNAIIETIQNLKTTMAWTWVHTPHDNRKNLKKYILHQLQML
FUMEFAM001597	EBZ59254.1	138426627	138426623	1	MVLLQQWDLMQFQDKLFLVSGDGICSSSNAVANSNRSSGKKLMTYDWTLLQTLIFVITPYFLMLALASKDEDDDGSDGGMMQPLYAPSPSA
FUMEFAM001598	EDH84450.1	143956652	143956651	1	MYKNSLILRVTMTEKPFAHDAAFINLKTNFMFHEDLVEILPKIINETGIINIGGKSQSVYNFVKKYNKLVKKSKLNKDSKLPLNQTMNLSRLKKYLKW
FUMEFAM001599	EDF01651.1	143448358	143448356	1	MYYFLMKTVQIEFSKYELVNFLWPELIEDYGFDKARKIVSQAIDLQKMNGTKNSTMPIIFSGTGGLALIPIQMLEKENFEISYKDNQVLIFNLKRKSFQILNEAN
FUMEFAM001600	EBP89760.1	136710771	136710768	1	MTPELETYFNNYNELFNHEGFKQLLQELSNNAQQLADIQTVKDIEDLYFRKGQVAAFATVINLQGTIEAAREQAEAEEEGPVDV
FUMEFAM001601	EBN22601.1	136299048	136299047	1	MKVIKVISISTFLFMLCLIENYLNTFISLDFGVYIFLISLIYIGTEFFNQNLVIPIFLSGILYDSFFSTYYLGLYTSIFLVVVVLSNFVVSRYSRSNAFYIITISFCLLIYKIPIILEFDLDYWLTGYFISIFVNSLLFLFFKRALRNNV
FUMEFAM001602	EBK71481.1	135920297	135920295	1	MSKLLPTNLPFATGETVSADTFNRLIRILEINLGSVDPNAIQVFNSTEVSELQFATGAIIFNSTTEVHQGFDGTEFRNLYEHQTYLAGLSATISIGSVTVST
FUMEFAM001603	EBR13157.1	136901264	136901263	1	MIFSLLSIFFSISSFSETRKFNIGKIATKQEVAGWDIDIRPDGLGAPKGSGDALSGEEVYAERCASCHGDFGEGIDRWPELVGGSGTLSSHDPVKTTGSYWPYASTIYDYVYRSMPFGEAQSLTYDETYKIVAYLLNMNDIIDEDFILSNENIGKIKMPNRNGFLLPDPRPDVKNLNGNPCMKNCNTPTKIIGKARDIDVTPEDEKS
FUMEFAM001604	EBT84036.1	137392046	137392045	1	MENLKSVNNKIIKEKHIKSILVGMDGSAFKCIAFNSVQNEVGAYLLKKDKKLFNIAGKISLNEWRGESNVEFIIDDIFVNKTLKNTVPSSIG
FUMEFAM001605	ECX03382.1	142293498	142293492	1	MMGRRRIYYPEGSIQKGLYTEGGEWMTDDGDEWVGQYHKYTNTGEIYTQPVYVKDVSVKLVPLYRLNEQLAKNTFQYNVLKELVEDYEQNLVVPDPHLFQPTQEDYDNSFATRYFYKRKGSTIINEVSEDGFGELESVYYQKLELKWKIAGPLNDTPEEKGIIDTNRRTIMLYQNVFLGLERYLTNLQQGAKI
FUMEFAM001606	EDD63507.1	143213270	143213267	1	MMKKILISIFFLFSLSANAMEKETTFKKELFDKAQSDGKIVVISSWIKYCPSCAGQMKILQNAKNKGELLDIKFDNIEYFSFDVTKKEISDFFDVQYQTTLIIFKGNQEVYRSIGETTEDLIYEALKASI
FUMEFAM001607	ECX38208.1	142340433	142340430	1	MLIMIHTIKVTITVYVFSMFCYSVWYLLQYYDVAGLRMPDEWIGSLCYLPHGARVLMFCFFRYYSLPGLYLAEITGPSLIHHNDYMDGWSIAAVGSLFSVVSAVELVKWTRATPGFFSFFKEVNFENYKFLYLVIIVSSLLNGLLVNLILSVINTTSAISVVTVFRFAVGDFLGAIAVIATLWVIFRTLIDTRLIIDPRVED
FUMEFAM001608	EDD30337.1	143167540	143167538	1	MTEEKKDSKKCSGKKNIMFAYGFIQLGSSFVSAIALAAIAFGFCSVKKESKLFNKCVAEIIEDGGTNSEAVRYCNGGN
FUMEFAM001609	ECI78688.1	139979647	139979644	1	MLMSKFLKLIGLILLTASFNSTSFSKENFFNEALELFKKEKYEDARFLFERNIVFNPKDANSYLYLAKIYNQEENQRKEEYNLETTLLIEPDNEEALLMLMKIALEKSNYEKVKDLSDKFVKVCKNLCDENKDIQESLKNIEPENNES
FUMEFAM001610	EBQ93255.1	136866483	136866480	1	MKVMQKFKFVKLTKDESDTSGSSLKGKLKYGIKYDDLVDMFGPPTYFPKDSGDGKVNFEWVIEFENENGALETYSIYDWKVDEDYSIANTGDISEAEDWLGGSRWHIGGKTYAADFIECVEVAFDKGMVFDPEYNEDSLPF
FUMEFAM001611	ECH23733.1	139755367	139755365	1	MVNLFDNDNTRVCSKSYTVSSSDTWEYKTITFPGDTTGGFDRDTAASLYLYFGLVAGSDYTSGTLQETWAANDNTNRFVGQVDAFDNTSNNFHITGIQLELGETASAFQQETYGENFLRCARYYLQRAASSAALYGSSVAGASGFNYSNWQFIVPMRTAPTMTGHTGTQQQISVLSGGVFNSAGSYAVWGDGSTASAEL
FUMEFAM001612	ECI76338.1	139976298	139976296	1	MNSWYRTTNIQLCIRLILQKKHFFQRDNLHLVMNEIVRLRVKNLSFSFKKIKNINLIELTYLERLLLIL
FUMEFAM001613	ECB73776.1	138748638	138748634	1	MLYFQIFYTKYFMTINKKKYYFKISSSIIGLIIVELLFWITTFSIYQYLTLNVTEFRFEHPNILWMLLIIVLLNILWVRNKIWKKKAISNFAEINTLSKIFNGFSNNRSSLKFFTFRIAIGLLIIAASNPQYG
FUMEFAM001614	EBK39312.1	135874190	135874186	1	MCYMHYLFNHIKKYIKIILFSFLSIFFVSSSNAELTVEEIIKSRQALFSKNYSTAKRVQALSSKENFKQAKKLMIEMSENYKVLINLFPENTQEGFGTEALLTIWDEKMTLIH
FUMEFAM001615	ECV82982.1	142132767	142132763	1	MLRLFDRINSKKIKIMIHTSYTVGITTGEYKALQYVMIDQKDWIENAIKNRARIATDEIINLYTQYKINKGEAITAIGTTAVIEAAYAEGVIGITT
FUMEFAM001616	EBJ26348.1	135694230	135694228	1	MKSGKINMRNKIIDIIAGKFILERTNIKTVRFVLFVFFLAIIMIYSSHSVDRKIYDINKLNNELSGVENSYLKVRKELMNSKMESTIRKKLVDKKIKPSLDPPIKILITNGK
FUMEFAM001617	EBZ40746.1	138400421	138400418	1	MKKSSNLLKRNYLLMQLNNVDIPNHTKMKIQGAVNGKVPQLIKYKFQTMFIKDKLQSNIKNFDDWIMEFVRLDRFRGLNG
FUMEFAM001618	EDC66773.1	143079955	143079954	1	ACGFVETSEDKGFCCYNYIRLKFEEIAPKDDHINALYEALKLRKHAISHINLPSFEDHQEFIKKHPYRSWNFVFAANECIGNFYLQNDNSIGVQLLPGCDHMLPVLLKQILHDYEPLPEIKSKRNAGFVLHVPFGDHERRAQMNANGHTPLQITYTLEKVQV
FUMEFAM001619	EDC05361.1	142995607	142995604	1	MMLIENIKNKTIVLLITICSFFCSNSAVAQSSKALETIFAIEALDLATANLKNSKNSKKRIKSLSQAIQSYEETLAILRISVRDLTLQKSQIQNVLDQNENEIMELLGVLATIQKAPIAGQMLHPSGPLATARSGMIISDIVPILQENVDQLRDQVIVLKQLSETQFKAQSSLQTGLLELQNAHSTLGRAIANQKDLPKRFTADPEKLKVLLKASSDLETFAASVQSIALNEPSVSLPSVRDRKGNLNLPVRGKLLRKFNEADASGIQRSGIILATEPRALVISPTAATIRYLGPLLDFGNVAILEPQNGLLFVFAGMDTVYGEIGQVIPALSPIGLMPSQSGEVDKIFKTQANIYSGKLSETLYVEVRSGAETENPLDWFK
FUMEFAM001620	ECU29780.1	141937891	141937887	1	MKLHLGCGERYLEGYIHIDLGDFDHIDYQIPVDDLSVFETNSIDEIYASHVIEYFDRNEVKILLKEWNRVLVDGGILRLAVPNFETLIKVYELTGSIDDILGPLYGKWNATNETTIYHKTVYDKESLTKVLEDATFKEIKEWDWQSVFASINYDDHSQAYFPHMDKRNGIHVSLNLECIK
FUMEFAM001621	EBQ35215.1	136779481	136779480	1	MMATTYLDITNEVLRELNEIPLTAANFPNATGLQKFVKDSVNKSIFDIANEEPQLPFFAANVSGATDPFYGNVTVPTVAGQRWYTLKSDSSSITTDYSSIDWDDFYLTTINVDGETTPYVSRGLKFLTLADWKRYYRDSENADDADTQNHGEPRFVIKSPDNRKFGLSPIPDKVYNVHFYAFVRPTALSVYDDTITLPEQYSNIITARVRYYVWQFKESPQQAAFALDDYKKGMRV
FUMEFAM001622	ECT90640.1	141881868	141881866	1	MQRSLMYSMFDLLFETPSYRPVYVISDSEMKELKKNQHQEELDEITTQKVRLEDAFKAQLKHLEEREKEVKKELKVLSASKDK
FUMEFAM001623	EDD34211.1	143172929	143172925	1	MAEDKIVVPADKPEISKKVKVDLEVDTSVKDLGPNPYAKIIHMARAVDAWRIFPRLFLTVYIILLYKCVIWYMNLAAPTMEQSGLISIVVGAGAAWFGLYTGSSKKNK
FUMEFAM001624	EDE76659.1	143402821	143402819	1	MNQNKISLAKKTLQYLEKKKLKDINLKNLLSNTKVLNINNKIDLILNINDFFDFQLKKNLVNIEKSSQRDMLFEIMMARYDILNEYRTSVKNIINYFMSRPQGVLKLIPKLIESKILIATLANINLSGIQGVIKIKIIFALYYITLFTWFNDENESLEKTMSVLDKYLNNIEKVIKFS
FUMEFAM001625	EDC66183.1	143079151	143079149	1	MDLFFTESLYNTKILIISIILTFIFALLLLARKIYKQKLTFSKISIFSSFFLLIFVLLSLLIVNHFGKFTYVLFVAGVITVIYSEISFLLGKYFFPNFVSENVSKEIIYMFSFIVFINVGYFTFMLILDILKAESVY
FUMEFAM001626	EDC34896.1	143036474	143036470	1	MIEKFNGIFYLVVFLVHFIIFAAYAYQTVFATKKFLDKFGIDDTGAGMTRFFGSLFIGAVVMAIWVGFIRPDGLQGTWAFFNLVFLQNLSAFCVGIYTIKINKLGHTPQTSNEGIIAPGILTLLSAILCFGLADKIYI
FUMEFAM001627	ECV92672.1	142145782	142145778	1	MQPRGGTFLMLKADGLDEAIIGVAHRCGEPTVVAYDIDQCVKQIQRDLNCEIWEAVEYFQFNVAGSYLGDQTPVFIEKLDGLKELEQWVEENE
FUMEFAM001628	ECI45674.1	139932009	139932006	1	MSIKKLEIISRMKIYKAAIIGLGPSGLAVNKILYGDSYNEIIAFDSEDINKRDNIFGFWLTDWMKPFEKIIEKKWYKWTISNKNTDVTHTSLDKPYCVISFKTWKKFCLETKNKLAIINKQVVQYFPEQNYFKIITTDDKIYYAEKIYDSRSAKEKKGELLQHFLGINITAADNTFNENKLTLMHFTGRK
FUMEFAM001629	EDD04184.1	143131136	143131135	1	MSKALNQIELGTTCIIKETGQSGTLQRIFHYPTKYLVENEEGEFQYYSTHEISFEGYDRPKTSLSIPDIPYEGIGTSFARWVPFESESQVEHHFLSSKEIVWDMITSLDLYNIWFDGVQRAIADVDSDRYVHKFSFDKLDLKPGSFFKIRPATLAPWFRCRIITVEKEKEFGFDFQMMPFVTEYVSFKLEESKNGVFVICNRYSKGPFSFLALLNWNKSKSKILQKLAEITPTIELKEDDIAGGDVKGAGEPQLNRDQTVAFVVNKSLDGDNDPLNALPDKVTRGIAKALLVRIKRGSAERPPMPDLSAAAAPAQAPVAAELTQEQTIALVVNKSLDGDNDPLNAIEDKVTRGKAKAMLVKIKRGAAERPAMPEMPSAPSSNSSAGSTELTSEQIFAIA…
FUMEFAM001630	ECW75232.1	142255115	142255114	1	MLMKKENINNYYTDEDLINFEKLKNFKEFKVNKLNNNQNNSHPARYAMSDNRNFNKIMNIDNNKSSSEEVNKTKENNIHYTSSDFEKFKKLKQFTTFDDSKPLNNKTETLNATTEYTDKDISSFDKIIKSKGNPKNESENKNNTKIDNKKIKIIDFNKLNEREKNFKNKVGIEKIKVVYFD
FUMEFAM001631	EDG42841.1	143717738	143717734	1	MALFGRSLLNVSIAFKPKSIKLKKMDKKKEINKKNNNKSFFMYFALGLLIFLGVQQYNSSVNAPESKSFTAFKNETTSGSVIEATIKEQSNMVEFKIANDETIYQTEYPEGFEGEVFQLLVDQDIVLNTDTEPAGFQDYVFAFLPWLFLAAFMFYMFSQVRSNGNQIMQFGKSKAKELDEEAPKVTFQM
FUMEFAM001632	EBA96074.1	134371628	134371627	1	MKSSIFILINTQNMLISMNIGAYYEYLKLKVKIFLELLKKKCNLIYINKYKVIIMKNFTMTLSFFLCFTLVADDHIDKKETMKDKFMNNPNYLMDFKECKEMKDGVFGLLSLGDSVWKEIELNPENEEKWLEVSILADMAANYSTIYNVWCKDMINHRMKMRKMSEKKKGKKEKEDN
FUMEFAM001633	EBL03375.1	135967562	135967560	1	MLLQLGEIQKEPYEVNIKAFEELLEMLDIEKLEKIIYFSTASILDTQTELMRESLIYGTEYIQTKYECFQRLRESSFAEKTFAVFPTLVFGGNLGKKSKYPVSYLTSGLKEIGKWLWFARFLKLDSKFHFIHANDIAQICGFLIKNHKEEQYKGFRKFVLGQKFISIDDAIITLLKKHNMRRFFAIPLTKKILKILLRILPIQTTPWDSFSIKKYDFNHVPITNPETFKLKSYAKSLNDILRLSKLPSCNNN
FUMEFAM001634	EDC72333.1	143087592	143087590	1	MRIKTIFIIVSILLLFQVAPLILSMFSVDIKTMLLADTFGSEISKDAVLMFETFAFVLSSVIIGVICLILGSLSIRDLSALRRLSFLLFVIMGFLALPDLIFGISGKPTAPIPVIIANLLTMGILLYGAKRGNI
FUMEFAM001635	ECX86532.1	142409960	142409957	1	MLTLLIQKESVYVHNLNPISPLGNTKPLSEEFGLYTLSEITSYSLASFTLRKGTEGAARKIIEQFLQGSLPDIMSSNFGKISSFWIGPSQWLIEAPVETHEDLAGELTEISNGKASVTEQTDAWCRFDLNGQELASPLALLCNVDVPAFKGGEVTRCQIDHMGCFLICRDLTNVTILGPRSAANSLYHAIVTALKAVI
FUMEFAM001636	EDE03024.1	143268990	143268984	1	MIMLKESVGIATGILISCLHYAGLSMLTHTPSPMNFLNQILKRPINEKPFVLLVVGKPKDDCEIPVYAEKKKTFSKITSIF
FUMEFAM001637	EDC45057.1	143050304	143050302	1	MLVSVKEQVLESPFCKKEFLDLIDIVSEEKTTKIANYAISNSSIVNIGDRDFVDYRPDISIDPQVLKDNNISIISFDSLHFFQVQNLVEEIDIKSVKIKKSDVAVNLILPKTYEDYLESLTKKNRHELRRKKRKFDNETTSYELGESKEQDIFDIFISQHRESKGEKGEFMTEVVETYFRNLLNLQGWKIYYTNTDKGVLSTAFCYENDDGCYLYNSSRNNEFNSINPGNSVK
FUMEFAM001638	EBF51913.1	135104266	135104264	1	MSWTAPHPSPCCPCCFLLKISPNMNKDFLAAAKGKNKQTGGEFMTKGPLAGIRIIEMAAIGPGPFACMLLADLGAEVVRIMRPGAQDP
FUMEFAM001639	EDI62758.1	144066669	144066668	1	MVNFFKRLFSSSNLELEINDGGRAAAGYKGKAGDCVVRSIAIVTNLPYQKIYDDLYKANEEFRTTSRTKLARSLKQKNDSPRSGTHRVVVKKYLEKLGWQWTPTMFIGQGCKVHLKKDELPSGTLIVSCSKHITVVKDGVLHDTYDCSRRGTRCVYGYWTKPN
FUMEFAM001640	ECY19253.1	142453853	142453848	1	MAKKKDTQERATAAVRKSFNLSNFKKKKGYSNSSVKFKEQGWIPLSKAFQDITSLPGIPTGHITLLRGHSDTGKTTALLEAAVNAQKQGILPVFIITEMKWSWDHAKEMGLQVEEVTDENGNVTDYEGHFLYADRGQLNTIEDVAVYIADLMDEQAKGNLPYDMCFFWDSIGSVPCDLSVRSNKNNNEWNAGAMSTQFGNNLNQKILLSRKENSPYTNTLVAINKVWTMKPESPMGMAKLQNKGGMSMWYDATLVVTFGNITNPGTSKIKAIKNGMQVEFAKRTNVQIEKNHIGGVQSRGRVVMTAHGFIPDDKREIDKYKDAHKEHWLKLVGTLDFDLIEEGDLEEDTITPNLLD
FUMEFAM001641	EDD97697.1	143261569	143261564	1	MVTGYIFTAFLIILGLAVMRFGSIHFKKFKEGKTKIKSKLSGQLSFLILFIVIIGLIIYSVNDLLFN
FUMEFAM001642	EDB71874.1	142947333	142947332	1	MCFIFNCKKKGYIVKYMITGIVALVTILHAKPKFSDQQIAAMTPQYFKRNHSAPKLTGLKIYTDKGQRIYQVEIQVSRNRSNDDLSFAVSALANMGQYAKKPFKKYVVVMHSDVRGKNADICEANSRCTADYMIRKQVTYDHWYKKCITFTSG
FUMEFAM001643	ECV49503.1	142088683	142088675	1	MFISMNMLDLIQLLSVFFGTLIAAPLVVSKKAKKRMVGLSAVIAGSFFAIIVQLYLGLYYFVFANAFWLLNACNGIKKIIKTKNKRIKNF
FUMEFAM001644	EDB65040.1	142937796	142937793	1	MIEERIILIAAYVVIAALLLSFYFYTSFSKAFKASILILTSFFYFFTWHALEDLMGWPANQDMPSEFRILWINISEPDKENVNSGEIFFWVKDLDNAGIPSAKPRAYSIEWSEENAKAAEEALEKMEEGEILNGNMSRNILTGDKKKSEGENYQDTGSLSGQEGGEPTFQFKEVAPPTLPAKRPI
FUMEFAM001645	EDJ19395.1	144145307	144145305	1	MVAGPKKIDSCGKGPCSKKCWGGIVDNASVGTDMNMGRRLASAIHCLIIAVAGIGCSGTPTDQPDLAPVTGTVTLDGSPLPGVTVAFESTGGQVAFGETNEAGQYELVYKGPWKGAVLGQNTVRITTVTDAPPGGGWRDPVHPYYNVRSMLTAEVVEGENTFDFALEKKPKKP
FUMEFAM001646	EDI56122.1	144057741	144057738	1	MNRKMATSITTTYAGEFAGKYISAALLSADTIEGGGITVKPNVKYKEVMKTLSTNALVKDAACDFADQSTVTLAERVLTPEEFQVNLELCKKDFHNDWEAIQMGYSAFDSLPPSFADFLIGHIAAKVAQKTEENIWQGATATAGEFDGFTALLAADATVIDVTGTTVTAANVIDELGKVVDAIPTSVYGKEDLYIYVSQSIARAYVRALGGFGASGLGANGVNNAGTTWYNGGDLAFDGVKLFVCSGMPDNDMVAAQKGNLFFGTGLLADHNEVKLIDMADLDGSQNVRVVMRFTAAVQFGIGADIVYYT
FUMEFAM001647	EDG75780.1	143782413	143782408	1	MAMKGDISCVADNSDIYTKPGIICPVVKYAPIQATIPNIANLPLSCSATLFDSLSDIRICLG
FUMEFAM001648	EBO74471.1	136528095	136528093	1	MASVDRRKRMSAETYKGDAYCVKCKEKREFEGTVKVSDSGRRMAQGICPVCGTKVNRILGKAQ
FUMEFAM001649	EBJ29569.1	135699445	135699443	1	MILFSSDLELILENKIIMNKLIIDVASEKIFLMIITSNDIYNITKENTKINYEKLTLIINDFLNSHQ
FUMEFAM001650	EBK55731.1	135897599	135897597	1	METSVPSHESGKTSSNLRIGMRDGKTHIENIEVDKKIIQAGHHHGSTYYEHLAFLKAIENNSDPEVSLEDGLIAVAVGEAAEQSIKQGRLINIEEIIN
FUMEFAM001651	EDD23589.1	143157945	143157943	1	MKVLRDQNKMMINKEDIDNKTSVDNDDVREKIKNLIKKKNFNLRDLSRNIKKNDAYLQQYLYRGTPKVLPEEYRYLLAELLDVNVNELMPNWLKNISSEEFFILRNIENKIDHINQISFSKELLLGLDFFDEKNLYYFQTYISDCKITTIVDVSIKKFIKPNIYLLNDKKNYFLAAIEFSKLNQSKLSVKPYFNHFSPFQINANLLNISGLILWQCSKIFSK
FUMEFAM001652	ECV41371.1	142078855	142078848	1	MRMTYLWIPLIILLSIWYLTFSANRLDRLHHRAETSWANLDAILQRRAALAIDIAHLPKIDPATNLLLTSAAHQARDADISDRSEAESGLTGALALLRDDVEIVNSYSEVFNELDALTERLRIAIAIHVEAVSAARSRREKLIYRTFRLAGHAPLPVKYAFEDDSLRNSA
FUMEFAM001653	EBX25489.1	138009544	138009542	1	MKNSRRTEQALKNAGLGYGIPAAECKTGGKLKLVPGSTCEGCYADKGCYVFPVVQAAQYRRLAAIKNPLWVGAMALLINSKKSKWFRWHDSGDVQDVDHLLKIFAVCKLTPETRHWLPTREAWTQDFLDQVPSNLTLRFSMPMIDQPAAGSWANTSTVVSGQGRTCPAPDQSNECKDCRACWDPSVRNVAYGKH
FUMEFAM001654	ECX53277.1	142362260	142362257	1	MCCNFFEGERGDSNPRIAAPQAAALTTWRRPPHIYKFNNSRVIFHSYFYLLAKFELFSNSVKFLMIYNKRKFKNLSNSSTAEVLIPRSLCLIEDIDNLIIDVEDLCSVSISWENGFVSDLKPLKNKVTKPKNILFPRFVETHSHFDKSFIWTDFPNLESNYEGALSVNIEEHKTRTTDKVLERVEKSLKLSIQNGYRAIRSHIDTYEGQPIDIWIELFKLQKKFSSELTLQFVALAPLEFWDTSNGEELAKIFSSNGGILGGVIVPPFNKKDTSKFLAKMLLLASKYKLEIDLHIDESIIEPGAGIKVLLETIENLKINSIPITCSHLSSLISLSHKEILYLGEKMAEKNIKVIALPLTNFWLLNRSNKTTSLKRPVAPIRQLQKSHVDVSLGSDNVQD…
FUMEFAM001655	ECX25917.1	142323797	142323794	1	MKTVCYCDISVIEGMEDLPITAQVAMQEGNHLANNLELLIQGKDPLPFEFQDNGEMISLGRGEASISGLGVTLSGKLAFEARRLIYASKLPDITESLKSASSWIFQKKSIFKKFLKKDYTN
FUMEFAM001656	EBD05283.1	134726331	134726329	1	MGKNSIIGANALITENKVIPERSLVIGSPGKIVRQVTDEEIKSIKENAEHYVTNYKKYKK
FUMEFAM001657	ECW97878.1	142285979	142285976	1	MKKTFILLTLLSILIGCQREKANEVGVGYNKSLIIPPTNDLPSPGSTQEVIQSDQNSNPLVNSILTQTEANQANPSIIDQIDQESGYKTDENFFQWLFKGKSKR
FUMEFAM001658	EDG18400.1	143671232	143671227	1	MRSKSMIEEFSSPSLNNLKDSIEDALTVESPQDILDCIMLTLKRNSQYHRVCARHSKEVLDLLYGVDKKNNVVEINAGALSDDYLYDPKKWVDYTELPDNHIETVTENTASMSEDELVAKGFQLTDTGWVKV
FUMEFAM001659	EBK11118.1	135830027	135830026	1	MRSFVCYTKKNIIMKKIILALILIVPTLSICSQDEVYSYIEKDIINRIIIDKNYFVMTSYKVNSNEFVKTIGGFYEKKGEKYNVELEFNSDFKKDSLSKVEINKNADWKKISLKENDLQGKWLMVGRVRNGKEQRRNLERPRKTMKFLINGYFQWIAFNTETFQFSGSGGGKYSTKEGTYTENIEYFSRDDSRVGATLKFDYKLKNEEWNHIGFSSKGDPMHEIWVKRK
FUMEFAM001660	EBL74031.1	136074847	136074845	1	MSKTSGSSENLIMKYTKSIIFFLILNLILVFSMIFIANNTREIEKNNLNLKMNISKISENLKINKIELAAHQNSSYLKTLYELYFYKTQNNNVPLIVKMKELSNQDKNIKLVSSNN
FUMEFAM001661	EBG32702.1	135233402	135233398	1	MFPQGTRVLPDERPPFKKGASRIYEELKISCQPVAINSGYVWPKKGLKNSNKIITISILKPIIAGYSKDEFIKILENNIYKELNLLN
FUMEFAM001662	EDC76508.1	143093292	143093290	1	MLIMIRLILLSFLLFTFSCGKVGPLSLPEDQVDKSVITYPCDEACLEKLEEEKKRQQSVIINTE
FUMEFAM001663	ECV49496.1	142088676	142088675	1	MGRNMNKTEKVALREAVIVVLMGAVINFPLQTYLLWLTIDNWQWADPIKISIFVQLIITVVALIRVYAIRMRFQRGKF
FUMEFAM001664	EBE86503.1	135003651	135003648	1	MMDYKPYSAEWHRKRYLKEALDKYFDDYVDVETIREDIYDILHARASDAYEEYNRVNKLAESLS
FUMEFAM001665	ECQ81786.1	141272412	141272410	1	MRGVSTMKKGLCIELTQGQYDHLYNIMCSQDEIVEYLNESDDFDVQTFDNLFDNICAAKETYLSNTVKGV
FUMEFAM001666	EDF62280.1	143557766	143557763	1	MKVIDKVTPEKAEWAADQFIDYFKNFSSIEDYLRYAKGEAVSNEARIQGISDKDAFFNEDVHPEDMDFEIRPVGERFQNGVPQQLYLKYLTATSSHVIEHNIPGRELRWMLYEKNSKKIIGFIRFGSPTINSKPRNIWLGQPANLSLMNRHTVMGFAIVPSQPFGYNYLGGKLLALMCVSHYAREQVSEVFEKDIALFETTSLYGSTTSASQYDGLKPFIRFKGLTESKFPPLLHKESFHKLHNKFKEWNHGEPLTENRASSKKLKRQTKMISIIRNSLEDKTKLQTFNSVIDMAFGLTQKKRFYMSDYGYSNVREVIRGEQDKLIRGQNWDKFYLENIISWWKRKAGKRYEKLKKEGRFRDKVELWTEDNDIQIIR
FUMEFAM001667	ECW20046.1	142181663	142181661	1	MTTANYAVQPASWPSFDHWGCDWAIDMEHAYALAHRWFDYGEDAVIWRCPHRGIETPWAIVKKA
FUMEFAM001668	ECJ90095.1	140156566	140156565	1	MIIPFGAMEVTYILGSPGSSSSLGGVGDYTISGDISYDILGNNTEYVNDGETLMIDFNTNDIEWTSDNRNVVGVRVILTYSEDETSNGIGCAAPGASQPDPDTITGTIMHGDFNGTESGENQGQGSSSHEVMVEWYNSSLYLSGNVSGMSETQIRNELDSKGEGLGAYTLEINVEAESGNAPACNHTDNGEEVEYLVEVVLLDYEIRPA
FUMEFAM001669	ECB75876.1	138754217	138754214	1	MFALYDYSKFPEVKVKFKGNLTNESDFLLFCEQWKQLYKDKQEFTFIFDMKDIGYVYPFYCYKMSTFISELKKEQIQYVTSSTIINVNTYMKYLLHVIFSIQKPVAPVYIHTQDGTISVVTP
FUMEFAM001670	EDG09490.1	143654380	143654378	1	MCNLNQMLHGLLWLPLLLIFILLTALGWLERRRQNLFRSWASDSELCKLDSSGAASLKNGELKWSAFEAGKFEEKDCFTIKKLELVELMALTSGEAPLTSESQGKCRLRLVGDGKEMDVPFSDAEQAREWMDQLMEKARCDL
FUMEFAM001671	EBK71443.1	135920242	135920239	1	MTKFLLHLTERGYIPDFLIKRAALFLSNRRLAESDIEKNKEKVINLLSDGVVAEKTVDANDQHYEVPPEFFKKVLGQRLKYSCSLFDNQIALDELKTEC
FUMEFAM001672	EDG96559.1	143834690	143834688	1	MILDEIMRVTNPRNIICSISGLREGSLSIDYFKDVKESEIFYKALENVAKKRGDLGSNYKKYYDFIQPVFEGNEHFNKKLLYLACVLSHMDWGLGAFQKAELVFQETINTPLLRLTHKERIQLALSCYWRYCSIKYNPKMEYLTFLNNNEIFSSKQVGAALRFSQSLTSISTIFLEEFKLYKRGNAVFLKIPSQHQEIISKQVTKRFKALARELFLEPRVIYSNNSK
FUMEFAM001673	EBQ79545.1	136846079	136846077	1	MMDPRLRFKRYMTWSFVLILFLLLSGIAVGGEKILRSEIISIKPDKVDGQYCFVKVEIKQVGDVITKEEILECSDGRKAYDGPSYWELFSQFYYVDVNTPEYCRHYSRSGHAFKTPGKVCLDTNGEWEVK
FUMEFAM001674	EBY56545.1	138250044	138250041	1	MMVKDQEFLKSKASYCLDLAKKMGATDASVTVGHSISETVNFRNKSLEASDRSDGLALSIETYLGKRRSSISSSNLLDENIKTLIEKCFETTKITPEDEFNSLPDKNLLAKQISSLNLYDETRFENDKK
FUMEFAM001675	EDC66271.1	143079265	143079262	1	MFQKRLQMNKLIYILIFFISNNLFSQIEIDWFKLRDVYYKSEYREDIDGYFQTPYFGEEVESLDGKEVKITGYMLTLAPDEGVFVLSQNPYADCFFCGYGGPESAIELTLKPGYDDFFMDELVTVIGTIKLKREDVSSGVYLMYDAIAIRE
FUMEFAM001676	EDD26321.1	143161876	143161872	1	MCYCGITILIHNYGKLRIYNFNMGSNRTFCIQQMGKPQKEKKVGDRYNVLRKGKVIFWNVSESELFDIMEDLAVECYYNKTLTSKDITYEPYIEEPLNNG
FUMEFAM001677	EDF43858.1	143521166	143521164	1	MAREDSQNTIGRFLSGAKERFSNIVPKDFQLIPSLSRVPNQIRRKVRDHEGSSYLTMFPVMAVLISLVFTISLLPHSGVLDCREGFDNPSYCKEEPALNVNGDLEVYLPTDSDPLSVKNLIAQVENDWTTNVMVIYVESYDYNVTCVECGSNSQINILEQIDNVERAINFVRNDKGEEDDVEYVLSISSVIKEVNSSGGRVVKAFFSGLAEATGNQQLSDEINETIDSQSDLIGNYAIPDEQQRVDQILQEMPQNALNKLVRNIGTGNEIKTSYGGVEP
FUMEFAM001678	EDF48781.1	143531308	143531304	1	MTLATDHLGFLSHWITPKMEKRRYDTRFFVALSPQHQKAEHDGGEGVKSTWITPEEALTKGAEGTFPIIMPTIKNLEAISGFLTTEDLLDDKSKNNHQKSPSILPKFFMEDGKLVGLLPGDEGYEDH
FUMEFAM001679	EBV27318.1	137654908	137654906	1	MKNSVCIPFASCLNQDRTFRNKQELEKIFQSSLKNLNDKNIVFSCGSGVTACVLALAYSLINDKYRPCIYDGSWAEYGLI
FUMEFAM001680	EBA56497.1	134311983	134311978	1	MKASATADATPAVGDKGAAIAKACLVFLRIFFPICLHFFLLFCSRAVIALVFTVKPIGAILFFF
FUMEFAM001681	ECQ56407.1	141235963	141235960	1	MQISYLNYKLEHQNLTMNERIVKWDLIPGLVMELVNLDKEGRREFFINLPIENVPMGALMDTSSIHVDEKGQVSFTLTPQEFHYNPLGTVHGGMAATMLDSCNSISANCH
FUMEFAM001682	EDI82905.1	144094938	144094933	1	MEILIWIGSILSILGLVGLFWCIKTVLKAKKLAKSDEELRRSLQKVVPLNMAALFLSAIGLMLVILGIML
FUMEFAM001683	EDA97987.1	142840551	142840548	1	MFTRNKNGWCNNCKYASRSSSFRCKRGIKMFDKLGVKILGLVDNMSFFIGDDGKKYKIFGEGGVKKTAEEFQKEFLGEIPINSEVGKTGDEGKPIVENNPEHEISKIYLNFAEKIKSTYL
FUMEFAM001684	ECG05354.1	139581638	139581636	1	MSEEIRCINLGYVVPKESAEKVESIFKKHASWMEEFYSENNNGQEHLLNSYFTKAPEFVDPTDPSKGETGNIVFTINERFTSLESVQRHIENAMKNDYFEDFGNILHDYGKVISPGGMIYHSIR
FUMEFAM001685	EDI96627.1	144114160	144114157	1	MDIIDSKYIGLVSSRLQKFKRVKPNLFNFRCPICGDSQKHKNKARGYFYQVKTNTNFKCHNCGASSSFNNFLKQIDSTLHKQYTMEKFKEGFAGGRNFVVEEPKLEFKKPVFRKKLDIPKATDVPIAKEYLEKRKLDPSKFFFTYKFKEWTNTQKQTFDTIGRDESRIIIPMYDEEKILIGFQGRSLGPNSVKYITVMIKDDAPKIYGLDQIDNEKPIYIIEGPFDATLVQNSVAMCGSDLDIRSFGWSDYIYVYDNEPRNREIVNRIAKTIDRGDKIVIWPSSVEEKDINDMVLGGQNVMSVLKSNTYSGLQAKVKFNNWKKI
FUMEFAM001686	EDG97067.1	143835377	143835374	1	MVWRKYVNQQLKTKYKKLYSQLNCMIYLKAKNFSLLQKWRLKQEHKLWLKTKKKGGHKIMSKGDVINFMQTYQRITQNMFKNMPKYASIILNLNSNHQIKTAVYKSK
FUMEFAM001687	ECX04505.1	142295037	142295036	1	MFMSRYLIIINFRTLITLILSLLVPYIAYEFKVFYNIDLTLMSIAIIFPLVFTIRGAFRRREKALEHLSRFRASLKTVENYFHNSKMPDEMKLESSQVLGELNDALFGHLNTKTEDTSEYDAKLKAALDFIKINKESISGGTREKIYRFYRDVMDSADNLIAIHSHRTPVSLKAYCLIFIYIFPVVYTPTIINKIGLENPSWLTFFIVVLSEFILISLYNIQDQMEYPFDDEGLDDIKFKLFRINRK
FUMEFAM001688	EBK60011.1	135903753	135903752	1	MISRSGINNWSISYKDQIAFFENIDDVTGRIRFLFENLSIDYLSDFVLDNSERKLTMKVTEVSSAEHLDNLLDALDKMISIKEYSIKSFQQNEISFSLTIFGTEDQFKKSVQTHKDFSIESTKTELIQASLNSI
FUMEFAM001689	ECE21746.1	139217676	139217673	1	MLEILSHQYLKNFLRDQSINWEHIYSFGRIVSKCIENDSTYLINSEIFSSYDWLPPILISLFLKEEDSTFILSKEKIQFISQFQIDSLKNLGFNFILKNDQFIFANHHVHLITIQNFLNDPNSRNLRNHRIVYSGIEDIKQDLKNHFRISLLKKDWTKNFKEFAVINQKFIKVYDSLKKKFFLRKVLGNSYINLDEKEISFLSNFFHENSFFSDKFLSVNKALTQGWACWVKLNDTNLDWNLYLQPIDELFQIKEIFSNNKFVFLSALRKDNFFQMYFKKHSLDIDLVINFKSNFEEKRXX
FUMEFAM001690	ECU46444.1	141961827	141961823	1	MTTMPKYHLYDENYDHKGNFKTIQEMRNYLCEWKYDNNDKTYMDDTFDFIKSIKWHWDIEE
FUMEFAM001691	EDG90440.1	143826166	143826161	1	MLEFNIFNSAQIFDQIFAFICVYLLTSLNAKTRLYGFIVGTVGFIPGVYLLIVTELWWLLAFMPIWAYINYIGIVNNYKEYKKTKVA
FUMEFAM001692	EDH71654.1	143938578	143938572	1	MFKRLKSFICKIFNIKACQCEDEHIEFFTKMPEPDLPVHVDPCPIHRYFKAKCPMCVAYANAQ
FUMEFAM001693	ECZ17724.1	142591454	142591451	1	MYFGSIVGKKMAIFQDSVLFNGFLFFLSTLLLWIILKFNKSYINNKKTKKIINFFVYLVFIGVIIFIFDNHTSHYLDNL
FUMEFAM001694	EDD94118.1	143256657	143256655	1	MIEMASKKKSEGSGIQQAAGLIRYFDEESEHAWKITPFQVYAACIIIGVFFYLVNQGVVSAIWNLF
FUMEFAM001695	ECZ29548.1	142608375	142608373	1	MKKIILQILGVIILIPAVGMATLRVENRNADGPSILFPGGEMTSGRLHTGPEPDWSFTDDIQLVELQLNDPMASRLIYVLEAEGRLFIISGYMTTMLGKLWKEWAFEADRGNNQGVLRVDGVRYPRTLVRIEEGDILDGVAAKLITKYGGAPSASAQAVAATRAGIESGNSWVFELIPRDLN
FUMEFAM001696	EDF31334.1	143497104	143497101	1	MSTESLHRTSEIVETPSQYVETPKRVNVDVLKQRLLEEKKKEKVKRTIILSSVIVSLGALTMLTY
FUMEFAM001697	ECB24422.1	138677360	138677359	1	MIKKTYEKYVLPKLLDTCCSTKPINYQRKKIVPNAAGTVLEIGIGSGLNIPYYNLSSIDKIYGLDPSQELCELALKNANNHE
FUMEFAM001698	EDC07516.1	142998795	142998793	1	MDTQANKERKFTQAMEKWIMYFMYALFGGLFFLISLQGSWSEGLILLPIAIISLPLTKWGMRWQNERYVRSAQNQDDLKIVMNKLDEIDKRLSKLEES
FUMEFAM001699	EDG81116.1	143813382	143813381	1	MLTHIDHSGKVSFMRVFLTVLILIFSLQSWTKADDIKEVMIEGISIGDSLLNRYTRDEIKIASKSTKNWFVNKKYTVSIFKKNLETYDKLHVTFLTDDKKYIVKAVSGLIDYTNNISECYEKSENIYSEIKATLTDLKDMGKYEYNHNDDPKSKIVDYALLNDNDDEVYIGCYDYSESYGGADHLRVGVRLIEYAKFLLNDAYK
FUMEFAM001700	ECR10104.1	141332050	141332049	1	MMNIAELFKKNFILVPVIASVLVGTFTGVRYIVNLTDTINDNKTQIINLQRDLKVSQEKLTDQNTRLTSAESTWQMAENLYRQLADQVREHSYDIKDLNR
FUMEFAM001701	EBW01785.1	137791429	137791428	1	MKWYLIRWRTTFFTINIVIFKFKMNIKIIDNFLKDQDFSDLCSLNINSVERDKVKVYHNSVYNNGQIKNDCIDKDTLKRLVKNYNHKALELLEELNPKKVDLYEYAEFNIIETGADYKFPIHDDTPNKLLSGVVYLKPEKNSGTIFYDNKKGQGKKVIEWRPNRAVFFSRSEKETWHSYEGDGVSNRLALVYNLMTNDIRGVCKAENKIYFFTKFRFLINPYLHKYFKFTI
FUMEFAM001702	EBL01398.1	135964627	135964625	1	MTLSIKEYDKVVRKFVDDYVNNLTPDQLREIVSEQSHIDFENIRKDFGQDSVFEEMSNWDSELFESISKEFDLEAV
FUMEFAM001703	EBI39475.1	135554758	135554756	1	MKKKMITPNFKNFKIEAYKPGKSKVKKLKNVIKLSANESALGMSPKAKKIISNKNLNLDKYPDGKSQN
FUMEFAM001704	ECX36150.1	142337625	142337623	1	MIIKLLFYALLLIWPSVLLSSSKIDKYNFSIQFSNLSIAKISATVNKNENKILYSIVSSSDGSLKSFYKFSSIIKGQSKRIKDKLFPSIYETFSSYKGKTRKSNVEWDNFNNVLKFQNTPKLDLKKVNKIPQNTIFNVLDPFTALINTIDNLQLNNSCVNKFRIFDGRRRYDLEMIELSRSFLKKDRPKTYEGNVIVCGLRFYPIGGHYLDSKWKPENDKFSDIKLYFGFLNKKVFPVRMEINRWFGSIITRIIFT
FUMEFAM001705	EBL93944.1	136104110	136104109	1	WVLPEEYYPNRYSVMVHGIGLCDEWPAIRYPTDGGERGGTFQKNMTITVESYIGKVSGKEGVKLEQQYLIGENGLELMSHHPLEDI
FUMEFAM001706	EBA75627.1	134340644	134340640	1	MDPCHTGRLPVRKSRLMRVTSSSSSTPAKRVGRVVGWVAAGAVALGAVFAMYLAWPILFASDAGVSGQERVTGYPTTVQATGEDGRTRSLQVSAPDGSEVALNAISPGDRLVVSGSGYDPSSGVYVAVCRIAPTPDVRPGPCLGGVPDTEEEAGLDADDIQWAPANWINDDWAWRLFGARAFDDRDSGAFTAYLEIPAAADDYVDCSTATCAIYTRNDHTAIDNRMQDLYLPVAFSE
FUMEFAM001707	EBC35753.1	134608210	134608207	1	MRKLAPLKDYISFKNNELSEFNASIENSDNNIETRKLTNIGTYRAYVESYLKQNSNLNTETMTFLVRQLPSSPEGVPLEIYTFTNTTEWEAYEKIQSDIFDHLFAILPKFGLRVFQNGLLEAVAVKNLPFNQLDE
FUMEFAM001708	EBI62651.1	135591225	135591224	1	MRYKDFRPRLKGDKKIAYDNLTKNERRILVVGDLHAPFELDGYLEFCQETYAKYLCNQVIFIGDIIDNHYSSYHETSSDALGGADELEYAIRTVEDWRDAFPKADVIIGNHDRMVMRKAQTSAIPTMWIKSYNEVLGTKWNWVERIVYDNVQYIHGEGGTARTKAKNDMMSTVQGHIHTQAYIEWMVGRNFRVFGMQVGCGIDTTSYAAAYAKHFKKQAIGCGVVLGGHTAINCLMNL
FUMEFAM001709	EDH45559.1	143902345	143902340	1	MCSGKTRWGMAINSNSIIKITKLIILSFGFLITVNQSAYPAGCIDKTCVDVFTSNNQLIITAQKGATKAAPKSISKPISKPISKPAAPKVAKPVSKVPKLLALPKAAPKPISKPISKPISKPAAKPVTKPIIKKAASGTKPTTASLSDRLIKMLPVGDINYQPGVDPLVNIPIYFWSQTPTRFTALVPILDVVVYVNLTPTFTWSYGDGGFEISRFAGAPYPIGPITHTYKKAGNYLVNLKIIWTGTWSVNGVTTPIKGNAITQSISTKLDVVSAQARFIQ
FUMEFAM001710	EDG74000.1	143778646	143778645	1	MKYEYLIFFLGVENENELKAVISNSYHTISKICKEYKKIYFVNVYSLKFFSNKNEINNKVFNDFNLGDHVKFISFSNYLKFMNFLRKKKIVGISFGFGTTYSDLLLNIIMGIYDIKHVQIQNVGNDQVLAIATTNKFKRFLYFYLRDRLSRKLTSILSFLGITQKIEIRFVSNSKTIVYRNNNSFKKLRSKLNLFQVKEFILINSRSYDILKENLLEIDEKYIVLLDEQLNEEQFLRFREAYSEQEISKHYLRLNQSLKKLSHDLNKEVIVTLHPYDNIEYKKKLFKDFKVVKFRTREFIYKSFLILFFESSAITDALLLNKNMALIKSKFLDKNLTDAQSMYENNFNLSYLNIDEPFEKTFNNENLSQLGILKSKEQLKKDYKQYLEDFVSRANDNTE…
FUMEFAM001711	EBO38334.1	136472049	136472047	1	MLAIAKSQKNRKKYECIYCDYITCNKFDFYKHNTTVKHQNNCLAIENDDLAIKNNDLAINLSQKSQKITFVCEYCNREYKDNSGLWRHKKKCHIDVNSETEVCFANKIDEPHDKDQLILMLIKQNSELIKETSDFKNIMMKVLENGTNNNNTTTTNSHNKSFNLQFFLNETCKDAMNITDFVESIKLQLSDLERVGELGYVEGISNIIVKSLKDLDVTQRPVHCTDKKRETIYIKDEDKWEKDEEQKKMHKMVRKVADKNARMLPKFKEAHPDCIKSASLYSDQYNQIIMEAMGGKGDNDFEKEEKIIKKISKEVMVEKEGL
FUMEFAM001712	EBL73241.1	136073687	136073685	1	MRKLKMLKVAILDDYQNVSQQFVDLEKLSGKYEIKIFSEPFKDEADTLDKLSEFEALLIMRERTPITKI
FUMEFAM001713	ECW46123.1	142215857	142215856	1	MLVRTHPRTTTRRHHLSHHLHHQHRHPRQRPGQLVNGRASKRKGTNGEREVVNIARQHGIHAERAYMSNGKALGQAETVDAIIGNLRTQIKRRKTIANYIKPPQETDITILREDHGQWHAIMPYTLLLKLLKNQK
FUMEFAM001714	EDJ08745.1	144130797	144130793	1	MSYRLVFTDSYNKKAAKWIKKRPTLKDQYLKTLQLMELDIHHPSLRLHKLSGSLTGLSSVSINMSYRITLELMIQDRDIILINIGSHDEVYP
FUMEFAM001715	ECM05611.1	140507520	140507519	1	MMRKFDKKKLPSRHTSLGADRAPHRSFYYAMGETEKDVSKPFVGVVSTWNEAAPCNIALMRQAQSVKKV
FUMEFAM001716	EBE35424.1	134927697	134927696	1	MTSARFSQRFGKRQPLSAPNDVRRYFLTPQESGELCLLSGLLGQNRDIFFPKLSEKLHLITFSEIAVRFLREHGYEPFECVSEDEARDRAEELIAKKEWPCYFFKSDTTGEKDFEEFFTNNEDLDMERFDTIGVIRNQLEFDETKLDEFIYGIEALRANEVWTKDEIVNLYFGLLPDFYHKETGKYLDERM
FUMEFAM001717	EDB31229.1	142891004	142890999	1	MENTFLAKLNKYVSAAFEKIAVIRTRQALISLDDRTLADIGYTRQQVLNGDFFNVTDVVDFPAGKLGVEKTTEEKKAA
FUMEFAM001718	EBS81340.1	137209202	137209201	1	MSKSISLFSALLCTFIWGTTFIAQDTGMDNIGPFTFNAVRFFVGFLAITPLVILFELKNFKSELKNR
FUMEFAM001719	EBX78830.1	138108235	138108234	1	MLETFGVEVARCDTLEQYVEAIDVACLHKYFSKYWENDMKKWKYSGLALIDEVNSLKPRAVLDVGCGYNEFRGKIDNLTGIDPYNDQADLQVSTLQYRTNQKFDVIMCLGSVNFGSRDKILAETGRCVDLLEDGGTMFFRVNPGVQHDKPEAKWIEFFAWNVPFIIELSEMFNLKILDIRDDSNQRKYFIYRKVR
FUMEFAM001720	EBJ72137.1	135768121	135768120	1	MQESMVCDLKSGSNLLSKEDILKQLQEKSVSCKDVTFKIFGLSLTTYNILISLLITIYTAKIYLDYGKN
FUMEFAM001721	EDA97738.1	142840217	142840216	1	MLIRVKHTMNYKIDNLQYCNWSRKIFEINRSAGLDAVHVTIVYHEDFDELQLEIKKWEKLFHENSDLIFLGKNFQDIDKANKENKTAYFLVFKTVHQLKMT
FUMEFAM001722	EBQ38681.1	136784696	136784695	1	MESVFIGAFFVTINNSMPSINNFLKGFQDGLPGMKDYQHASRLYIDNNFKLMPKQKFLFHVVFNTDETLFMDGFNPSERYQLNMLVKACDLPKYNMSMEEKTQYNKKMYTATRIAYEPVNITFHDDHADTVNAFWKKYYEYNIADSVGMNSDLTISATKDDYYDGIGKEKRTNKFGLDTPKKRNKPYLKGIEIFVLHKQRFTSMTLVNPVIGSFSHDNLDQADGQGIMNNTMQILYETVIYKAGIVNKNNVPGFATINYDHSPSPLSILGGGTNSIFGPGGIVDGIAQ
FUMEFAM001723	EBN31032.1	136311410	136311408	1	MASASASLHRLPSDQAHNWLIGGALVMITILRSVAVITSPLDLGVDEAQYWLWSQTPDFGYFTKPPLIAWIIGFAHLIFGHHTWAVSYQPAGYILSPHCCYGVERHGFMDSMLAGWPL
FUMEFAM001724	EDC82254.1	143101108	143101107	1	MEQEKKFPSEVIDLPSKGLLYSADSPLKSGTIEMKYMTAKEEDILTNQNYIAKGVVIDKLLQSLIVDKNIKYGELLIGDKNALLVAARILGYGKDYDFTYQGEKVTVDLSEIKNKAFDESKLTDGKNEFEYTLPTTGDKITFKLLTHSDEYKIDQELKGLKKMNKDASPEVSTRLKYMILGVNGNGETKTVREFVDNRFLARDSRAFRKHVADIQPDVDLKFYPEDAEEGVAIPIGVNFLWPDADL
FUMEFAM001725	EBL43595.1	136029621	136029619	1	MKKTYQQEQYNELHPRPKSRYEQFQEWLNECPVEIANYLDYTDTFEVTFRVPLEDSAESITKEQLKSIKGNLL
FUMEFAM001726	EBK88938.1	135946189	135946188	1	MDISFYSKRILRLLGISIIIPFVIFEINALNKQIKAEKNFIAASEKDLFLYRQMGASYLCIASKAEVDFNKGLGIASATFANVIIGKHGGAIKELGNEKLDEKRLYNAGTFQIVGSALNICPESIPKNIKNDYEKRLKKLVKESKK
FUMEFAM001727	EBK80569.1	135933715	135933714	1	MILILPTMGVSNKNAQDNIQPKGNKKPLQVLHISKKDTQKIDNEQTNSQEEIKKEDIAIKPQIIKNDSVKKIEENNENTKDFDISQQNLTQQDLNRPLNFSEQNTDFQLERTS
FUMEFAM001728	ECX22356.1	142318945	142318943	1	MATIPYLWYWIIGSLVAVLIATVAIFSENLVEKNIASKVEEKNEIPTEKENPSQGGEDQNLVDQQKTVAQEPTVAVDKVEGVLEAKEDGVSTEKPSDNQTLEIKNSAYPPSLETARVDDDGTALVAGLAYPGSILEILVDETVVETIKVGQDGNFAVFFDLELKDTPQVISIRSIESGEILVSEETMIVAPKVIELAQAKPVDTQTETQSVEEDVSGEPKDGPQKTNDAVSEGDKSTELPADTVQAMENDDSDEVVSADATQSELAIKTPKLPQPTQEDIEEEVQPTLTKEPTQSEIASLNTETESPTVLLADNEGIKVVQSGAGPDVMTDVLFDTINYSKDGGVAVTGRGRPEAIVRFYLDNSPVASTAVDQQGYWTADLSDVEAGVYTLRLDQLDQM…
FUMEFAM001729	EBM29801.1	136161274	136161271	1	MKAKLLHLKQNWKEIVGITFIKLALVWVIAALIFQISMVVVHFFGPTEMEQNIANEIAWKIDGTFKNSPGNIWYNAEEHIWVESVENKVKVGKLAGNRNLAFGVKNVLEEALQEKGLDLAPSATQRLKVEIIYLDVLTTKSNLSVFHKGEEEVVIRLKGTLYKDGKKDKEVIVEEGSAEISMSTLIIDEGGKFNQTSLSNALKKGSVKLISKLFE
FUMEFAM001730	EBL17863.1	135989119	135989117	1	MKLDTFLQSKVRWHLGYNLTSIPAGDQARLEEALNNVQDSFWVSKIVEQLGRCDEAEKRTDMTGSINNDTIPRNRIESIAGDVDRTVATSDFRETLKTWTEIYIYETDRLAMHLYVPNYRNPAQARYRFNREGAEFIQALPGPADVAVGTRILLETNHR
FUMEFAM001731	EBN10587.1	136281387	136281383	1	MKLIFQKFLKNPIFKSFFIFSIFRAIYGLFIVIFAYYFSRELSLNAYETGMIFIFSIFLSRIGYKAFKNKLNL
FUMEFAM001732	ECH97762.1	139861341	139861337	1	MASIFMGINSKFKMLVLSHDGAHDEQLQKIYDLNQANTPEVGSLESKKHLTKLLELSAYNLMILKGDEAIGFIICMREGSAYGSENYNFLAKT
FUMEFAM001733	ECX98461.1	142425664	142425661	1	MTDKNDDMKARMLAALEAKKNKKGAPGTQTHSESGSKIRGGQRSGGAPQVQRKAGPSGSGSAG
FUMEFAM001734	ECX70492.1	142388264	142388260	1	MKFLRLISISCIGVMKEIGEIKSNIYKIAAVTDRGQRLNKLISPMYEEKANEMDKLIDALKDFSFEMSEELLSGEWELIFSNVELFRSSPFFLAIEKALNDEFKSNLFFKLHQLQVGSFGISTIGRIAQKIDFEKKEFISTFDTTIFGLTTIPILGWFKLLPTFGGRVITVASDLVLRNNLLDMNLQKTKVSKVDGLNKIPLFSELLMDRWYPVKEVWNKLPWNKESPNCQVSIVYLDDEMRIMQDMYGSIFIYIRPSISLLNSNKISNN
FUMEFAM001735	ECX81760.1	142403543	142403542	1	MNLIMYGLQAPNDYNLKSTLLDHKLYTKQKNLFLVPNKFDDTTINPKNFLKLKGKMKIKETLLIDKTIPEDKRLCITNHVNRSGYNFLIGKTPIANLPRFPDMSKIYNEISGLESAVVHTVGPERFHLKPKSNNVISESVGLIAPVWHYVGVKVFAQNFIG
FUMEFAM001736	EDI84474.1	144097150	144097147	1	MAQYSVDIKIEELENDFYKNFIRNVNQVTSDDIIEVSNKYFNTNQGAIIIAGKGSELIDKLENLSYNDKKLNINYYDTAGNVIDKPDYSFDESISVESVINNYIDIIGGRERLEKVESIEITGNANLNMQGQSFVLEFYSLKNNQNQSLNTVTAGGMVVQKSVFNKYQGYNEVNGQRIPLTDSELESAIIDSALFSELNYDFSTIELIGTSVVNDEKVYEIKITDNKTEYYSIESGLKVKEIEVTEVEGNQIVVETTVNDYEEVDGVLIPSEINQVTPALPIPGGITIKFSKIKLDVKTSDSDFN
FUMEFAM001737	ECW33923.1	142199871	142199868	1	MVAKVDIGKYPAPHLAVDVAVMTVDPSGRLCVLLVRRRGDNEGTWALPGRFVRERQRLSEAVAVTLEEKCGLSPTVLQGRTPRQLHLFDDPDRDDRGWVMSMAHLLALPYEHLAPAIEGSPDVSLAPIIQDRLSMPKQRELPYGQDDIVDFALQEMRRLYAETPDPEGIIAGSDFTLAQLHEIHVAVLDTDWQIDTFRRHMIPQLHETGRRATGGVGRPAALYRRSR
FUMEFAM001738	ECY65643.1	142518029	142518027	1	MIMSFLNSIKNNSKEHNFPFNHWEYSDALSEGAIDEIVKADIPDVSKHNLNYDGTRAIDGGAAEFRKGIASGGQAIKFRCFINKENSSQFPNLVKFINELQSKETYETISKMINKDLSNSYVRVEVICDREGFWLKPHCDIKEKLMSGLIFVNKTNESEDLGTDFYNEKLEKVKTLPYKHNYGYLFTSGPNTWHGMEKKKIVKERRCVQVNYVTFETDWKVNS
FUMEFAM001739	ECA60006.1	138583263	138583260	1	MPFFVKTEIIKKEYLINNDLKRKIINEHIDWVKKLKTEGINIKSGFLVDELNRPGDGGLLILEMNNYRNALKIIKNDPMIKNDLVEWKLNEWVDPSK
FUMEFAM001740	EDH04557.1	143845766	143845765	1	MEVTMPKKKNKKVAKTKEIKGQLGKKKETAREKMIGQSIGYRYDVNLLPDYSKLTPFLKKYIEAMGWDDLNWLEDVHMGYEEDRPAVFCRNANGWVTIPKSIKLPNNQQDRDMIARELLVKFQMSPKHPLVDLKKAYLKF
FUMEFAM001741	ECV44305.1	142082363	142082362	1	MDIIAIMSYKIINRVDPTLYLILSIVGFVIPEQIYKLFLLNPDAVLSSTEATIVRANGVGVIFAALLIFLLGGEEENAKQINSVRYVGGLLLIGFAVFTNFNGFLIFGVTEIALALYTGRQLRPSSGSESYTPNVED
FUMEFAM001742	EDB91876.1	142976008	142976006	1	MILLKMVSIKDINKNIKKNLFDPIDKTKNKFSSILKDFKKNKVKKDLALQKQLEKEKKRELILEKKLAKKAKQDELKEERKKLIFQKKLIIENEKQEKKNEEKRQKIEAQRIKIEQKKIKDEETRKLREEARKLKQEDLRLKMLERQRIREENFKIKEEELKNKEIEAQKRRDEKEKERQEKIRLKEIERKNRLEEEQRLREAARKLKYEQEKLKEMEERLRDLETERQQEIQRQILKEEAEQRAKEEELRNKEKELKEAERERINKENERRQRERELKLEEERQKRIEEENERIRLAEKAQKERIEEENRRMKEWEKKFDEEQRLKEEQLIKKFYSDETPEQENNQDGDNLETKADNDYLENKTNEDNLKN
FUMEFAM001743	EDD93212.1	143255407	143255405	1	MNVQNMEYNFLLLEDNKLSIKKDKTFLQLTQENIDNLKADYSLISINEIKGNYPLSSKVIELLKDNEVVINFEKVSSALKELESNKIIAHLSRENFRKISFPIFVQSEYLKTYLKDSGLQFELSLFLENSNFLKIELDS
FUMEFAM001744	EBL69950.1	136068803	136068800	1	MSNHNENLDTFFRIKVNENNSIIFYFENNCLKFEQRFEFGTNIIIKDICKITSIREKIIKKIMLENDLSENINSDELIEKEFFEGERYIKIKKKLIYEIAEARIKEILEILLLKNINFRYYNSSAKIIFLEFKDQLQYGSLGKIYKKVFSEKRDKNLQFSQNQSSESLLRTANELVHYGWKREAIPVTQNKKSLIRRVFDDIFE
FUMEFAM001745	ECU13783.1	141915046	141915045	1	MSDAEKKSIEDASTALKEALKGDNVEDIKKKTETLVQASMKLGEAIYKSQQNTKPDSGNDDGKENKDKKDDNVVDADFEEVKDENKEKSA
FUMEFAM001746	EDC29386.1	143028999	143028997	1	MVNVKSRSIRIDRCKPKWRIRWKNQFSLIINKQGPLSSADVIDKDCVFIAHDASLQTAIEIASDFVGEIIPIIQTDQNKALAIITEGAIFQAYLSKQNQTVAMEKR
FUMEFAM001747	EBS76937.1	137201495	137201493	1	MLKNSTKKIVKNVIDYKIEALKFLKKKIDINFEKAVNAIVNCQSKIILCGVERAVLSQQK
FUMEFAM001748	EDJ12126.1	144135310	144135307	1	MNRSSMLWHLEETLKERGDEYGAPEENFGRIAALWSEWLQIEVTEPDVGVMMMLFKIARLQSKREHADSYLDIAGYAMLTLEVAQNSRK
FUMEFAM001749	EDD31693.1	143169469	143169465	1	MTVKLVMLKSGEDIIADVKEIKSEEDVIGYFFHDPLIVKMYSPEEPVVLSEENGVESDHGTTKEISSKVGITFYPWVPLAAEKKIPCSADWVITIVEPMQNLKKLYQEKINGRDKGNQSPVIV
FUMEFAM001750	EDF09955.1	143460751	143460747	1	MTRVISIEDLKGLFTKPYGTDAPTKQKWAEFYNENVIFTDPTQETEGLDSYVKAQEKLVKRCDDVFLETHAISITGDCGFVEWTMGLKIMGKEFIYPGTTRLLFGDNGLIKEHRDYFDFCGPTFGPVPILGPFIRWLYSKFVS
FUMEFAM001751	EBW53238.1	137880663	137880662	1	MMAKGKLERKYKLIHNGRELSKGLLSEAGKYDAMQILVQRFDEGLEGAIDPDEVEIIDMSLKENQK
FUMEFAM001752	EDG33239.1	143696864	143696861	1	MKSANPENEYIPLDLRISVRRDTLRLISEMAQDMGISINEVFSFLAEDSVIDLELMEDLNKIDIPSKCSIDDLKNALLKKRLC
FUMEFAM001753	ECV40018.1	142077197	142077193	1	MSKAKNLIHKWHEVIESDDLEMLDEIIADNAVFSSPVVFKPMEGKEITMMYLHAAGQSFNMEKFKYTKEIHDDMNSVLEFETYIDDISVNGVDMIEWNEDGKICNFKVMIRPFKAVQKVQEKMIEALESLS
FUMEFAM001754	EDE72246.1	143393966	143393964	1	MKSNEKRLMKFSFKSCEDYFKFYKNDSLIKVSNNNPLLAINFQHAELILKDLKNKEVKTDPFSVLGLSVFASSLDKKQVNEIIGIILKDLDFDLLLFRFFDDKKLLKTMNKKYDPFIKNFNEKFNIKLTFIQDFKKNANCVTNKKLFKKFMLKLNNFHLTAFFKFSSISKSVILSYFFLMKKIDIPEFFKLINLENQYQQNLWGYVDEQKKIDEHSLTILKKISFFFKNVN
FUMEFAM001755	EBX02434.1	137967405	137967404	1	MNIKIDNLNKTILKCKKCPRLVDFIKKISTEKRKQNINETYWGKPVTGFGAIDAKILIIGLAPAAHGGTRTGRAFTGDKSGDFLFKCLFKAKISN
FUMEFAM001756	EBT14304.1	137267660	137267659	1	MAGYRGLPNSTGYGPSKSALNNLAESLYFDFKRYNVRVCLVSPGFIKTPMTDKNDFKMPFLKTPEYAADQIYEGLVDKNIFEIHFPKSLTITLKLLSFLPSKIYFGLVGKLTKYQKK
FUMEFAM001757	ECD35315.1	139091496	139091495	1	MFALVESGSITKFFSGNQGITIGDKQYSKQIFYLWSSAEREAIGIYQVEMDNSKRKDEEWYINTNVTYTFGSGKVTGSYGDATAKKHADTLYTSQDKTDGKIPEDKDVGDVAVEGLKTILIRNIKAQAAGELQNTDWYIVRKADAGTVVPSSITTHRAAVRTKAAEMETKITNASDTPALETLYTYVNTADEGDPVVMERPLGELPRLES
FUMEFAM001758	ECE50041.1	139310388	139310386	1	MINLKTISQAVSEYIKSKPFLSSALSDGIINFTSLSRKIKPDIEELLRKKVNNGAIVMALNRLSINLEFQHTQKIKRVIKKIQEITVRSNLVDYNFKVSDTILNSQSNLLKNIFESKNDFYTSSRGIDECNIVVSKNLCELVEKELVK
FUMEFAM001759	EDG04633.1	143646297	143646296	1	MKFYFDCGLPRSGSTLLTALLNQNPNIHAGTLSPVMELMYYTNEILHKEQAQAFPKPKVFQEIVTNTLINYYSDIKNEVVIDKCRAWPAHIDILKRYVTNNPKLICTVRHPLDILASFITLIHKDKTLSFIDKAMTEQKIPITDDNRCHYMMHPNGIVWESMNALCNSI
FUMEFAM001760	EDD35019.1	143174099	143174098	1	MVNMLTTKITFALADWIREWRKCRDKNPSIDECVKFVQWKLEDYKLSDSDKRIIESILLYESE
FUMEFAM001761	EBW80331.1	137928222	137928221	1	MPYLFEFILIMEIEKIFKNLILADFIVIILMVISSMYQPSEISNLYDNLNDGLLSNFENFSRILSISLFFLYLFTLNLLYRFISYGKPLYLFLVVAGIVLNYFSGSVIYTAFSGMLDQIGGLISGAILILLYFSPIKDNFR
FUMEFAM001762	EBM83166.1	136241224	136241222	1	MKISRRDFLKTTALTSLYFAGFSTHSYANSGKKKNLVIVMLRGGMDGLCAIPVKGDKNFEKLRSKINLDRTLKLTTDFDLHPALKTFKSLWDQNLSAAVHATNIPYTGRSHFDGQNLMESGGKIPYQEKTGWLGRGMKTAGLTGQGLALALPMPLLIRGVPMNNNYFPVGRSLPYPATLELIKQAYKEHDEKLLSDNLGNNFNKRFQ
FUMEFAM001763	EDF03493.1	143451438	143451437	1	MFKEKNKQIKTSPNKSNLDQVLWFIENYLPQKKDRGVQKKLYMDNIEAETIKIFSKLASTRSKTLLPTTKNTTISFTFGNWALPYLKLLKKIGIAK
FUMEFAM001764	EDI14568.1	143999600	143999597	1	MKNYIVTHTFKSKEAKAKMMEVTGSMSMEDMTKAMTSDNAKCQMSWNTPGDNLTMFCWWKGADPDAINKQLESMNDFYEPHKFVECTDDIIDFNAN
FUMEFAM001765	ECX15433.1	142309681	142309678	1	MYKCSFFTDKNGNINNILIGFFVMMLGSILFSSGLIRVSMNMLFFISLIIVATGTYAIRGLYFSVLKDGKIPYILSGTAIGLISMVGYSPDIFATPLYGYLLDNYPGIKGHQYVYLILFISSIVGIYVSLKFKKLNNL
FUMEFAM001766	EDF97211.1	143633556	143633555	1	MIFKCYIFFIRSKLIELMDYKKKSLNKLNQKESYEEIDTRLASGWYVDAVDNKKKKKYKTERVSFKISKKI
FUMEFAM001767	EBJ40377.1	135716879	135716877	1	MVMSEKNSKALVPIKKVLPPSVQRTRNVTRPFELVNENLRLESREDVRNLLPDILGKVLARVWLDSNFHREFSQDPQKTLESNGVFLPQNMSLEFQKQNTDRPRIVVFEQKPDSKFKLRVFYLQLVMMAGR
FUMEFAM001768	EBS46592.1	137147048	137147046	1	MFIIELSNMSKKIEYKWKKFDELYLDDLYAILNLRQKVFIVEQDCPYIDADYTDQDAFHLLGYKGDNLIVYLRAFKPGIKYEGASMGRIVTEISSRGLGLGKEITQMGVNFLVKEYPNHEIVISAQHRLEHFYVNLGFIPRGEVYLEDNIDHIQMYFPSK
FUMEFAM001769	EDC59372.1	143069886	143069885	1	MNTRMGTMSVSGSKKGESLDSTRNNGENADRMSLSALRSQFTKSTTQTLSQSEMTSARFRNEERLRSDIRRERRLRQQAINERVIAMQENLAKELAAQHELTIDALEKQLREQMEQELTSMEKEALVQEESKLRSEYEVRLNRKVEALQEQFEIEQDVRIQEHKEKLKQQIEVELQSEHKQRLEIQKERIALDFNQHLQNRIREMEATLSDEMESRFNEMEANELNRLEESHAAKLSEREEQLRRGIRTRLEQQLRARLKQREARLKSEYDRRSLRLEEDIAQQIQVELENRLRQETDDLEEQMREDVELAIARRRDELRVEIEKQLESRHSERLSDRKSRLREKYDITFSKAVDDISKTLKQEIEAELEKRMDSEYTSYRSAREAEIQNRLARFRYDR…
FUMEFAM001770	EDD79096.1	143234901	143234900	1	MKLFQVHTGFYDPNISDGFYEGHTNIFVCAKDEKEAREKVKEKEEYKKFKMHIDGIQEITIVDDYKVELNKI
FUMEFAM001771	EDE85434.1	143419108	143419106	1	MGRCQKMVSVRVLGIQQEELQEQPEETIKVKVTSPTEEPIQEESEETVKVKIKDSIDVKVTNPNAQVLKFDLNLRRALNGDYLIFDHSDIDIVIMAEKKKIVAFAKDLMSEVVYGAETRLMEHLRKVGIIEYDSIQGGNVYGSLEGKIHNSKELDEIKMTLFQVAEWMRSEAPYMEVTKGHDEEMQDAMLDPDIENSTELGEVPHEEEKGAIRQANLFAPYLYGRYTY
FUMEFAM001772	EBA87587.1	134359097	134359094	1	MKKFLRTYIAPLLRAISIMMLPAAINASETITSTGYALITSSINKDIFRTRAIENALQKIVLESGQDLNSFSIVENGKVLLDQIQTRSAIKVLQYDVIKETIKNKKYHVTVEALLGQGKSLAADNKCKKSSVSHVDFSLKMTSNFNEFPAWATISKKWVLNELTSHSFDPKLKTLLKPNSKKSGSASYTLFDQNEFPVETVNIYKINTDIIFERENKNNLIEKNIILIAKIKTTLMRKDEIFSTLEFKQPYVIHQKFLNNSFLGTTRADWKTVKNHFSNLLKDRINKQISSLDCVSIPPRVFSKAGIPFIDFGRLDGIGESDMFVIKSNNAKKTYLKIIEVKDHETQVEIVSQQENTASINGKIVELVVGS
FUMEFAM001773	EDD14021.1	143144527	143144524	1	MQPPVKLLVLMILRGFVRSVRTGVIWPVHLCFLLVAFKQETAPPGHCPTGVATMDPKRYRVINVKDRAERVYNFQKNTRFALKELLEAAGLAHPSELNRRHIVRRLSASQIKLADQIYPKVENGALIRGEGVEDERLSVYWDRVDQSSFQPVK
FUMEFAM001774	EDG63197.1	143757830	143757828	1	MEKYKKVLRLVEERNWKEMEEWLHEDFMYIKETALMDREEHVKKMEKEFGAKQAINQHELLHEDEDMMAFKHVVTQKNGKKFRITQIQLYKEGMVWREISNAIEID
FUMEFAM001775	ECZ89179.1	142692523	142692521	1	MRNILKSLFILFIFIAPANAACDFMINIGDNGTKIFEKIAPPMPMFEGQFMLPVQAPELCPNDNLNDMIAVEYVFLGKTEETANLAAIRIIALNDGENTESNKLTLMNYAKKVYGDFDTGQNPQIFNNFYAWEKNNKLIIYKRLLNPENLIDEEIFITNDEYDMKLGEFYYKLEQEAEAKDES
FUMEFAM001776	ECW82353.1	142264786	142264785	1	MNMKIIILSFFILFSHQISAHDCVLKGTSAEEITIYNTCKADQKNQAPSKNLNNSLLKLKIKELKNENKNLKNQLLDLKIRLNSLLQRVDSYLN
FUMEFAM001777	EBN00677.1	136266926	136266924	1	MIILLVINLVNGGNIYTSFMKDANFLNTEFATKVFEVMQTRDYMTVFIDNIRLYKRQIESVKPEDKRYVNALMARSDLLDLCSNFPQMKFIIFTNLEDTPIDDFILNKIPENVACISAVNAITHNDKVIPAPYGVQRRMNPSDDRIEQLTQYMEHVPSKPRNLLYVSHNESSNVKRMGIKSLFYDKDWAEVNEQRVPYNIFLYNLSGSKFMICPIGNAIDCHRNWEVLYMRRVPIMTRDPYLQKLFENYPVLFVDKYSDVTEELLLANDNLFQKAQTMDLSGLTLPTFFDRIVEKALK
FUMEFAM001778	EDF18302.1	143474560	143474557	1	MFNSIYRYRMNEIFNTLRDKFPFLSLIRKGDLEFVGIVQNEDANVISFYDYGRLMMPQDKVKFLKCGETWWHESNRKLPINIFLKGEFKYFRSTLVTLNSKDIEIVHGPTVKLSEISKKRVKRRTIQLVRRPT
FUMEFAM001779	ECY74040.1	142529568	142529566	1	MSNFIMSSSFKTFLKHTAKDFHNQSVNPPVVRASTIIFKSMKDIRKTQAKAQKNPIGGHYDYARQGTSTTYILQKF
FUMEFAM001780	EBL38082.1	136021332	136021331	1	MGPVVIAAIAMSISALLYGGYKLNKRRNRRLLREALRRKYAPDLPPLINTQTSRTVIPADSSNSDNRPPVRRTKQIEELTENEYDEWQERDEQRDANIMQLRLILEDIISELPELEEETEEDLTEEERIMNLDARAEWIVENEDNFDEHATFVETEMVGSGIIVEEAPPENDDLDERIEREGGKTGAVQVSLAWDDYNDLDLHLFCPSGERIYFNNKESDCGGELDVDMNVKPVSNNAVENVVWPKNPPKGTYKVGVHFYKHHKKRRTKKQTKYRLRVSIFGKIQEYSGMIKYGSAIQMVTGFTIGTEDDLSKKYSQFD
FUMEFAM001781	ECX53096.1	142361993	142361990	1	MSESNNLPQAISHKKLSYLMLKAQKDSHFSDELAEIESPEKREFEELINNWEASTKKVVNELSKRKENLLKDKSPNSLIALGAMEVHLNMALQALNAFNKGVDG
FUMEFAM001782	ECR66641.1	141415212	141415208	1	MRYKYEDIEKFMEFKTWTNKQKIDKLLEIDCSLYAHLGTDSTRSEKDEVKRRSLEIYRTIKTLDKKLGDELLYSEDLKQ
FUMEFAM001783	EBQ76840.1	136842033	136842030	1	MARRKTATVGLTNELAAQIDFAKDPNILVFTPLGGLGPVDIVTLNMTTGEYTAYDVKTKNYRKSDYKAKDGYERKRTGSLIRRPRTKEQKRLKVKIIYATI
FUMEFAM001784	ECM30227.1	140586452	140586445	1	MKTMVKILKPILLVFIKSKAMKRLIVDLLKAIAKQTDNTIDDQAVAFIEARMFPGSTTSLQ
FUMEFAM001785	EBP46526.1	136642785	136642784	1	MTQNYNLKKITVLVDIYYLKAAVAGIGSYIRELEASSYDHGSDDINYVFSHDINKLVGNAIFLNSNNRIIRWIFQIRYLIYKQVQLPLKILFSKADYVICSDYVAPLITFNAKRITVLHDSLFWDQKNNYSVLWRKYFITLINLGMNSRTQIVTTSNYSKNNLIKIFGNNRTINFVYQSVNFHKITSSNYKTPENYLLHIGSFEKRKDLITLLKAFKLVKDDSLKLVLAGAQIINGSSEV
FUMEFAM001786	ECU78849.1	142008282	142008278	1	MSFRLPALLQKRRDKRQIARFLLIPVAIFHYESLSTKESPKTVTSKARITGALRSGDIRASCCKHLNNKTKHVPRTK
FUMEFAM001787	EBL59587.1	136053339	136053336	1	MKFFRITLLSQTESDIIKTLKDMENGQKALKHELVKISWYMRGGMSYSEAMALSPTEREIIAQLVKDNLETTKKSGQPFF
FUMEFAM001788	EBE64601.1	134971371	134971370	1	MTYFKINIILFMLTKKDLLKILSAKALDFQIHDHDPLFTVEDSEKLRGEIKGAHTKNLFLKNKKNNFFLLSCDENAKV
FUMEFAM001789	EDD31649.1	143169410	143169407	1	MSSVLQTMYCVERSDGPDHWVQEQCFKTEFKAFVNARAKSLAFTNVYRVIYQSPGLSGEVVRVAKGKALLTSDDRLVG
FUMEFAM001790	ECV75150.1	142122090	142122089	1	MEASVSDKNIRIPPSSDDGLISSLVYSALNTSKEHLLRPANPEWIDEAGILLVRECLSSSFNQKTVLQQLMEQGFKHDTIVDYCIPLAATKLGESWVNDTLSFSEATVGSANLQILLKLIAENREIGFESSNGKRFLICVHESEQHTLGALVMGDMLRRQGHSLKIKLDAKFSEICNLQGSNDYDAIFFSCASYLSVRETASCVNKIRQTFRYDLPIFLGGSNIEKISEGIDLKDFDLVTSSLEAVVEYVEKQREKEPLGLLGAY
FUMEFAM001791	EBJ58197.1	135745668	135745667	1	MLPKLFDTYSAIWHNNCLILRMELTMPKTNLHEELIKLKRKSNLKINLDFNPDKIESDRLFHIDEIKKTCIDYRLRFLDFDYFKGKVPDEAYDNLKDFKYNHPDLNFKIMMMAPSKLFELENYDDPLMFVSLENDYYYLIHKWGNDMSYFRKLLMWPFKNFYNILIFICLLSVFLTAIIPDGLFYYKNNPVVEFFITFLFVLKSVIAIFIYYGFSLGKNFNENIWNRKFYN
FUMEFAM001792	ECC63318.1	138968879	138968878	1	MATEKLKFKIELYATMWDQPPVAEIKLNSKSYFKSEITSTEQDPTVIEFEAELQEDSEYNLIIERSGKGKNQTVLNEKGEIIKDQLLHIKGIEIDEIDIGSLIYEGVYTPKYPEPWATQQREASKDLKDSFKNVTQMGFNGEWKFTFSSPFYMWLLENLY
FUMEFAM001793	EBN10020.1	136280548	136280545	1	MIRKTFYDGGIEEIISTRRLVHIIRAYAIFKNKAKAIEVCVNRFDDETKQAFMELYDKVDADVEFTPVDDTTQS
FUMEFAM001794	EDD45325.1	143188402	143188401	1	MKTIFVIGSKKHTLKYTRKMPEGEVKKMKSFVTNKGQKLEKTSKFKILKVSDDKTSRTFKISL
FUMEFAM001795	ECL70685.1	140431591	140431590	1	MISEKLLIFLTSWVIENTEFKNKIENPEFFELTKNEMSDKACFSSENCRVKAYYVKDSGIYYINSLKPEKKICDKSIILHELIHHYQKNDNRVIDLDEHTLWTLQERQAIYYQNLFLISQKRINGNKGPENVLECEGGTYLDLQYKYNKE
FUMEFAM001796	EDG81318.1	143813655	143813653	1	MFMSNYLELTQLPDGTIVLRRSDDHENPIVKIEFSGESKEFLNGAELSVAKEMIRAGIESVSGNSIDFDDFFDSEKNSLRKKPVVLH
FUMEFAM001797	EBV22133.1	137644677	137644675	1	MMAFETSEAFYAGLSTFSSKVLERAKTNQEAFNELYEDAIDAFRDTALDGAGNATKKGMIDTIESKESKGRGAKGLTTLYSDLASQISAVLATRNAIGQDGPPSAIYLTGNKWHPNVDVFKIEAFGMKDYNSSDVIVQYGDTYYGISLKKKPYESSASPPLINSSFGSFLKPTELKSLLARVDDARLQFFAKIIYDACHDNTPNSPFWVQDLNDGQVVQYLSAENV
FUMEFAM001798	ECZ86292.1	142688506	142688503	1	MKSLPYVHDAIKVTEEMCDHNGHMNVNYYYKLFDSVYTSFYIDELGFGEDYLKSGFSTFTLEDSIRYLDEFTLGEDVFPSFALYKSNKKLLHFIGILQNEHSDLAAIFETVLGHIDLNKRKVVNFSDEKIEQLQNVYLDQRKMIDIPFDIKLHIKDIDE
FUMEFAM001799	EDD73722.1	143227391	143227388	1	MRLIPWIFTITKKQLKNTTRRVILRIIKIIIFLFLFSFTTHAFAKSNEYYQSVITNIITNCKTDQCRKDIFEQEVHIAFFNLLDAILNQVQFEISQRKKEKLWSNEL
FUMEFAM001800	ECV41493.1	142079004	142079001	1	MLRQQHFNSQIKQPRCRKMGLELRHFNSFTNDIIVVDGFWGGGKSVITSLIGSLTGVEKKKVEHVYEYVCIAHAAGKMDLDAATAFLKIYADLSQYNNLIGREVNLRWADDSGLRNNPGSLTYFWRLFHPGGDSVADQISEKNLALLIASHELIGVSDLLYKSYGSRLKLIEVVRHPVHLFNNVRDYISNYERSREFTLSFEVSGVKVPWFAEDWADDFVRASITDRALFSIAKMQSQMLKAIDKIESSRQPLLVLSFENSVINTQDAIQKLETFLGRSRTRRTNRVLKQQFLPRTQISAGKQTSSFSFTSSAASTETEIYQNIINEIVKNGSVGAISEFRSAIASYNSRWPSALNQLENLWD
FUMEFAM001801	EDC23099.1	143020159	143020157	1	MLWRLAMSNIIETKFGTLVNTSKIAAGSASSIKKSGAFYNFSIRIGHDDIREYSFTNLARAEYMRRIMIDHLEQKIKKESKISENKAN
FUMEFAM001802	EDH57767.1	143919742	143919740	1	MKKTLKDKISDKLVNAFLKNKIISAIPKKFTKKLTEADKFRKLCESKIKEPVIGYKAGGTGIPLLKKLNEKEPFYASVYARNFLKSGKRVKINKSTLGIELEVCYLIKKSFFSSKGSISSKNVTKFISHMAPCIEVVGYRQKRKGITSFGDLCSDFGGNVKFLIGQKKKYKRINIENLEANISNKKVKQSVNGNTNAVYINPLNSLRFVLNKVKKDKVDLGRDFYVFTGSTVGVVPILGKGLYTGKIDKLGSVKAIIS
FUMEFAM001803	EBV08851.1	137619241	137619239	1	MLLRGLFNQSKEFQFFRFSDLLSYISMAAIGISIILFSVLGLNYGIDFRGGTMFMVSTSEPIEVSDIRDTLSSSQLGDISISRATNPLETLSAGAIANSDSIFIIKVEKTEVLTSKLALRAYYKILCQI
FUMEFAM001804	EDI63157.1	144067217	144067213	1	MRKMPAKKTTTTRKAKVKSSTKTPKKKNLTPEEMHPFKAFPYRLEYRDGNEDRICHFDCNEHREAHIKRYKLRKNKYTINDLTVA
FUMEFAM001805	EDC14381.1	143008232	143008230	1	MRYVALVALLFLSGCLESTIEDGRVFTVETLDRPEDAGPMYSMKDNLSEGPVLVLFIGVGCIGCKDWTDDLREHHNDWMTQDPPLQIVSVERYLNFETKEDVAEEFGFIDSNHYTPWPIVLPTDDDSIQRIEDQANLSQSIFEYYGLPGTPSLFLIDQNGVIQWESDTYYPNENSIGEIEKAYNKVI
FUMEFAM001806	EDG10343.1	143655716	143655715	1	MNLYVMEDNYYTSSDNQKLYISYFDALYLLNIVFKESKKFEFIDASHVESIWNSTEYKYHKFCVIKAYKYELGGYEVQIGDEYKGVCDVLIPKENSNITYNPLSYDGNPDFKKSYWKRRDNALNSFTEGDENLNEHYYIAGFAEKFDYEEQKILGLNTPYVNFVINKGNE
FUMEFAM001807	EDF72857.1	143578332	143578329	1	MDNHYTIFMTYLFLYIVGIILIWWIYRVGWLEALKTVVKVIVPSALIILFNIKAGRLLFKSPVVGLLSALPTSIFIFRGSLPLVSYINNWIENKINNYDDSEVIDTDSVPLDD
FUMEFAM001808	EDD96531.1	143259964	143259960	1	MSQSMNLIYLYDEFMRVPDHLEGRAVYIIDPETQEGYEISEKVLMYRYQLAEKAGAEIYQGKTLDIIAEIHQQNPISSIITKSTFRPMYQELFQKIKQSYSLELLPDYFLSTDNYLQPAKRFFQYWNKVKKNLRY
FUMEFAM001809	EBN16334.1	136289858	136289855	1	MVKKKEKTSTLNQYFLINKYWPQYVIISCLIILISFLFPQGKSLQYVFQLNDVTQEPIIAPFTFPILKSDKKLKKDLDERRKSIPSVFNRDDKIVELQSTALSSFFSAVKEMRQANWRLEESKRLVYERRYHKQYKKAQSEFISDSTNLSLISKNFYKTIHLRSKRKIGN
FUMEFAM001810	EDG56877.1	143744445	143744441	1	MSGERVGFRFKHADAVVKRNPQGRSRRGWVIEPVEQTTSRGTKMPAYKIRWRDSERPETVLQHMLIADPDPSPPPSSVSLD
FUMEFAM001811	ECZ17108.1	142590570	142590569	1	MTILNPNGDYKMDDLLREAIADAKAVRETALANAKIALEEAFTPRLQSMLSKKIQSEMEDSDEEMDAEEGEHEEGEHEEGMHDADEMRDADEMRDSEEGEHEEGEHEEGEHEEGMHDAEEMRNKEEEDAEEMRDAEEMRNSDEEEMDEMEDKDEEDNEEMREEEDADEEDKVDEAEDAEETEDAEEDELDLESVLAELEKDLDDEDKMDEEYNENEVEDGMDKDEVEVDDDKLAENDVSSEIGKADNKVADAANDSSKVGQGPESEGSDKKAGDELGDHETVDDLTEVEDKDEEDLDLDEVLRALTEEDKEEEDAEENEKLKAEIKEHRKVIHFMRSKLNEVNLLNAKLLFSNKLFRAFGLNNNQKLKVVETFDRTKNLREVKLVYATLAESFKRPGKR…
FUMEFAM001812	EBC00480.1	134549341	134549340	1	MNEFDISNEKNKIKFTLFSNYILNYVFEKPIGLFGTIRGPMPYFIFDQIDVLFIGSDITLKRKFSKNFKTALTFNYLWSNNLDKSGKLGKQPPVRIQNNFKWETNKFWGLDFSEISISPSYTFRQFQAPITYTPESLINGEVLINYDTKIFDFKEAPDGYFLLDFSWKVDVNDFAFTLFVNNILNKKYRNYLNYMRYFADEIGRNFIINLSYKFKTKD
FUMEFAM001813	EBB18286.1	134409368	134409366	1	MSFIAIPEKAIAISPTDIRNISIGQSYKKIVILIVLSLIMNIKFYLVWLLIIFATVSCDTNNVRVSDSEIESASAWSINDQPPTFPQCENLKNNEHLDCFKNIIEVEINSFLNDKVFSADTSEFILTLKVDTIGKFSLDDLSALGKLNSTSKDIIKNAVENIPNALPAIKTNVGEFVEVTFNLPFKFNYE
FUMEFAM001814	ECO62584.1	140952695	140952692	1	MCMILDDYRRKKGWSYSELARQVGASHATVVRRWCLPYGHDDRLIPNETFMDRIVQLSAGEVMPNDFYLRRE
FUMEFAM001815	ECW29974.1	142194707	142194705	1	MWIQRRHPCVAIPSAKIDGFSRVTCPRWSSFSIIGISTCRPSKSWQSVGNQVRWMVLPRVVRIWRWLISKTVLKSLSTTVRR
FUMEFAM001816	EDG26422.1	143684851	143684849	1	MAETQTYSYEPEVQTETMPDNLTPEEQENLAVGEKLQADQEQLLAGKYKSAEELEKAYVELQKKLGENKEETEQASAEEQPEDKPQLSEGATLITDASKEYFDNGNKLSPETLAKFSSLSSQDLIKAYMEVQSNPEFQSQAAPPAEITTSQINQIKNSAGGERAYANIVNWAKTNLPQDQILAFDEVVNTGSVQAIQLAVSGLKAEYDNANGVEGRMVTGKTAPNKGDVFRSQAELVRAMNDSRYDSDPAYRQDVIEKLDRSDLEF
FUMEFAM001817	EDD93371.1	143255631	143255628	1	MSDEYDVIALAHSQYEPTMEWVNENLNGQLRIGFSTPELRDYFKIVGQPISIVLDTNGEIISRTYGEIDLTNF
FUMEFAM001818	ECJ68888.1	140121926	140121925	1	MSRCLFSGMFTPAILAIFYYPCFCLCLGSVLHITYKTPLRLTVLQFLQIFFTDARTFIFIYYSFLN
FUMEFAM001819	ECX51359.1	142359477	142359473	1	MYWTIYVQKRYRVINMNLDDLGFYTVGNEKFYNKIPAMFRAQQLKTDMNWNFNDEVFSALDWTVEPTTSIDEFYKIRAQQIREQYDYVILFCSGGADSTNMFYAFVNNGLHIDEVIGSAPMGGLRDWHNPNPADTSPENTMDETFLTQIPFLKK
FUMEFAM001820	EDG35584.1	143701751	143701749	1	MLRNVSYKNEKQELEINELVGKPFGLFKRIKEGGVGSGKLLITKADKDIENLLILDHNLNYCNIEMRPNGIIVYFRVLLETYALIIPYYKLVIFKVDAQEYTLNIDQKFIKIKVKGKGNHGFFRRIMEQKAIDYDKYKIN
FUMEFAM001821	EDB96182.1	142982029	142982026	1	MRVCWAMREVTGVENNSELRFKFSWVIALRAEATPLIDAFNMKIVENKSLFPIYANEETGHALVISGMGSIKSAAAATFLKNYLKISDYSAWINLGIAGFFKDPIGDIYQANKVVSKESGAAFFPGLRLSKLVPAAILFTVSKPENGYKEKALYDMEAAGFCEMAPSFSCNELTYVIKIVSDTPNASSSLITKHLVRELIEKHLSKISDILSEIEILVEEERKRLSIPNEVLEFEKRFKLTETNKYKFREIYRKWKVTFPSRNLDLSEFLNSKPKEIILKLEKEVLANAKDWNVL
FUMEFAM001822	EDC58377.1	143068531	143068527	1	MKKHELALNLSKTSIQLLRKGTKRNWYVLGSADPSSENLENDLRRLRNQAAALSSKKPIVDVLLPRELVLSQTIVIENDFSVEYCKKVTAKRCGLNESDILIAIGDSSTRSTVPVAAISTNSINESRSFVKKAGFRPSKYIASSKISGFKKSPVFFNDSASKKLFDLENETFNKVLTFASIFLFVGFLASLATVYLEYKSNNSPYNYLASSKNFLEKENKPKTKLLLLREVKKISPQQLYTSNFQQKHSNFTYMPPKLQNKQPKLSLQNHFSDEEQFKVSLRAATIDELGLVEPVSPNSNPVIPSQFDDLKDVSNSLKKALVSLFDNGPKESPGTLPKMDVNFSIDSNPTKLLSKKSMLVSTSLEPKKVLAFPLKERVINHKYKKVLIEEVFSDISLTK…
FUMEFAM001823	EDF27095.1	143490543	143490542	1	MNISKILLSISDIDYYSQKKCTFIISQRQYVSFFLHSKLDHFSQVCIKTHNLRVKNETYIKR
FUMEFAM001824	EBL87574.1	136094796	136094790	1	MEMHLDPYQILCSKVIQPKGLYLVRPSMQQYLSTREELDEASITMFEKISSGKVKIKIFKKYKLEEVVQAHKDLEGRKILGPAVIVPN
FUMEFAM001825	EDH01849.1	143841979	143841977	1	MSLGYRDKLSRGRRAMAHLIHLWHERNGWSHRVLPLLSEVLDLGKVHNSQISNLRNGKLSSPGPEVFLALAQVNTILDQGIEKIRDRFESDYPELWKSLEESALPLKNDSGNPLSAGELFEIFSGLKPLPSSFDWYIEDEEASALSDALSVHFCQNKAWRSCKMEVMEAYAVNKSARRERFAEVIAGIRDYTAEELDGELLDLYEASKKLSYFQGRGPNAFLAELRNLASEK
FUMEFAM001826	EBQ63510.1	136822011	136822010	1	MSSAVILITVLVGSLIFNGVMFWYLRQLTQRLTFIYDNIGDVSDIIANYRAHLKSVYSMEMFYGDETLKYLVDHTRSVSSLLEDFEDQEFFLEEFESEEEDVPQQQEQTNAQTQVQEENVFYAGSRGRDT
FUMEFAM001827	EDA18590.1	142733572	142733569	1	MVKDKEAKSVTKQLTRYAKVGGVVGKLATKLASQRYLGVKLDKEKHAAEIRAALGSIKGPLMKVAQLSATIPDLLPDEYAQELMHLQSNAPPMGWLFVKRRMAAELNKIGKKILLSLIKKQQELHLLDKFIKLELKMKI
FUMEFAM001828	EDF09615.1	143460149	143460145	1	MVYQLALIKHILGLQHLLIVQDNKIARFHLSHLIKESVHHNYHLNWLLSFKNYLSFLILIFYLTFTSYFF
FUMEFAM001829	EBX10647.1	137981748	137981746	1	MCGGIIKTATISFGQAMPEEEMITAQRVSIKSDLFICLGSSLAVFPAADLPLLAKETGASLVIINNEPTQMDHISDLVINRDISETLSEITL
FUMEFAM001830	EDI30744.1	144022501	144022498	1	MKGLYILTMKISYAITVCNEFVEIQKLVNLLIETKRKQDEIIILYDQKNGDEEIATWLTKKNILPNVQFWRGFFDGHFADWKNKLTEYCKGDYIFQIDADEFPHKSLITALPVILEGNPDNEVYLVPRVNTVDGLTQEHIDKWRWNVNEDEWVNWPDYQWRIWKNKPDIKWVNKVHEKLEGFKTYAPLPAKEELSLYHPKDIVRQEKQNNYYDTLL
FUMEFAM001831	ECX01416.1	142290822	142290820	1	MEPKTTIIERITINTTNDLLIFKILNDKSIKYRRFSSIMTVFLDKKYLFIIILFISCNQTPENKTEEVLEKKGSIEAIYQVPIKLNEDFISKYNLDDWSEFKFLESYIFVLANSISGYLENDATYLDETLNSLSKYSSDISKSEFQLYSNRPEIKGRFKLLNIQIQKTKLNLNDWSKEKGLEELNKIFIFFNYSINTIKSILEDSIIS
FUMEFAM001832	EDG70097.1	143770965	143770963	1	MENKVKRIGYLPRKRVLEIIDEISKSESISRSKVVGILVEEALDARGIANFGYSNISKSNIFKSDNFKDFQNENAHLKDGEDEFVDDSGYTVSSHKTLDRSISSADIELANKINILKESGLI
FUMEFAM001833	EBU38617.1	137491275	137491274	1	MSSASGRTARRNGVMAVGYTWTIANLERNVANGGVIVAHWRVTAQDGDFTASSYGTCGFTPDAQDPDFVPYESLTEDVVLGWIWDSGVDKDATEAALAAKIDAQKNPTTSTGVPW
FUMEFAM001834	EBQ58998.1	136815255	136815252	1	MAAEKNRKFFDLRNGLKAVDFRNKDYFDRIDDKEKSLYSPYMLMRYVSNVSSRDPFYVEHYIEMVNECVNKHCFTLGKHKKLLWILTAMCGAETQQFHQWIKPMKRVPNKSLKKLQQIYPTWKEADLETLDKVITDRELEELIEAHGINN
FUMEFAM001835	EBD58739.1	134810734	134810732	1	MSSLCKPLLKWVAYCNKTVIEMAKRDTAKTRPMFKFNIDIPKEPIVNIQTTENRGFTRDEVAERCVDKLISVSDNAHPAIRDQAQAFQKHMEKVVAFYMREAIRSDRTTVYNALKDAGHPKLAELIRRL
FUMEFAM001836	EBK52230.1	135892607	135892605	1	MKRRPYKRKKKRGPVQSKKVSYDGINFASGLERYMYMALKKEKIKAKYEGETFVLLAGFHFENEVYERCSNGKGDYKNRGCKRILPIKYTPDFIGDDFIIETKGRANESFPMRWKLFKRLVMNQFPNYTLYKPQNQKECDETIKLILSKRKG
FUMEFAM001837	ECV17823.1	142050581	142050577	1	MFRRGIYRKSSKVMNELFLKAKRAIRFLFYKDISIVDQIRISKILDNEQLEQLFWKMSKADRHHSLEVLERTMKYSNNEDLLKLSLLHDIGKSISEYNWLFRIMAELKLVTNRKAFDYLNHEDIGYDLLKENIDDPDISKYYFDNLLTEKNEILDKTDF
FUMEFAM001838	ECP33715.1	141056787	141056786	1	MMKYGQLSDVLLHEVFIEDEIKETNKMRTLKTLHNVKDYHTPSSIVGKIASLTRCKKLVLTHLVPTQFNQKKLKKIVKNDFGKDPIIGRDLLKIKI
FUMEFAM001839	EBY96205.1	138321486	138321485	1	MERIKSKTLKELFSQAMVSEIKIEQEDARKMFFDCMNSLLKDEEDREESLKTKYNTGSISETERRELQQLILKKPEIDNEDKILLKNLSLKKD
FUMEFAM001840	EBW96493.1	137956969	137956967	1	MSSTEELEILVFLLSGLISSISLEILSLMLFSISFANKLFVLENIEKTNTHKNKTIFFIKKIYLILFLYANSVI
FUMEFAM001841	EBL18962.1	135991023	135991021	1	MMSTDGVLEMFELDQGIADQLTEVSLNSSVQVRCGNSNSFMVTASTLIPLLQMFEMKGVYISASRGAAEVIQAFESVGIDVSQIQFIDLVSSGILGGTNVPYNNVHFVDSPIMLESILLRTLYILQTNQSERNFVFVDSVNALAIYNDDRMLAEYLHTFINTFRQQDVLSVILNVPDQTPPLVLSNLDLYCTDLVDRGQVVIH
FUMEFAM001842	ECT03120.1	141736432	141736431	1	MLGPRAKRAAAQQLITERGLSERKACQIVELPRSTYRRPLASQAPADPDAGLRTWLCAFAKEHPRWGYRQAHAHARAYGWCVNHKKTQRLWRE
FUMEFAM001843	EBN91450.1	136400099	136400098	1	MVIVENNEQLSSFLKIYRKQDSIVLPIQSDEHKHTVDDDICLLYVQIIDGEEYILSYNHSESLNLDEHPNLKSDTTKYTIDKKRLQHLVDIDNVVDVNLLHYIETNQPLQVDNLDTSAHGFFNMKHYRKKNLNKVIPILKHLEVCRKITSMLLDVIDRNKEDVNTSYNDEILDNLSYMESNGIQTMDGMVYSEYNIFTSTGRPSNRFGGTNFAALNKKDGSRKPYVSRYKNGVLVEMDYDAYHLRLIGERIGYDFPKGSVHEHMAEFYGVDYEESKKLSFQYLYGFTPYEVSQLNPFFARVENYIKDLWDKYNNEEFILSDIYNKKIFRKNLDGMNANKLFNYTIQLMETENNMKVLSELIPNIKDYKSKLILYSYDSFLFDFNMEDGLDYIKKVKEIL…
FUMEFAM001844	ECR23969.1	141354012	141354011	1	IVAASYLYSQRLQEKPFSKIEFDIDSPDLIDDLLSALENIDKDLVEQAYKEDKEIEYETSKGMRSDTISFILSMMIFHATEHRAQIVAALDKNNERSINLDEYSIFGYVRQQG
FUMEFAM001845	ECZ57796.1	142648471	142648467	1	MSYLYICIWTASLCYSWNLSCNLFLNLIRVILINMDVKRIVALAFVLLIPMFVGFLYLML
FUMEFAM001846	EDH08954.1	143851898	143851893	1	MLNITEIIITKGNFMFIKKYLKWISTFLVLVGILLTNLNIYPLNIYFHGLGVVGWTIAGFMSKDKAILTNFGLQIPLFVIGIYKVIF
FUMEFAM001847	EDD61053.1	143209905	143209904	1	MYKVMFNRKNRSRKMKKIFQWEEYLNWKNMSKEQKLNFKRACLFPFLVYIVYVFLNQYSLAILLLLGLYFLIRFKNRNKLGR
FUMEFAM001848	ECN85420.1	140837196	140837195	1	MFSHTSQIHGEFKAFVKEQIKQKLVAFEGDAKASKTRAAMKWWSKCISMAIAKTASRNVAFKVAKMREAIMMDQDEFLMRTSDQTEAGLERANATFLEDVAQNADLYIANQSGSM
FUMEFAM001849	ECZ51219.1	142639132	142639130	1	MKTFKQFREGYMGPAVTPKNYEPKDTIIRTTDVKMKSAEKFRKGTGFNLPIPITKKKTAIKTV
FUMEFAM001850	EBR28987.1	136937676	136937675	1	MTQGIKMKKLLVVSTLMILHSSAFALVGFGVQGGTDLNKLGAYNYTEGLVSVNALEMDANPSNIGGYAFVDLFGYALEAEVDLGGGFYEFTFENPVNDLGPIEFPWGRLSTVIT
FUMEFAM001851	ECU63922.1	141986567	141986566	1	MNSGIFILGGITFLTAFVLFKISAFMYLLQDIKEGKERSWLKLFQVFVVDLIILIAGVIGTGILFMTLLKMAHG
FUMEFAM001852	ECY07633.1	142438007	142438006	1	MSKSPRMDGILNKLFPQSANNDFRGHKIALWGFIAFTLLMTWRSIIHMFFEKYGFHEIANFSMIAGDPDPMILIYRFFSLWGLAQLIFCFVCWVVIFRYRALIPLMYLLWLFEWSFRTFGYPLIREDIAVQGIYTIGATPGAVGAPYITFILIILFSLSLIQKK
FUMEFAM001853	ECR28049.1	141359927	141359924	1	MKFFETSKYHSFKKSTYITLRWIGIIGQLIAVNFVYLFLNSSFDFITSNLVIFLGVLSNLYLIFIYKKTQLSDRSAFIFLLIDILQLGVLLYLSGGITNPFVIFLLIPSVFSSSNLSLRTNTLLVILTIIIIIFLTFNYQDLPINLNSDFHNNHYFYYSIPVSLIIALVFLNYFAMSFGTQSRLRKEALGKMEEVMAKEHELLSLGGQAAAAAHSLGTPLSTITIIAHDLMKQFKGQKRFRERYRVIE
FUMEFAM001854	EBU27016.1	137468843	137468842	1	MFNKKSFLIFLVFLFLLSLFNLFSDVTLKYVGISLDLYKEFEISCGTVYEIVSNIGNPEFIQSLGVNRRSCIGSAVVKIINFISSTLFLLLVAYIGLRYFKKIDSREDLSDLISILKRRNSK
FUMEFAM001855	EDJ18993.1	144144761	144144754	1	MYPKATPRRPCSRIREKPTSPATPSDATITRCYGLASLASPSASSAKWVASIAPSRTQRPCSRRPMRRGPASAGSAKTPFCLTRTRAPGFYSGKFSPPYPFPSTPRARGTPAAPARAASRPAPRRPSSALASSMPGAVWLIRPLRTGGPSPRTFVVLSAIESLAATTANWSVRSQNLPRPARSPTSPRAMISKMASSWLSSAGMNPPGRRAPPAAPCAARALRAGSAIWPWPSATRPSIGKSSPRSRRAGERRAPLCKNISTGPSVSRRLRRPEDSAPVVGQFRDGIANVIEREMAALLLHPRIGLRVPAGSQALHGTDVNQAIMEEGLEGRHVPTKEPAILMNGIPTEGRLPRFRVRLQEGQGFRLGLGSGDGACANALHEARGAVVGPVPLIHFGEF…
FUMEFAM001856	EDI84840.1	144097668	144097663	1	MNRVKVFGIRMRNTRYIIPFCIFYAVIFFLHFQFEPGQKFFLIKSYLLNILMAISAILLLGYGAEKKRSNLYEIYFLTVAIKLGVYVIFFHPQLKLDGIVSKEEFFVFFIPYLVGLISEIFLLIRRFR
FUMEFAM001857	EDF36265.1	143506997	143506990	1	MSRKTYYQNNMENPRVIPKKATEESFNELHYLVTEDFLRRIKSGEATVQDLKAACDWLKTNDITGVAYEGSPLDKLNKIIPTVDPSLVKRKVYGKNF
FUMEFAM001858	ECV35901.1	142072141	142072140	1	MRTSLNLNSLKDIWSQFQKFIRLNQDVFIRFSNDRYESGNSLIVVLVSLLSIYIPFILNASSTNISDIVFYGLVDGVFAWLFATLASWFLLTRAFNTIIEITNLLIFTGYTHGILGIFGIIIFVNNYISIPQNIFQLLTLLIFGWMYFVLTKALATAFLLDKRTSSIASVTFLAILIFFSDPIRIFV
FUMEFAM001859	EDG39165.1	143709651	143709648	1	MNSLEVSNFKIEETEGVFTFKNENTTIGFVRFNEKGEVEYIFVNPIFRKQGLATKLLQLVKQKTGKEIILQEPISPLGSKLLKSLNKWK
FUMEFAM001860	EDC98392.1	143123260	143123258	1	MLLGDRMTFLKKANQKYLFYGFIALFLIGCANPVWWYRSPTSDYTHFDFDPTELNCIELTEQVIRVSAIISDLASKLTEQADRDTGYASFGFETNNPRTGQNFFGFRSTAVDPKVVEYKETLAVLEEMQVLLIDNCAPDQVDP
FUMEFAM001861	EBR43489.1	136963405	136963403	1	MAFKFKKLVGNYGYPIGNLKQKKAIIFCTYGSPRLAITTFFLNLPIRRLKRGVFHMCGIYNIIYRRYFAVPFVSDAKRQEFLEDVKETANNI
FUMEFAM001862	EDE08385.1	143278093	143278091	1	MDKEQFSAIAPRGTIRRFGAAGAVNTLLFWIFWEILRISPALELLSETGVWAVAWVVSCTIAHFTHRYFTFDGRKDIKTTMLGAFAVYAIGGALSTISYELLVSNLDLQIRIIFAINVLIWGLFTWASMRWFVFGYED
FUMEFAM001863	EBE96915.1	135019040	135019038	1	MRSAANMSDEPSAWPDDDEDPFATASDVIEEADDKPTEEESAESQAEVQEATKPEEQSSNLDETLAPWSLPVRVAPVLAMSGEDVAEYPLNESPDGRKNTSLIVSDNLIRIIEVTYDDDGQRRLNVKAVLKNELTGFSHSHNELMHKHQWMWITSFLVGLATLFVPFIGFLGQILLAAGIIGWTYMHLEVHNLEFSTSGSKHKVAFTGYGSNRPMFRASMALLGPTIAKYMDTGEFDTESIVTLHQSMSIPTQPIPPIMIDESVSNDSLPDTQTPQQTNLDNTSEPMSAPPPPVMQPEPQGPPVTAPPPPEMQPESQFSPATAPPPPANIPQGPPVTAPPPPVMQPEPQVPPATAPPPPIAPAGPPLPPPLPPATLPPPLPPGSMMTPPPPMAFDRGEI…
FUMEFAM001864	ECW19323.1	142180722	142180718	1	MGSAPLWMCVGQGPMSREIDPYRIPKARWEVAPVAGLAAIDINANGGAWSGREFIGESTLGGVAVYAIYQALLTALRTEALRKRGAIDRQTQVQAIASSVWESAKHGAVVSLVLSVVLLVFPWLGVPLALVGFVGLGKASVDLLHAFWDGLDAEQRQELHRAAFDAGVSLNRLLAKGKTSPQRFA
FUMEFAM001865	EBW65508.1	137901970	137901967	1	MTKEFFIMQIKSSDGAMTVDYYEVKDFLGDVKKNVRLRVLTFVTETVNKKLIHINDMADELFDRLDNYNYAVTINTKRPAQYVTTEALAQFE
FUMEFAM001866	EDC36361.1	143038453	143038448	1	MAGTLTGANIITRVQDTLQDTTSVRWSEAELLRYINDAQREIVNLRPEASADHANVQLATGTEQTIPDVGLRLIKVVRNMSATGSSATGKRAIRLVSSDILNAQDPDWHDPTVTGHSAHGTVVKNYIFDEDDPRKYYVYPGVSGNAYVEIVFSRTPTDLSGTSSTIYVDDIYGNAIVDFVLYKAYMKDAEYASNAQRAGSHYQLFTASLGQGGQAQSLLDPNIDPVTTATAASMGGN
FUMEFAM001867	EBA89140.1	134361369	134361366	1	MFSKFATRREFLNCSKLSILFFLNSCSNLPNKAKIALQNSFYPESFKDTIPKEWKQEKINFENIRLQKNRNTIFNSDFTLINDGWISCIDFSGFEKINEYELFENLDKRSIDFLGSFNQNQRSKLFPIGVVPYTVIIKNNKDLIKSARTSWDFLLSKKLTGKIIFPQSPRIILSIAQKINSSNSLKKLKSQAMLFDDKNMLNWLINSDAIVAIVPYSLCSKYLKIDPRLSLVFPSQGVPLMWHFLLSRSNLNNAILIKWIKSLENKSVVDKLVSQGWYLPFNSDYLQSKYKTEMLPISGPSEKCWENSWSFPVLTNEQKINLKNIWNESLSP
FUMEFAM001869	ECW67346.1	142244421	142244417	1	MDERITQIFKMKTNLKELLEEFSKNLKLDYDLKKKNWFNIGGKAKIFFKAENLRDLIKFLKIIENKENIFVLGGGSNTLITDDKYDGVVIKLANNFNNISLLSNDIIIAGSIVSDKALSEFALENSLGRF
FUMEFAM001870	EBJ00722.1	135652699	135652698	1	MTPQWLRNIKDKKYPLFRIDTILSKTKYISIKFINNGGWHFSNIKSAKEIEHKLKSYLHHREFDINPLKTEEIENIIKKKQAIYDLKVDKRVNKIGNGSKLENYPSEKLPIYIQKNKKKFEQWID
FUMEFAM001871	EDC40999.1	143044788	143044785	1	MANTTSGTTTFDKTFAIEEIIEDAFERIGLNSVAGYQLKSARRSLNILFQEWGNRGIHYWEVGSTNLDLIEGQADYDFFRSSDDGTSATTTDPASVFGVSDVLEAQLRSNRTQTTQSDSPMTKVDRSTYAGFSNKLSKGTPNQYWVERFIDKVTIHIYPTPDSTNASKDMHFFFIKRIQDVGDYTNATDVPFRFVPCMVSGLAYYLSQKYQPQLLQATKLAYEDELARALAEDGSASSTHITPKAYYPGT
FUMEFAM001872	ECJ97806.1	140167791	140167790	1	MSSELHKYIEDAVKKKASLFDAKVLEFPKDKKIKVSKNFELNHNNYWKIDDSSNDDQLKAITGICLMFGFLLVMGILGNLNLI
FUMEFAM001873	EBQ11085.1	136743267	136743266	1	MMKIFYMGLEPYEGRYTLQLQDWTERAYKKAGVEYVVVPGTTIDDSKAIVTGQVLDAHGRSYFGMSQLMNLVQMMKAGEITKDDAIFFEDMFQPGMESLPYILMQSPEEYRPKIYLRCLAQAVDPDDFVHVWGMAKWMSLYEQMCNEIPNVNILATNEEMVAHMRIANWTAPIYNISGLSFGKEEVQGRVAQKPFAQRKMRVVFGARWDQEKQPGFFMDMIRHWQSNPRLPEVEFAICCGGPLRSNNQVYVDQADRWTRKHT
FUMEFAM001874	EDJ03643.1	144123821	144123814	1	MSKRIFDTDPMTGITRYWHMTDRGEFVIETEQRIEVDESNTRARNATDRRTKWGDMSRVASIPLSVYYDLKRRGIADDPKAMKRWLNDADNRVFRTREGVL
FUMEFAM001875	ECQ37837.1	141209774	141209772	1	MSNKCYLGYSQKENLYSFVHGNTLAKFTEVSPNKLLSSDVVTTSLKKNQKYTIQKYFENFEKNELFFINPTSKKINFSLENKDFSLGPGCTNIVKVKGPIITIESNCLFLRPTVFSYNEEYLDVHHS
FUMEFAM001876	EDF43342.1	143520152	143520151	1	MSFIAQVTISIVIYFIIRFFYQKEKSLYFAGFIAAFSYVLIYLATYEIISIMPTIHFMVTGLSLLFIFIAYNEIIILERKVRKVKKGELINIEPFSVERNYKIVFKLLGIGLIFLSLALVSGFTLQTIFTANLLFKAIFTFIAWIIFLITFIGVQYANFPIKYATRSLFVSMWAVLGAYYMNSYLVGS
FUMEFAM001877	EDG21238.1	143676381	143676379	1	MAKKKRLSKAEKQKRENLKWVFMFVILVLTITVYLAAFIELDKTQASIDFNKKTLVKLNEDLTIKRNSIERMKRADIISKRAKEIGLVSSNPETITIKIND
FUMEFAM001878	ECU48102.1	141964148	141964147	1	MGAADYLLSPRRNHRGTETPSEASRILFLVTLGCASVWAWPIADGMVFVWFCLVLFVSTPILSIGWYVLSILGRSRDSRDLTPAISRGD
FUMEFAM001879	EBV82834.1	137756373	137756372	1	MSTDIGHYMEVRRIEDMTGGWFVGNFDPSVLRTPDFEVGYKFHPKGEKWDKHYHKKGIEITYLIRGKMQIQNRILTSGDIFTIFPNEIADPVFLEDCEVVIIKSPSVVGDKYIVEE
FUMEFAM001880	EBR77169.1	137022932	137022931	1	MRIGEYKMPALLDHIDPNGLEEFSVVFTDRSLNHMSKEFQQVMCDLSSNLKEVYNADAVVLVPGGGTFAMEAVARQFGVDASVLVVRNGWFSYRWSQDI
FUMEFAM001881	ECX66344.1	142382001	142381996	1	MQYFSKKKLVLPEGYFVNSSQIPLAKEVNKLLANCGCETFPIKPLSEAIQKSNFFFTIQNELNNKLYGFVRVTSDRGLNANLWNLSALPGNNQQLYYSILLQVTLEKINREMPGCSISVQAPVSSFLSLEENGFILDPNGIRVMGYKL
FUMEFAM001882	ECA75835.1	138605710	138605708	1	MKTYVIEVKPAKQTKPPKPRKKVTQSYIYECKTYATNQAKWKAADEWCKDKRVEFKIITEKELGIHHGR
FUMEFAM001883	EDG28531.1	143688120	143688116	1	MRKVQMKVAYVLNTPNAANYKVGEMILPQLESDSHGVDVVGIFFFDDNTMLLQKGNPKGERLAKIAAEKGMLLMMCDQCANQRGLASENSDGGYSPEGTVDGVAVGCFPDLYSALSGNMPDQVISL
FUMEFAM001884	EDE69335.1	143388483	143388481	1	MGWWNGKEELFENNEIPYNKCSECGDYKEVSKKYINKINDEMITICYDCSKKRYIESLMVVSAIDGVDDL
FUMEFAM001885	EDA97189.1	142839470	142839469	1	MPIYSRTITVKGDIESAFNFVADFRNLDQWDTASTAELITNEPIREGSIFKAKTSFNDREMIIDYEVIEWGAPLRASLKADTKNFTLIDTIFLSANSRGTELTYTVNVKYKGIFMIAGLFFGPIWTKLMNTQIKNLEAVLGPA
FUMEFAM001886	ECX70998.1	142389029	142389026	1	MFNKKKPNLETIQDLKNYFIKKYEIPESTILSIAELNCHEPDCPPTETVVTARSIDGSTQNWKIHKPIDEISENDVNDLE
FUMEFAM001887	ECC02099.1	138822914	138822910	1	MLNFKIFNIFSNVLDKQYYMFKKRENVADIEEGSLLSPKFDNDGLIPVVTTCAKTKEILMHGYMNVEALN
FUMEFAM001888	EDE13613.1	143288481	143288480	1	MLKKLYYKIFKSDQKNVLKLQNKINFFKEKYEDKIIEINNIIKNKTQLNFFHSGPLGDLIYSLPLIKKLSESHKCNLYVNLNKKFTYDYYKHTGNGYYIDERTFKFLSPLLKTQKSLNIIKKYEDEKIDINLDLFREIPISFTFNSPRWFFAITGEHFDLNNPSLFVDDHAEIKNKIVILRSFRFRNIYINYNFLKNYNDLLYVGVEEEYQDLKKNIPNLEMYNCKDLLEMAQIIKSSKFFLGNMSVGYALSETLKVPRLLEASPETPFVQPVGNNGFDFFFQPHFEKLFKYLNDNF
FUMEFAM001889	EBV66137.1	137724286	137724285	1	MMARTRKPQLKVCSVTGLETNVNNFYKNQNHVKAVDNIRRTTNATKDQLARMFNQINQYA
FUMEFAM001890	EDC92836.1	143115701	143115700	1	MRYFTCLTMLFLTISFNLAHAKTDYRCGVRLIFDSDGSGSVANYVLSLQVKNTTGRAINGVSVIYKDQENNVIGNTFLNCSINGQGVKPGSYGECIRTLQRVDGAYINSFGIDKWTEIVNTQLKALNSIQYCKALGFSY
FUMEFAM001891	EDC51096.1	143058588	143058587	1	MFTKFLTIRCLSLSIKLVLLISKLFRFYVLSSTHVGLAVLSLLAIVHLQYDLSWQYPLFIFVFCATIVTYNFIRYFPLSEANATLIRPIFIFSLLAGIGLCISATKLTFHTLLLASFLGILSFSYVLPNNRFFTGLRQLPYLKSFVVVGCWASVVVLLPLINHQSQLSISTVVVWIQMALWTFATMIPFEIRDSYGDSDRMKTIPQIFGIKGSKMIGTLSLIAVVILSYFLINEIEDMTPTVLTAAIAIVLLRKSNEEQSPYFASFWVESLPMVWLLSILIWKWI
FUMEFAM001892	EDG63508.1	143758432	143758430	1	MRSSSNDGLVCLLFNCLTNSMPDFEALIRHQQLKQPTTNQRLKVVDSSNFEEEKNEEAIIRQSGLLVNFFGGFIGSVIGTLTILFLYMNEYLPLDLLKLK
FUMEFAM001893	ECZ42677.1	142627046	142627042	1	MLGQPITKVASRGACVAMRVDTDLLSSIYMERLQSLRGRAEESGISKSGSVEVLRARLISNLVLSDMDLSWEGIQSMSHKEMGEVLKVFGIKSSGSHKERRQRLWLHLNYDSRRMTIENLAEMNRDDLHEMCKSLELELTGNRTVLMGRVAGVLTSQMRGWGRIKRSLKRNGIPTPSQTKIEQEEKDADPAPIEVPTEDFQAIPSQALLEDAGDSILIGIDNQSGHVQGDLLTIHARVGDLERMVGTILRSHGGSWGEAEKDLLLRLADRRGWPIDEQFVRHRVLMVATNIAEVKGATMASAEKKIQATEDAKSTIERIRSKLSSLD
FUMEFAM001894	EBC08291.1	134562279	134562278	1	MLKSIEGNFDNPEVNELLTKHFVELRAASPEGSAHVLDIPGLKVPSIKFWSLWDNEKLIGCGALKFLDKEHGEFKSIRIHDNFREQKQGINVINHLITEAKKLKIKRLSIETGAGDFFIPARKLFKKTGFTVCEPFAHYKEDINSVYLTKLIDDR
FUMEFAM001895	ECO52758.1	140938542	140938541	1	MMSNQTKSGFEIRADLLNQAQGLLEGNIYRNNEAIVEHNNNFPNDRKPYGDQFVATEEVISVARQLNEFVNEK
FUMEFAM001896	ECE65766.1	139371221	139371218	1	MMAIWGSLIGGMIGLSLGGPFGMLLGSLIGGKISRAKSRANLGAFAQPQQIFALSLIVLSAKLSKADGQISKEELIAVKDKLRIPDNE
FUMEFAM001897	ECB35835.1	138693798	138693795	1	MTINNKNINNVFYIFVTTHLIFWTLIPSITNHNLPLDTIEALAWGSNLDWGFNKHPPMSAFFPEIFYKVFGPQDWVYYLLSQIFVITSFYYVFKFSNEIFKINY
FUMEFAM001898	EDB33285.1	142893916	142893913	1	MPRYNEIKMNRFLKNIFVLITSFILLSAILIISILWKYSNDLPDYKFLKNYKPPVSSKVYSGNGDLVADFSQEKRVFVPFNSIPKNVINAFFIC
FUMEFAM001899	ECX13854.1	142307605	142307602	1	MLGILANSLRIFIFILKLFCSGTLSMMNIRDYFLINKTKKVNKIKILDLLGFESDTLIESSSYSEEPSEVVEELNQETFETLLNNTEEIYVEQSSIESYIASSTEPTNVADLTPTDTFNPLNITEQIQRVWSDLESRRKWVLPAFISISMVFVLTIATNTYLNYRNSQEAVVEEAVVVTNNSNELVALLPDLIEISTNTFYSKYDVSNASANLQQIESSLLQYQNNLESRSDISNATTVKENLDNIFTLVNELDLVLSYRISISEVLIYDDLPTDEDSVNIEEITSNLSNIIAQSKVNIATLPDINEFEKHKSLVKDAVTTAENLHGRYLGALRNNEYEVAQSISQAILLNKETESRAFENALLEFKEKSLLNYANFNNLP
FUMEFAM001900	EDG70167.1	143771104	143771103	1	MSMSEFSQLDNDITEAYQKKQMDKVCSLYFEAANYFENKADIEAACFFYTQALVMALEENHELKEKIIYKLEKYGRSKDATLN
FUMEFAM001901	EDB85173.1	142966254	142966252	1	MAGVDPVFIEHLAEALCGLSAVLFTFIATFSRSEKAEYMVQNIIAATLILCAIVLWWLSLAGGSLWGSNYLPKPLSLVCVIIAVSARMNIKGTNVSFGANPHSIGRKEEE
FUMEFAM001902	ECN00467.1	140713454	140713452	1	MHRYILIIFIFTLNINANTLMNPTSLSKDLYQEVILDDNYIDSVDHPNEFLDFDYATRVATPEQITSALKSWANQSDRLKVIEYARSHENRPLHAVFISSPENLKNLNSIKDKISQLADARITNDRKAKTLINELPAVAWMAYSIHGNETSVLMQL
FUMEFAM001903	EDB36503.1	142898372	142898368	1	MKVENKVMPNEKQMEEFLEEGNDEPIFMVNLLKFKEKAEYPDKRKTDLTGREAYAIYGVEVVKHLEKVGGKPIFGSDVTRLMLGEVEELWDQVAIAMYPNRKAMLKMISDPDYIESAQHRVAGLAGQLNIETKIRNNEGF
FUMEFAM001904	EDE05418.1	143272334	143272331	1	MMKNFDFATATRLDLEIWDTQNKIKYIKLPTRKPRKDCLILSQTKGVRTNTNRGNINTKFATIL
FUMEFAM001905	EDB49224.1	142915613	142915611	1	MLMNNRYVNIFIVFFFSGTIVSLTFRLIDNILFRNSEFSLQTWTYSNLAIFSIALVILYLWIKKNKA
FUMEFAM001906	ECW92092.1	142278043	142278041	1	MLSRWTNCRIFRRICLKINLEKKFDEFKEYIRKMKKFFTTLLVLLLVSCSSTDISEEASSDDTQSQEIVFEQGFGKNPSEYVANWNKLVSEIASDEETLFYFSIDPDNVQWASTDRNILLYQFGLNENTQSSFVLNMLIADDTVVGVEFFSPVADDEVTAQRTRLFFLIIIAMSDETLDKDGRESVLSKVGLYDEVESPNQIGGGVTVNAVRYVVEPLVDRGLLVGINFYSTSDTE
FUMEFAM001907	EDE99636.1	143445074	143445071	1	MKKKGVFKMKKFALILFAILFSTSLLAHSPPQFNSKENCRKKLSMLKGISKLKGYDGGEIIKFNSYTGFDQRTVLIDGHLNNPVEITGYLRLPEGTGKVPIVIYTHSSGGPGDYVWDDFVYHAAQNLLKEGIGVMYIDNFCPRGARSTWRDQSKVPLINGAIDALLALKVLQSHPRSNGKFGTTGHSRGGTNSFFLSDVKLTSKFLEGTKGFDAILPEAAECRMAGFFAEPELTSNTTMLVVHGGADDYTLAKFCKEHAERIKAPPGKVKVDIKEGWYHAWAAGKKPWKEKMAMTLHDCPDFYVDNEGRFTNPTWVEWMVNKHKVYSSVEEFYETAQKNPRKAWKTGFKIMKKEKCISKGVTIGGDNADVYMPQFINFFKENLL
FUMEFAM001909	EBL04160.1	135968749	135968747	1	MFINFFLNKDIMRLNKIFYRSNIILIIFIFFLLVQAFDQSFGWGLNQMYPDIYFKTFGTQLEGWSVFIWFENGLIETLQITILLISILVLVNLYFLKKENLDSTLIKKFIIIEILGLSYFFLEEISWGQHILNFDTLKIFLNEKNFFYNHQGEMNLHNTSRIFNEFPRILVMIWCSLSIIFFRFVKFKNSEKFAPIVVPNLRLIFISYLLIIFILPDLILTKLGMVDHSKLHIIENNVFIGFNFTVMIKIILSFNFFRLSELQELLFAYYFMWHSLFLRNLYFK
FUMEFAM001910	EDC69693.1	143083974	143083972	1	MAWGKKINMGTYNASELELKAYRWCIRNKIYIAPKAINETRWSIVITNNGRTHEDPSHYIKGLIWEKIYEYYKYYYEKHISQRR
FUMEFAM001911	EDD06155.1	143133847	143133845	1	MSYKVAEVDRNRTCQRLLHLSTVLKTVEPTRRSFTSVLKTSYIKKIILNRIKVMNNFQIEFKRLKADRGLSNKQIASFTGVKVKDVKQWEAGTSFPTDKKIINALEGLLGTEITQTLDGFSTEQLKEVGSLLTEESLFSIKNDDVQIKQTRIDKLRNTFQRKESTLNDFDYESVEVSEVKEETLEEYLTKPVQTTNLLEFSDEEPYIYDQKQIGFYFTRNLKTTALLLVLCIVIYNSFSLFWDSLRTFLDNLL
FUMEFAM001912	EBQ09331.1	136740588	136740586	1	MSSAMYPDLIRPVVLDFLDGKIEDAEKQYDNILPLINYENRQCGFRGTKVIMKEGGVIKSDFCRHPIPSLEEKTKKGLIRLANKYNPIALRWGK
FUMEFAM001913	EDB95970.1	142981738	142981735	1	MVKKFDTKKYPIYASFLNQLAKDLTKFYYTKLDKPFKITNKMKGKGYDPVTTSDKAFEKFIRSKISKKFPKSPNYR
FUMEFAM001914	EDE58743.1	143366413	143366412	1	MTYSYIPGTCNLGKSEIRRRQFVALLGLFLSGSTLLGLIGSNAPASARWGLFVPLMVFSVGFIQSRKKFCLAYGFMGTFNLGKLGDLSRVQSAEDRKADRKTALIILIQSALLALSLTIVFVLLPL
FUMEFAM001915	ECY86105.1	142546187	142546184	1	MMIRKSLVLISIFSLLYGLVFFLAPNFFAEITEAEKTNIAWLRNIGASISGVLFIGLLLVYKSPRKNYDLFIVITTTSILQTIGLIFSRFYNEFSAQKNLIIDFTIYSAIFVSLYLIYILIKYNSIFDK
FUMEFAM001916	EBM23432.1	136151485	136151482	1	METKAAFAPHRISKLRVLRDNILVSDMNFSGRQLSSGIILASDNGKADGIRPRWGQVYEVGPDQQDVRPGQWICVAHGRWTRGMEIEDDQGPKTIRKIDPKDILLVSDEPPGHDDTISEAVSGT
FUMEFAM001917	EDG63267.1	143758001	143758000	1	MDFFIITSLTKDISRIDLIGILFGHLIFGVALTQLLDWTWLKNLMSEEDKTRMLKSYTWKDLLVDGAIVTVVLGIIFLIISIFL
FUMEFAM001918	EDC69302.1	143083437	143083435	1	MSKKYVTIYTGEEIVDVYDGPVVSNEDEKKIDEKINIPANSLQFNFIELDSDFEDISTKKSAIEDFLYYLVAFPIVILILVLFYLRFSKDSMTSEEKKSKLSRKLADSFLEVAKNDITNTDLFYISLEKALFNFLKSRFDFQTSEFSKNNIRAKLSKRNVDGSIIESLIDILKSCEYARYTPSSTMEMKADYDKAVEIIYNIEKS
FUMEFAM001919	EDF00442.1	143446443	143446440	1	MNSGTSSTELNDMFTDFVNYVDSFYGQNDPIYPMMSQETKQPLTKFDILRATENYLSMCADKTNKSCEWGDGDSLDRERVRDILLDDYNYKFVGE
FUMEFAM001920	EBT78925.1	137383186	137383184	1	MTVARITTINFKSKEDADESIKDYSAKAPSEFPEAQQLLQIRSSDTTVMAVSLYADNDAMERASAARSKRMSNNEKTFDVVDTKTGEVTLNHKN
FUMEFAM001921	ECX60092.1	142372737	142372735	1	MSFEEARVITIVYLAVFLPFLIYFKNKSNLPKWIPTFYLIAIVICSLGWELWFTFGWLDGDPVDIRRSENLNTWLPKDINWLMNSMGDAGAVLLGGVWLMWISHGKDKSIFMKWKWSAFAVLLLWCIGQNILVEMFLYHDQLAEGKALSWAPLSPLGPYINPILFEFNERTIMLQSQMPWLLLPWFFYRTLINLNK
FUMEFAM001922	ECD80072.1	139158133	139158130	1	MFKKFFTYPVFLTIFLSIIVLILFGSLLRHHYLGGDRAPSLRMTAVFLAEIPMNVRDMIRHGSINLGKPKKLTKHLDKKRFQSFINNKRDALLILPRYDYRLERSLVDIIDLNNF
FUMEFAM001923	ECU01117.1	141896776	141896775	1	MYLILYIMSLSKKNLDKLNKFKKKKNLNNESININNYTNITNNDNLITNPLNSKDPNKIFYSLIDNSESLEETSNVNNLLRKSEINQINMNSKKDNFSKKLTTEEELYDEFNYLLDE
FUMEFAM001924	EBH74887.1	135454762	135454761	1	MKIFMSEKYVIFGATGSIGSSLAEQLKNSGNDIHLVARNESELSPISEKLGCSYTIADVLEEGFY
FUMEFAM001925	EDG72024.1	143774961	143774960	1	MNVIQEINNVNDKFATQGSKLKIEKRGEKLNIRGSLPSKEDNNNFKIQRISLGLKADISGLEEAKKKLQLINLQLELNQFDWINWIGKPYKKEIKDGFEFPKRLNQFEEFFFKENKSDFRTSTRKTTWRSSYKPYMKRVLNIYNDNENAALEKIFQKTLESYKEGTRSRKQCATSLSVLAKFLDIKLPQDWKLNSRGYGLKKAGFRDLPKDELIEKLWETIPNRSWKFVFGLMATYGLRNHEVFFCDLSSLTNFGDKIIRVLPTTKTGEHQVWPFHPEWVEKFELSKLGENPELLPNINRDLKVTTLQNIGKKITDQFKRYSLQIKPYDLRHAWAVRTIFYDLPDTVAARMMGHSVSLHTQTYHHWITKRDQQQAVNNALLKVKRVKNI
FUMEFAM001926	EDG81274.1	143813595	143813594	1	MSIIKKITILLGIFFISGVAQVSAQEIKKIGKYKDWEAMVVMDADGKVCFAQSLPILQAPKTNKRDAKLFVAFRPNDNIKNEVSVTPGYEFNKNNSVTAASGKNKFKFDIKEQGFAWIADNKIELKMIKQMRKGSRIMITGYNQQGSQTIDHYSLLGFTKAYNASRKACS
FUMEFAM001927	EDH40295.1	143894881	143894879	1	MKMSCILYYSKYCEISKKYIQVLSKSPSQNEIHFICIDKRIKDENNKTYIVLENGQKIILPENVNRVPALLLLTKGYQVLYGEQILEYLKPRQEVEVRKATQNNMEPTAFSFGGGFSNIVSDQYSFLDQAPEELEAKGNGGMRQMHNYVDLDTAFSGQMTEYSDEKTNTTIRGAVKIGEDASNQAMDDRIKKMQEERDSDMKKFSGNKPPIGY
FUMEFAM001928	EBW84694.1	137936002	137936001	1	MYFTYKDDGLALYDSLLEVGVVPVGIETYANSRRLEKSFRLQGADLETEYTAIEAAIQRPLVKEADFHGKAAHLSHREEDPCAILCTMTLDDLNVSGVPRYPVGISPIIDPATGEVPVDSKGRRSYTTGMSYCPSIKKFVVMGYLPKELAIQGKQLMIEYFNEDGDGVYPITVQIVGKGSLYDPNNERVRA
FUMEFAM001929	EBK71896.1	135920899	135920898	1	MSLMINYNEAFNSARLVPGAHKYISDWKKNAENFRNSMLEQSKAEIDFEYSDKEYCKMDIFNPGPYAKASMIFLHGGFWTDYNKSYFSHLAMGSVLNDIRVVIPDLPKCPDFTIPEIGNEIVKCLKTVSRRFKGDIILVGHQSGGQLAGKMACKGVLPEEILSRINTVLAISPISDLRPLIFTRRKDDLNLTEEIAENESLVDQELSENIPVTIWVGTDEREIYQEQAKQLASKWGCPWFKSKNRHHFDIIDGLETKSTQLMSVLMSSL
FUMEFAM001930	EBL45578.1	136032563	136032562	1	MMKKLAYLLLGSFLAPTLAISGGIERSELPTSFMYENNNYIEVTMINRNFEINDNMFAPSRSMFDDVSSLHFAAKFDVGENLDIGVARYNQAGASHNYQGAGSPIPGFSAVGPKVDLNINALSFLGRYSFQDFSAIGGVKVSTVADATADIFKLSGATSAASVQGESDTGLIAGVAYQIPDIALRVELLYEAETSFTLSTTGGLLGTATANTTASLPDYRTLNFQSGIAKDTLLYGSIRTADWSNHQIAVAPQTQAAPTSNFSDSTTYTIGVGRKISDELSLSVSYKTEEATDNTGTSLLTPTDGYSAIGAAVVYTFAGGTKITLGANYSNVGDKTVTTSGVSGAFTDNTVVTTGLKIAHNF
FUMEFAM001931	EBL19671.1	135992243	135992240	1	MMAPRNRPNPPFFFAMRCGWTDPSSKIVLRGSFDGRMFGNFMVEAWLEDLMTSYNRDSHAQRGGYLAQVHMPGDVFQSLVWWALQALPDEILVGIDIDGDRPHRSEVDAYFEGDEVHDRLFQGQGYVIKEAHIVNRGDSYSVHHLPEDWTDDMFSADRGSRAGRFTHWLHTHPNAPAIPSGADADAAQETQGIDMILGLRFSPEGPLPWFDDVEGTRRTLKSTEEKKPRKRSFFARHALPVLGRAPSGHAIHEIQLIGFHKSGVGVNIVFVDDHGYPYGWDTTTAQLVA
FUMEFAM001932	EBR28297.1	136936462	136936461	1	MNPLILSLVCLLLVGVSANWLSIVKNNKTLIYLSLAPCIYIAIYGIYLVIGPVDLYEDGSKNFFMQNPYESELPPQFLLLKLYQYILIGVGLIFGYLFLKYLKNYGR
FUMEFAM001933	EBW60416.1	137893212	137893211	1	MINIFNYKKLDMKVERKFPEYLKRANNGGLLVGFIYVLVFMSILFLWIWQTFETENDKSLLNTIDERLNLIEEQINIVDETNNDTITDISSSIQFLDKEVRKLWDLSNKRNKVNIQKLSDQAIKIEEILQKLQTDVDNNQTNLLKMRNSIETNMQNIENLGLSEEDLNSIRMNISSIDTQLMLLDDTVQALNNYKNQLNQTILEIQTQISSSEDLNSVQANEN
FUMEFAM001934	EDA26231.1	142744032	142744031	1	MKRLFFVILFIFIISCGDIDFIYKEDKNLTNPLYEKTEVGTSGLDITFINSYLPMFFGNKKENLFNLSIEVEQNKIKRSVETNQATSKLKYELKFIYTLVLNEKKCVTFNKELISHFSIIPKSSGYNYGTDSSLEKKYQLAITENLNRFVSIIIDRDLNSCS
FUMEFAM001935	EDH33768.1	143885840	143885835	1	MITQITLNLITMSTNKYTWQQENQMLEDSFARRLLIEHNIKEVTTQRQAINGTREFEFPVPSRKTWPNGKRLRLACYKTGYVRNVNSCSSNYQLNPVYKREQRQMFLTDQGTLKTFIYDSYTRVKIWNSLARMKFMLDFYIRNYKLNTKTNG
FUMEFAM001936	EBL47616.1	136035597	136035593	1	MLMQLIIKKIHIIFFLLFFTHSSFANEIFVSLKKNKVNVRYGPSFESDIKYVYKKINLPLKQIDKKENFRRIIDLKNIVDGFIFHS
FUMEFAM001937	EBV25458.1	137651516	137651514	1	MLKNDLWINQKASEGMIKPFQSNLVRHLEPDNKQKPVLSYGCSSYGYDLRLSSKEFLIFRHIPGTVMNPKKFNPNNLEKTILHHDNDGDFFILPAHSYGLGVALEK
FUMEFAM001938	ECW80487.1	142262248	142262243	1	MLNMNYFYFFFFVFLGILVLIKPFSEFLKDKITSSNYINIIAGITIIIGLICVYVPLTDQYWYERVWKIVTFSLGIILIIRGLVALLFFNQLKKALPFVFHHYFKFMSPISMMFFALAFYTVSSDYIGPQKDISNCSSDNKLEVICDFKNPEDIVITPDKKFLFMSEFGGIGPYEEQKSGYFALLDLKTKTKIIPNITIEENIWGDPECTRTINKKHGPHGIDLIKRNDGRYQLGVINHYPDETIEMFEMIKKKDSWDMVWRGCIDVPYELYFNDISLRRDGSFYASHMYDRDITLNKWLFVSIIKINTGFLVEWAENKFKKVEGSDGSGPNGIALDEDSNIIYINYNQGDSITKFDLLSNRKLDKKFIEAPDNPFIDGNDIWVTSLDFQPNDFGECEF…
FUMEFAM001939	ECX65629.1	142380935	142380934	1	MKKLQGKRKVRKNMILKKKEFFLLIFLIFLQSCSGGRIGNFLESSFNDLEKTSKNEDLQNNLLNKKDINLEKENKKFDDKKNKKIKKVVKPKNVPENKKDINLEKENKKFDDKKNKKIKKVVKPKNVPENKKDINLEKENKKFDDKKNKKIKNLSKKRKIELQSYKIIFILKDVDPKDPTEELSSILSNSEVNFEIEKIERILDSKNKSMNKN
FUMEFAM001940	EDF81803.1	143603358	143603356	1	MPLMVKGYDLFGDHGRNLPTPHGSGARPMYGDMGKSCRPDPNRKIEYPHVIALFTLDSHNTSYFFKREDGTYYWLHCRKGKDDVYVDADEMQLDLLGNDPILSTEYIMKAIY
FUMEFAM001941	EDD50504.1	143195477	143195474	1	MQTLDFLSQGFYNGRKYIFMKPLSKIKHQIKSGKYYIFWGACTIAVMAGQIYVGAGYRSMSQEVKDLTEMVEIKIEMDLLEKKRGGIIY
FUMEFAM001942	EBK41786.1	135877719	135877718	1	MAGTPQSHTEVEMASIRKKNGRWQAQVRSRVHGSTSKTFHRKADAEYWAKEQEALMQSGRWQKPGLCNLTIGDMIEEYARRVTPQKRGKDTELRRLRRLLGEKPLMSVLLKEAQPPIFANFRDKRLGDGVRACQYDLVLLRHAWNMARIEWGWPLGDNPLSLIRMPKNNPPRERRLKPGEYELLQSKVRESRCWHLWPIIDIAIETAMRRGEILGLEWKHIDWQKKHALLP
FUMEFAM001943	EBI24306.1	135531008	135531007	1	MFLRSLSQNKSISRYSPVLKQADTLFNLIQKKPIIPSDVEVSENPPSRSAKFRYAIKKNDFYNFDTDIEEQFRNYIEIEKYGEKL
FUMEFAM001944	ECX51060.1	142359077	142359075	1	MMSTKIKVLVLPSDKTGVGKFRSVDPHIYLQNMYPDDFHVDIDYEPKVNDVNYWKQYQIVHIHRNIGHDYDSTPQIIDGLKSLGIKVIVDIDDYWLPTKEHPIHNLIVEHKIHEKIVKNLTHAEYVTTTTNLFANEIKKFNKNVEIFPNAINPDEPQFNQPTEKCDKVRVGWLGGSSHLHDIELLRGFVDKLGDINQKMQYVICGFDTRGSVTEINKQTGEQRKRDILPQETVWARYEEIFTNNYKIVDENYKKFLLEFTESEYSSESTLPYRRVWTKPVSSYAMNYSKLDISLAPIKNHIFNRVKSQLKVIEAGFYKKALIASNIGPYTIDLKHSLKEGNFVDGNALLVDETRNHSDWTKYIKKLIQNPNMIEDLGNRLYESVHIKYHMKTVTKARAE…
FUMEFAM001945	EBE54063.1	134955668	134955667	1	MRFLTKIIFFLSGISVIGLMLWFGMPNIQQAFKPTEVISVTITLNNKCSVDDDSFAVAVPGTDIIFPFKKGVARYRLKSDRKVQLISNPKYKSVRYVGIHVPVEKKLILEADCSTSPRLKGIFGSMKNQFKN
FUMEFAM001946	EDF71426.1	143575261	143575260	1	MASVVDICNSALNLLGASTITALTEDSKNARLCNQRYEPIRNRTFRSHAWNCLTKRVQLAEDSSAPVVEYANQFTLPADCLRVLKVHNGTTDSIASTIDYAVEGRKIKTDEGTVFLVYIALITDPNEYDSYLQEALAALLAADLAYAITNNATLAKNYAVTADERLREARFIDATENSLGTVESNEFTDARL
FUMEFAM001947	EDF90860.1	143621780	143621777	1	MFHPQGFSLARYYKTKMSIKSTIAATAASPFLFAGAAFAGPYVNLEATGSYPDGAYTSGGLEAVVGYEGATESGIGWYVSGGPTVTHTEAADEFGDVEFIGYVGGSYDKFYGELSAVTAEDDVDWAAKAGVKFTF
FUMEFAM001948	EDC15545.1	143009817	143009814	1	MMSNTKWEYKIVDHSNSTSMGYSNPETEDFKETHKDKDWKLEMMNVEINKLGHEGWEMVGINGNNEIYFKRKVQ
FUMEFAM001949	EBL10061.1	135977488	135977486	1	MYIKVIMKLKKLHIFLLFLAVLVFATLGSSVVEGLTNDTKEKKSNTKSLHHKQGHSERNEPDEVGNSSTSYSAILANEQLTNSDASYTTAKSGDGPEGVPATAIPPGDEDLYILKSEIVPPVCPACPTTANCPREKPCRPCPPCARCPEPAFECKKVPNYRAGNSDYLPKPVLNDFGQFGM
FUMEFAM001950	EDI79526.1	144090115	144090113	1	MLMKICFLDNSIISYTYNDLNSKHIRGGENAIIHLSNELSKLGNEIVVYNNCKDSCIINDVKWFNINQANKSVYYDLAFTNNDIGLFNKINAKKYIAFSHSIQSIEKFIRKGQLFSYLKYRPKIILLGKYHKENRNYLLKLFGTINLEWAVDPLFLETKLDESLIENRAIFTSRRDRNLDLLIKLWTKDIFPKNKSIKLYSTPSELINNDYNIFARNFEDKKMMVKDLLKSKVLLVPGHKGEIYCIAAEEARELCIPIITLGIGSLSERVEHGITGFIAKTPEEFANYTLKIFNDENLWKDLRNNLIKLRGTKKWDKVAFNLLSQI
FUMEFAM001951	EBS18811.1	137097484	137097483	1	MVYDHINKFQFPKKQILIFGLLMMFNFATIGIIIDWSSLWLTKDLMAPLFLGGLVIVFFNSGEIVARLMASTFIKYLGEKVVGGYLSVIGASILFISIITSNLFFIIPALVLFGLFTANFIAIVIRQAIKVSTDPISLTVSNLTTLGFSGFIFGPAIVGYTAQYLGLTFNMYVLCIIWGFNGFCLIYLMNKKN
FUMEFAM001952	EDE02252.1	143267938	143267935	1	MMVSLTIFDSIYDNKTIKRMDYNSFDEFEAILYKLSKSTKYPTKKDAPLISPAIYMPNTTRANDNVVAWGGFGILDIDDFTGDLKDIEAKYSQYRYICYSTASSTVEAPKFRLVFPLTEHVGKDDIKHFWFALNKEIGDIADAQTKDLSRMYYVPAQYKNSFNFIFSHDGEVMNPMSLMAKHPYVKPNQTMFDRFPPAIQKALLERKKNQLNNTNYTWTSYRDCPFVNKKQIDEYKGITGTGWYSKMYQIMLTTAGNAMSKGYPITAKEIEFICRDLDLDTGHWYAKRDLEQEAARAIDFVFKNNI
FUMEFAM001953	EDC11494.1	143004302	143004300	1	MKKVMKLNQDQLVEGPFGSNACYEQTFNQNGSEIKTWLCFGSGFTTSTLMIEGSKLVNDLVETSPELYKDLLHTDKEKRVWAPATITLPEKGMVFLDGSNVEDWKWAAVKSIPITEEDRKTKKFPKDQTHKMDMKNIKHYPKNDFMTALEHIDFYKG
FUMEFAM001954	EBU58939.1	137530351	137530350	1	MKKIMLILFLAACFSFQMYAESLADENKTITPQEFATTLSEVPNKVGNFLTNEVEKTKAYQTKVWSETMKTWPWNKIFKKDEE
FUMEFAM001955	ECX83050.1	142405292	142405287	1	MTNNTLYQVAKLGKPHSLRGFQYINIDNFFRRFDLSNISMQVGNEELIVENFKTHLKDRNLIKFKDFDTIESIERLRDKVVSISDKYKNDFLNDSKLPWPGFFINKNLGKSDLVLLGFNFSQNFTFCEVSNLTDFPIPYNDKFFSYQNNQLILINDNLTV
FUMEFAM001956	EBG16722.1	135206174	135206172	1	MTELMQASDEGAALEALHAAGMTDGLPVVIPTPDRVASMVLASGMDADMRLGVMGPAGGVATVEKVAVAAVMAGCLAEHVPVVIAAVQAVLQDEFDLAQMQSTTHCTAPLIIVNGPGRLSCGPIASGFGALGPGHRANASIGRALRLCMINIGGARPGESDMALLGHPGKFTFCLAEDEEHSPFAPMHEA
[truncated: 7,819 more rows]
